# Supplementary material for: Transcriptomics and miRNomics data integration in lymphoblastoid cells highlights the key role of immune-related functions in lithium treatment response in Bipolar disorder
Source: BMC Psychiatry. 2022 Oct 27;22:665. doi: 10.1186/s12888-022-04286-3 (PMC9615157; doi:10.1186/s12888-022-04286-3)
Supplement: Supplementary file 3 — Additional file 3 Supplementary Table 3. List of 54 statistically significant pathways modulated by 335 differentially expressed genes identified using IPA. Ratio is calculated as the number of analysis-ready genes in a given pathway, divided by the total number of genes in the reference dataset that makes up that pathway. Z-score predicts the activation state of the canonical pathways, using the gene expression patterns of the genes within the pathway. A negative z value connotes an overall pathway’s inhibition while a positive z value is representative of an overall pathway’s activation. A NaN z-score is assigned to a pathway when gene expression patterns within that pathway are not sufficient to perform the analysis and predict the activation/inhibition state. [file 12888_2022_4286_MOESM3_ESM.xlsx]

## Sheet: Significant pathways (p<0.05)
Supplementary Table 3. List of 54 statistically significant pathways modulated by 335 differentially expressed genes identified using IPA. Ratio is calculated as the number of analysis-ready genes in a given pathway, divided by the total number of genes in the reference dataset that makes up that pathway. Z-score predicts the activation state of the canonical pathways, using the gene expression p…
	Ingenuity Canonical Pathways	p-value	Ratio	z-score	Molecules
1	Communication between Innate and Adaptive Immune Cells	4.67735e-05	0.0805	NaN	TLR10,HLA-DRB1,HLA-C,HLA-B,TLR6,TLR9,HLA-DRB5
2	Autoimmune Thyroid Disease signalling	9.12011e-05	0.119	NaN	PRF1,HLA-DRB1,HLA-C,HLA-B,HLA-DRB5
3	Graft-versus-Host Disease signalling	0.000114815	0.114	NaN	PRF1,HLA-DRB1,HLA-C,HLA-B,HLA-DRB5
4	Allograft Rejection signalling	0.00017378	0.104	NaN	PRF1,HLA-DRB1,HLA-C,HLA-B,HLA-DRB5
5	Virus Entry via Endocytic Pathways	0.000288403	0.0603	NaN	CD55,PRKCI,HLA-C,PIK3CG,HLA-B,CAV1,TLR9
6	Altered T Cell and B Cell signalling in Rheumatoid Arthritis	0.000295121	0.0723	NaN	TLR10,HLA-DRB1,HLA-B,TLR6,TLR9,HLA-DRB5
7	Phagosome Formation	0.00040738	0.0569	NaN	TLR10,PRKCI,PIK3CG,TLR6,RHOU,TLR9,CR2
8	Crosstalk between Dendritic Cells and Natural Killer Cells	0.000436516	0.0674	NaN	PRF1,HLA-DRB1,HLA-C,HLA-B,TLR9,HLA-DRB5
9	NF-ĸB Activation by Viruses	0.000549541	0.0645	0	PRKCI,PIK3CG,CXCR5,TLR9,TNFRSF14,CR2
10	Antigen Presentation Pathway	0.000758578	0.105	NaN	HLA-DRB1,HLA-C,HLA-B,HLA-DRB5
11	Granzyme A signalling	0.000776247	0.176	NaN	HIST1H1B,PRF1,HIST1H1D
12	Th1 Pathway	0.0030903	0.0462	0.816	HLA-DRB1,PIK3CG,HLA-B,CD274,TLR9,HLA-DRB5
13	IL-4 signalling	0.00323594	0.0549	NaN	HLA-DRB1,PIK3CG,HLA-B,TLR9,HLA-DRB5
14	OX40 signalling Pathway	0.00323594	0.0714	NaN	HLA-DRB1,HLA-C,HLA-B,HLA-DRB5
15	B Cell Development	0.00380189	0.103	NaN	HLA-DRB1,HLA-B,HLA-DRB5
16	Phagosome Maturation	0.00416869	0.0435	NaN	HLA-DRB1,TUBA8,HLA-C,HLA-B,HLA-DRB5,TUBB2B
17	Calcium-induced T Lymphocyte Apoptosis	0.00416869	0.0667	1	HLA-DRB1,PRKCI,HLA-B,HLA-DRB5
18	CTLA4 signalling in Cytotoxic T Lymphocytes	0.00446684	0.051	NaN	HLA-C,PIK3CG,AP1S3,HLA-B,TLR9
19	Cytotoxic T Lymphocyte-mediated Apoptosis of Target Cells	0.00457088	0.0968	NaN	PRF1,HLA-C,HLA-B
20	Neuroinflammation signalling Pathway	0.0060256	0.0299	1	TLR10,HLA-DRB1,HLA-C,PYCARD,PIK3CG,HLA-B,TLR6,TLR9,HLA-DRB5
21	Type I Diabetes Mellitus signalling	0.00645654	0.0467	NaN	PRF1,HLA-DRB1,HLA-C,HLA-B,HLA-DRB5
22	T Helper Cell Differentiation	0.00691831	0.058	NaN	HLA-DRB1,HLA-B,CXCR5,HLA-DRB5
23	Caveolar-mediated Endocytosis signalling	0.00758578	0.0563	NaN	CD55,HLA-C,HLA-B,CAV1
24	iCOS-iCOSL signalling in T Helper Cells	0.00954993	0.0424	0.447	HLA-DRB1,PIK3CG,HLA-B,TLR9,HLA-DRB5
25	ErbB4 signalling	0.00954993	0.0526	-1	PRKCI,PIK3CG,NRG4,TLR9
26	eNOS signalling	0.00954993	0.0364	-2	AQP7,PRKCI,PIK3CG,CAV1,AQP1,TLR9
27	CD28 signalling in T Helper Cells	0.0128825	0.0394	NaN	HLA-DRB1,PIK3CG,HLA-B,TLR9,HLA-DRB5
28	Cdc42 signalling	0.0138038	0.0388	NaN	HLA-DRB1,PRKCI,HLA-C,HLA-B,HLA-DRB5
29	Th1 and Th2 Activation Pathway	0.0144544	0.0333	NaN	HLA-DRB1,PIK3CG,HLA-B,CD274,TLR9,HLA-DRB5
30	Role of Pattern Recognition Receptors in Recognition of Bacteria and Viruses	0.0144544	0.0382	-1.342	PRKCI,PIK3CG,TLR6,CLEC6A,TLR9
31	IL-7 signalling Pathway	0.0147911	0.0465	NaN	EBF1,PIK3CG,CXCR5,TLR9
32	Dendritic Cell Maturation	0.0162181	0.0324	0.816	HLA-DRB1,HLA-C,PIK3CG,HLA-B,TLR9,HLA-DRB5
33	14-3-3-mediated signalling	0.0169824	0.0368	NaN	PRKCI,TUBA8,PIK3CG,TLR9,TUBB2B
34	Inflammasome pathway	0.0199526	0.1	NaN	NLRP1,PYCARD
35	Nur77 signalling in T Lymphocytes	0.0204174	0.0566	NaN	HLA-DRB1,HLA-B,HLA-DRB5
36	Gap Junction signalling	0.0213796	0.0305	NaN	PRKCI,TUBA8,PIK3CG,CAV1,TLR9,TUBB2B
37	Th2 Pathway	0.0223872	0.0342	NaN	HLA-DRB1,PIK3CG,HLA-B,TLR9,HLA-DRB5
38	ErbB signalling	0.0263027	0.0388	-1	PRKCI,PIK3CG,NRG4,TLR9
39	Breast Cancer Regulation by Stathmin1	0.0281838	0.0286	NaN	PRKCI,TUBA8,PIK3CG,ARHGEF11,TLR9,TUBB2B
40	Nitric Oxide signalling in the Cardiovascular System	0.030903	0.037	-2	PRKCI,PIK3CG,CAV1,TLR9
41	PKCθ¸ signalling in T Lymphocytes	0.0316228	0.0312	0.447	HLA-DRB1,PIK3CG,HLA-B,TLR9,HLA-DRB5
42	Xenobiotic Metabolism signalling	0.0346737	0.025	NaN	PRKCI,GSTA4,SULT1A1,CES3,PIK3CG,TLR9,CYP1B1
43	UVB-Induced MAPK signalling	0.0354813	0.0455	NaN	PRKCI,PIK3CG,TLR9
44	CXCR4 signalling	0.0389045	0.0294	-1.342	PRKCI,PIK3CG,RHOU,ARHGEF11,TLR9
45	HGF signalling	0.040738	0.0339	NaN	PRKCI,ELF3,PIK3CG,TLR9
46	TREM1 signalling	0.0416869	0.0429	NaN	TLR10,TLR6,TLR9
47	Glioma signalling	0.0416869	0.0336	NaN	PRKCI,PIK3CG,CDKN2C,TLR9
48	Thrombopoietin signalling	0.042658	0.0423	NaN	PRKCI,PIK3CG,TLR9
49	Uracil Degradation II (Reductive)	0.042658	0.25	NaN	DPYSL2
50	Thymine Degradation	0.042658	0.25	NaN	DPYSL2
51	Germ Cell-Sertoli Cell Junction signalling	0.0436516	0.0286	NaN	TUBA8,PIK3CG,RHOU,TLR9,TUBB2B
52	ErbB2-ErbB3 signalling	0.047863	0.0405	NaN	PIK3CG,NRG4,TLR9
53	Toll-like Receptor signalling	0.0489779	0.04	NaN	TLR10,TLR6,TLR9
54	Glioma Invasiveness signalling	0.0501187	0.0395	NaN	PIK3CG,RHOU,TLR9
