# Supplementary material for: Transcriptomics and miRNomics data integration in lymphoblastoid cells highlights the key role of immune-related functions in lithium treatment response in Bipolar disorder
Source: BMC Psychiatry. 2022 Oct 27;22:665. doi: 10.1186/s12888-022-04286-3 (PMC9615157; doi:10.1186/s12888-022-04286-3)
Supplement: Supplementary file 7 — Additional file 7 Supplementary Table 7. List of 5450 significant mature miRNA-mRNA interactions with p-value ≤0.05 and Pearson correlation index ρ ≤ − 0.38. [file 12888_2022_4286_MOESM7_ESM.xlsx]

## Sheet: Significant mature miRNA-mRNA 
Supplementary Table 7. List of 5450 significant mature miRNA-mRNA interactions with p-value ≤ 0.05 and Pearson correlation index ρ ≤ -0.38.
mature miRNA	mRNA	cor	p-value	logratio.miRNA	meanExp.miRNA	logratio.mRNA	meanExp.mRNA	adj.p-value	score	FC.miRNA (R vs NR)	FC.mRNA (R vs NR)
hsa-miR-7-5p	ABCA5	-0.497136	0.0128708	-0.369972	0.806458	0.286092	6.66614	0.218023	0.211692	-1.29233	1.21933
hsa-miR-181a-3p	ABCA5	-0.54674	0.00630609	-0.496817	1.55603	0.286092	6.66614	0.19424	0.284271	-1.4111	1.21933
hsa-miR-296-5p	ABCA5	-0.502233	0.0120161	-0.291332	1.04521	0.286092	6.66614	0.216575	0.166695	-1.22377	1.21933
hsa-miR-629-3p	ABCA5	-0.416249	0.0339602	-0.489471	2.74199	0.286092	6.66614	0.286315	0.280068	-1.40393	1.21933
hsa-miR-101-5p	ABCA5	-0.447811	0.023852	-0.43872	3.84233	0.286092	6.66614	0.255181	0.251029	-1.3554	1.21933
hsa-miR-1208	ABCA5	-0.497805	0.0127559	-0.273785	0.507883	0.286092	6.66614	0.217833	0.156656	-1.20898	1.21933
hsa-miR-3605-3p	ABCA5	-0.42803	0.0298684	-0.275236	0.56646	0.286092	6.66614	0.274987	0.157486	-1.21019	1.21933
hsa-miR-3194-3p	ABCA5	-0.385991	0.0463885	-0.275356	0.56312	0.286092	6.66614	0.318713	0.157555	-1.21029	1.21933
hsa-miR-4635	ABCA5	-0.39147	0.0439226	-0.467543	4.53352	0.286092	6.66614	0.313043	0.267521	-1.38275	1.21933
hsa-miR-5088-5p	ABCA5	-0.502737	0.011934	-0.410988	1.23828	0.286092	6.66614	0.216575	0.235161	-1.3296	1.21933
hsa-miR-5189-3p	ABCA5	-0.480109	0.0160789	-0.372787	7.90131	0.286092	6.66614	0.229193	0.213303	-1.29485	1.21933
hsa-miR-6746-5p	ABCA5	-0.448361	0.023699	-0.357578	3.37679	0.286092	6.66614	0.254687	0.204601	-1.28127	1.21933
hsa-miR-8060	ABCA5	-0.43971	0.0261918	-0.452122	2.44649	0.286092	6.66614	0.264524	0.258697	-1.36805	1.21933
hsa-miR-7-5p	ABHD4	-0.546466	0.00633279	-0.369972	0.806458	0.276764	5.67196	0.194446	0.204789	-1.29233	1.21147
hsa-miR-296-5p	ABHD4	-0.622158	0.00169932	-0.291332	1.04521	0.276764	5.67196	0.148396	0.16126	-1.22377	1.21147
hsa-miR-101-5p	ABHD4	-0.635067	0.00131277	-0.43872	3.84233	0.276764	5.67196	0.144567	0.242844	-1.3554	1.21147
hsa-miR-7-1-3p	ABHD4	-0.397442	0.0413457	-0.515467	1.57216	0.276764	5.67196	0.306525	0.285325	-1.42946	1.21147
hsa-miR-195-3p	ABHD4	-0.389134	0.0449616	-0.460729	1.40742	0.276764	5.67196	0.315513	0.255026	-1.37624	1.21147
hsa-miR-338-5p	ABHD4	-0.577181	0.00385377	-0.586504	2.4646	0.276764	5.67196	0.172477	0.324646	-1.5016	1.21147
hsa-miR-502-3p	ABHD4	-0.390887	0.04418	-0.313399	4.08168	0.276764	5.67196	0.313734	0.173475	-1.24263	1.21147
hsa-miR-574-5p	ABHD4	-0.683088	0.000450773	-0.457347	2.68484	0.276764	5.67196	0.114153	0.253154	-1.37301	1.21147
hsa-miR-1208	ABHD4	-0.385356	0.046681	-0.273785	0.507883	0.276764	5.67196	0.319026	0.151548	-1.20898	1.21147
hsa-miR-196b-3p	ABHD4	-0.388087	0.0454333	-0.357247	0.78227	0.276764	5.67196	0.316513	0.197746	-1.28098	1.21147
hsa-miR-4270	ABHD4	-0.533406	0.00771747	-0.309378	6.96133	0.276764	5.67196	0.201757	0.171249	-1.23917	1.21147
hsa-miR-4462	ABHD4	-0.394003	0.0428154	-0.505865	2.405	0.276764	5.67196	0.310656	0.28001	-1.41997	1.21147
hsa-miR-3194-3p	ABHD4	-0.386108	0.0463351	-0.275356	0.56312	0.276764	5.67196	0.318691	0.152417	-1.21029	1.21147
hsa-miR-4635	ABHD4	-0.510031	0.010796	-0.467543	4.53352	0.276764	5.67196	0.213069	0.258798	-1.38275	1.21147
hsa-miR-6507-3p	ABHD4	-0.381678	0.0484005	-0.283475	0.769554	0.276764	5.67196	0.322983	0.156911	-1.21712	1.21147
hsa-miR-5189-3p	ABHD4	-0.549911	0.00600322	-0.372787	7.90131	0.276764	5.67196	0.19045	0.206348	-1.29485	1.21147
hsa-miR-6744-5p	ABHD4	-0.400345	0.0401342	-0.597205	1.91271	0.276764	5.67196	0.303053	0.330569	-1.51278	1.21147
hsa-miR-6746-5p	ABHD4	-0.458132	0.0211072	-0.357578	3.37679	0.276764	5.67196	0.247001	0.197929	-1.28127	1.21147
hsa-miR-8060	ABHD4	-0.389663	0.044725	-0.452122	2.44649	0.276764	5.67196	0.315025	0.250262	-1.36805	1.21147
hsa-miR-181a-3p	AGPAT4	-0.432696	0.0283555	-0.496817	1.55603	0.275095	3.80492	0.271532	0.273344	-1.4111	1.21007
hsa-miR-629-3p	AGPAT4	-0.409712	0.0364051	-0.489471	2.74199	0.275095	3.80492	0.292722	0.269302	-1.40393	1.21007
hsa-miR-574-5p	AGPAT4	-0.475009	0.0171523	-0.457347	2.68484	0.275095	3.80492	0.233161	0.251628	-1.37301	1.21007
hsa-miR-4270	AGPAT4	-0.547846	0.00619907	-0.309378	6.96133	0.275095	3.80492	0.193095	0.170217	-1.23917	1.21007
hsa-miR-3605-3p	AGPAT4	-0.466709	0.0190179	-0.275236	0.56646	0.275095	3.80492	0.238602	0.151432	-1.21019	1.21007
hsa-miR-3613-5p	AGPAT4	-0.421077	0.0322356	-0.265961	0.631912	0.275095	3.80492	0.281255	0.146329	-1.20244	1.21007
hsa-miR-3194-3p	AGPAT4	-0.478707	0.0163686	-0.275356	0.56312	0.275095	3.80492	0.230001	0.151498	-1.21029	1.21007
hsa-miR-371b-5p	AGPAT4	-0.402808	0.0391276	-0.547545	3.32797	0.275095	3.80492	0.300939	0.301254	-1.4616	1.21007
hsa-miR-5088-5p	AGPAT4	-0.387214	0.0458297	-0.410988	1.23828	0.275095	3.80492	0.317694	0.226122	-1.3296	1.21007
hsa-miR-5189-3p	AGPAT4	-0.447345	0.0239821	-0.372787	7.90131	0.275095	3.80492	0.255465	0.205104	-1.29485	1.21007
hsa-miR-6746-5p	AGPAT4	-0.504193	0.0116996	-0.357578	3.37679	0.275095	3.80492	0.216116	0.196736	-1.28127	1.21007
hsa-miR-6886-5p	AGPAT4	-0.51804	0.0096475	-0.52257	1.62051	0.275095	3.80492	0.20963	0.287513	-1.43651	1.21007
hsa-miR-6893-5p	AGPAT4	-0.469306	0.018418	-0.708279	3.12281	0.275095	3.80492	0.237344	0.389689	-1.63385	1.21007
hsa-miR-7-5p	AKAP11-IT1	-0.664768	0.000692726	-0.369972	0.806458	0.330724	4.52478	0.121986	0.244717	-1.29233	1.25764
hsa-miR-181a-3p	AKAP11-IT1	-0.45771	0.0212144	-0.496817	1.55603	0.330724	4.52478	0.247151	0.328619	-1.4111	1.25764
hsa-miR-296-5p	AKAP11-IT1	-0.599775	0.00259206	-0.291332	1.04521	0.330724	4.52478	0.160094	0.192701	-1.22377	1.25764
hsa-miR-4462	AKAP11-IT1	-0.435638	0.027432	-0.505865	2.405	0.330724	4.52478	0.268896	0.334603	-1.41997	1.25764
hsa-miR-4635	AKAP11-IT1	-0.66304	0.000720318	-0.467543	4.53352	0.330724	4.52478	0.121986	0.309256	-1.38275	1.25764
hsa-miR-4663	AKAP11-IT1	-0.410394	0.0361442	-0.311646	0.845063	0.330724	4.52478	0.291933	0.206137	-1.24112	1.25764
hsa-miR-5088-5p	AKAP11-IT1	-0.760306	4.99743e-05	-0.410988	1.23828	0.330724	4.52478	0.0690978	0.271847	-1.3296	1.25764
hsa-miR-6507-3p	AKAP11-IT1	-0.656562	0.000832138	-0.283475	0.769554	0.330724	4.52478	0.125005	0.187504	-1.21712	1.25764
hsa-miR-5189-3p	AKAP11-IT1	-0.495359	0.0131798	-0.372787	7.90131	0.330724	4.52478	0.21962	0.246579	-1.29485	1.25764
hsa-miR-6738-5p	AKAP11-IT1	-0.456133	0.0216189	-0.455011	1.33539	0.330724	4.52478	0.248502	0.300966	-1.37079	1.25764
hsa-miR-6774-5p	AKAP11-IT1	-0.395691	0.0420892	-0.57265	2.01914	0.330724	4.52478	0.308493	0.378778	-1.48725	1.25764
hsa-miR-8060	AKAP11-IT1	-0.600668	0.00255024	-0.452122	2.44649	0.330724	4.52478	0.159473	0.299055	-1.36805	1.25764
hsa-miR-548a-3p	ALDH7A1	-0.380988	0.0487279	0.422371	1.05582	-0.363227	3.46538	0.323959	0.306833	1.34013	-1.2863
hsa-miR-659-3p	ALDH7A1	-0.590958	0.00303615	0.284383	1.30414	-0.363227	3.46538	0.162544	0.206591	1.21789	-1.2863
hsa-miR-342-5p	ALDH7A1	-0.482227	0.0156487	0.456459	3.62789	-0.363227	3.46538	0.227491	0.331596	1.37217	-1.2863
hsa-miR-3128	ALDH7A1	-0.425775	0.0306213	1.91759	2.00039	-0.363227	3.46538	0.277178	1.39304	3.77792	-1.2863
hsa-miR-4423-3p	ALDH7A1	-0.483831	0.0153291	0.982777	2.02038	-0.363227	3.46538	0.226603	0.713943	1.97627	-1.2863
hsa-miR-548ac	ALDH7A1	-0.382576	0.0479764	0.320789	0.929399	-0.363227	3.46538	0.32218	0.233038	1.24901	-1.2863
hsa-miR-4445-3p	ALDH7A1	-0.531879	0.00789411	0.863741	1.19302	-0.363227	3.46538	0.203472	0.627469	1.81975	-1.2863
hsa-miR-4750-5p	ALDH7A1	-0.536677	0.00734988	0.436448	4.0756	-0.363227	3.46538	0.200135	0.31706	1.35327	-1.2863
hsa-miR-1468-3p	ALDH7A1	-0.401067	0.0398374	0.42221	1.05833	-0.363227	3.46538	0.302643	0.306717	1.33998	-1.2863
hsa-miR-181a-3p	ALOX12P2	-0.54474	0.00650337	-0.496817	1.55603	0.599411	3.23331	0.194978	0.595595	-1.4111	1.5151
hsa-miR-3605-3p	ALOX12P2	-0.586935	0.00325857	-0.275236	0.56646	0.599411	3.23331	0.165725	0.329959	-1.21019	1.5151
hsa-miR-3613-5p	ALOX12P2	-0.427684	0.0299832	-0.265961	0.631912	0.599411	3.23331	0.275094	0.31884	-1.20244	1.5151
hsa-miR-4462	ALOX12P2	-0.464363	0.0195726	-0.505865	2.405	0.599411	3.23331	0.241269	0.606442	-1.41997	1.5151
hsa-miR-5088-5p	ALOX12P2	-0.415145	0.0343643	-0.410988	1.23828	0.599411	3.23331	0.287205	0.492701	-1.3296	1.5151
hsa-miR-6744-5p	ALOX12P2	-0.504807	0.0116018	-0.597205	1.91271	0.599411	3.23331	0.216084	0.715942	-1.51278	1.5151
hsa-miR-6886-5p	ALOX12P2	-0.513565	0.0102765	-0.52257	1.62051	0.599411	3.23331	0.210858	0.626469	-1.43651	1.5151
hsa-miR-8060	ALOX12P2	-0.386955	0.0459477	-0.452122	2.44649	0.599411	3.23331	0.318121	0.542013	-1.36805	1.5151
hsa-miR-98-5p	ANK3	-0.523341	0.00894252	0.794735	1.87398	-0.266917	2.14189	0.206661	0.424256	1.73476	-1.20323
hsa-miR-548a-3p	ANK3	-0.491593	0.013854	0.422371	1.05582	-0.266917	2.14189	0.222058	0.225475	1.34013	-1.20323
hsa-miR-421	ANK3	-0.428925	0.0295738	0.489095	1.63383	-0.266917	2.14189	0.274127	0.261095	1.40356	-1.20323
hsa-miR-342-5p	ANK3	-0.625673	0.00158576	0.456459	3.62789	-0.266917	2.14189	0.145713	0.243673	1.37217	-1.20323
hsa-miR-3128	ANK3	-0.503659	0.0117851	1.91759	2.00039	-0.266917	2.14189	0.216575	1.02368	3.77792	-1.20323
hsa-miR-3148	ANK3	-0.523186	0.00896255	0.712293	2.01987	-0.266917	2.14189	0.206661	0.380246	1.63841	-1.20323
hsa-miR-3201	ANK3	-0.55364	0.00566222	1.45992	3.24149	-0.266917	2.14189	0.188467	0.779353	2.75093	-1.20323
hsa-miR-3609	ANK3	-0.725898	0.000145508	0.407391	4.73395	-0.266917	2.14189	0.0885462	0.217479	1.32629	-1.20323
hsa-miR-3613-3p	ANK3	-0.413806	0.0348592	1.19972	7.8441	-0.266917	2.14189	0.288903	0.640449	2.29695	-1.20323
hsa-miR-4423-3p	ANK3	-0.487531	0.0146113	0.982777	2.02038	-0.266917	2.14189	0.224062	0.524639	1.97627	-1.20323
hsa-miR-548ac	ANK3	-0.528198	0.00833336	0.320789	0.929399	-0.266917	2.14189	0.204673	0.171248	1.24901	-1.20323
hsa-miR-4445-3p	ANK3	-0.561291	0.00501164	0.863741	1.19302	-0.266917	2.14189	0.180502	0.461094	1.81975	-1.20323
hsa-miR-4720-5p	ANK3	-0.40325	0.0389488	0.334733	0.816328	-0.266917	2.14189	0.300592	0.178692	1.26114	-1.20323
hsa-miR-1468-3p	ANK3	-0.433256	0.0281781	0.42221	1.05833	-0.266917	2.14189	0.27086	0.22539	1.33998	-1.20323
hsa-miR-8084	ANK3	-0.607048	0.00226735	1.0298	3.55254	-0.266917	2.14189	0.158022	0.549743	2.04175	-1.20323
hsa-miR-7-5p	ANKRD18A	-0.563783	0.00481339	-0.369972	0.806458	0.280375	4.01216	0.178041	0.207462	-1.29233	1.21451
hsa-miR-629-3p	ANKRD18A	-0.417931	0.0333519	-0.489471	2.74199	0.280375	4.01216	0.284619	0.274471	-1.40393	1.21451
hsa-miR-1208	ANKRD18A	-0.505463	0.0114982	-0.273785	0.507883	0.280375	4.01216	0.216084	0.153525	-1.20898	1.21451
hsa-miR-5088-5p	ANKRD18A	-0.451863	0.0227434	-0.410988	1.23828	0.280375	4.01216	0.251388	0.230462	-1.3296	1.21451
hsa-miR-6507-3p	ANKRD18A	-0.415082	0.0343876	-0.283475	0.769554	0.280375	4.01216	0.287212	0.158958	-1.21712	1.21451
hsa-miR-5189-3p	ANKRD18A	-0.437125	0.0269738	-0.372787	7.90131	0.280375	4.01216	0.267247	0.20904	-1.29485	1.21451
hsa-miR-181a-3p	AP1S3	-0.576192	0.00391877	-0.496817	1.55603	0.40213	4.57302	0.17308	0.39957	-1.4111	1.32146
hsa-miR-296-5p	AP1S3	-0.380269	0.0490709	-0.291332	1.04521	0.40213	4.57302	0.324765	0.234306	-1.22377	1.32146
hsa-miR-7-1-3p	AP1S3	-0.379781	0.049305	-0.515467	1.57216	0.40213	4.57302	0.325189	0.41457	-1.42946	1.32146
hsa-miR-502-3p	AP1S3	-0.381519	0.0484758	-0.313399	4.08168	0.40213	4.57302	0.323232	0.252054	-1.24263	1.32146
hsa-miR-1208	AP1S3	-0.425892	0.0305818	-0.273785	0.507883	0.40213	4.57302	0.277118	0.220194	-1.20898	1.32146
hsa-miR-3605-3p	AP1S3	-0.452179	0.0226588	-0.275236	0.56646	0.40213	4.57302	0.251388	0.221361	-1.21019	1.32146
hsa-miR-3689f	AP1S3	-0.488244	0.0144761	-0.433546	2.21175	0.40213	4.57302	0.224062	0.348684	-1.35055	1.32146
hsa-miR-5189-3p	AP1S3	-0.416592	0.0338355	-0.372787	7.90131	0.40213	4.57302	0.28629	0.299817	-1.29485	1.32146
hsa-miR-27a-3p	AQP1	-0.40683	0.0375236	0.297002	5.94406	-0.278198	2.7403	0.296501	0.165251	1.22859	-1.21268
hsa-miR-29c-3p	AQP1	-0.593038	0.00292609	0.557635	1.73478	-0.278198	2.7403	0.162544	0.310266	1.47185	-1.21268
hsa-miR-331-3p	AQP1	-0.446284	0.0242803	0.559014	2.87027	-0.278198	2.7403	0.256816	0.311033	1.47326	-1.21268
hsa-miR-335-5p	AQP1	-0.459653	0.0207244	0.591286	1.17162	-0.278198	2.7403	0.245374	0.328989	1.50659	-1.21268
hsa-miR-574-3p	AQP1	-0.403866	0.0387009	0.828144	3.4208	-0.278198	2.7403	0.300048	0.460776	1.7754	-1.21268
hsa-miR-635	AQP1	-0.431641	0.0286924	0.301517	0.556752	-0.278198	2.7403	0.272129	0.167763	1.23244	-1.21268
hsa-miR-659-3p	AQP1	-0.378617	0.0498662	0.284383	1.30414	-0.278198	2.7403	0.325911	0.15823	1.21789	-1.21268
hsa-let-7g-3p	AQP1	-0.432412	0.028446	0.268954	0.604375	-0.278198	2.7403	0.271788	0.149645	1.20493	-1.21268
hsa-miR-330-5p	AQP1	-0.491026	0.0139579	0.3978	0.672812	-0.278198	2.7403	0.222468	0.221334	1.3175	-1.21268
hsa-miR-342-5p	AQP1	-0.492543	0.0136814	0.456459	3.62789	-0.278198	2.7403	0.220864	0.253972	1.37217	-1.21268
hsa-miR-665	AQP1	-0.391726	0.0438093	0.265196	2.44207	-0.278198	2.7403	0.312945	0.147554	1.2018	-1.21268
hsa-miR-3128	AQP1	-0.663957	0.000705556	1.91759	2.00039	-0.278198	2.7403	0.121986	1.06694	3.77792	-1.21268
hsa-miR-3148	AQP1	-0.517103	0.00977654	0.712293	2.01987	-0.278198	2.7403	0.209993	0.396317	1.63841	-1.21268
hsa-miR-1260b	AQP1	-0.425565	0.0306921	0.396328	4.66994	-0.278198	2.7403	0.277215	0.220515	1.31615	-1.21268
hsa-miR-548x-3p	AQP1	-0.435434	0.0274951	0.268624	0.911673	-0.278198	2.7403	0.269043	0.149461	1.20466	-1.21268
hsa-miR-3201	AQP1	-0.586626	0.00327618	1.45992	3.24149	-0.278198	2.7403	0.165725	0.812293	2.75093	-1.21268
hsa-miR-3609	AQP1	-0.378471	0.0499367	0.407391	4.73395	-0.278198	2.7403	0.32609	0.226671	1.32629	-1.21268
hsa-miR-3613-3p	AQP1	-0.677684	0.000513246	1.19972	7.8441	-0.278198	2.7403	0.116081	0.667517	2.29695	-1.21268
hsa-miR-4423-3p	AQP1	-0.603641	0.00241499	0.982777	2.02038	-0.278198	2.7403	0.159076	0.546813	1.97627	-1.21268
hsa-miR-4446-3p	AQP1	-0.384533	0.0470619	0.37217	1.49102	-0.278198	2.7403	0.319715	0.207074	1.2943	-1.21268
hsa-miR-4467	AQP1	-0.405944	0.0378728	0.359804	6.45023	-0.278198	2.7403	0.297288	0.200194	1.28325	-1.21268
hsa-miR-4668-5p	AQP1	-0.6795	0.00049148	0.784658	7.49147	-0.278198	2.7403	0.116081	0.43658	1.72268	-1.21268
hsa-miR-4720-5p	AQP1	-0.499096	0.0125366	0.334733	0.816328	-0.278198	2.7403	0.217353	0.186244	1.26114	-1.21268
hsa-miR-4785	AQP1	-0.407871	0.0371167	0.505717	2.08884	-0.278198	2.7403	0.29515	0.281379	1.41983	-1.21268
hsa-miR-5100	AQP1	-0.480647	0.0159686	0.277357	6.32545	-0.278198	2.7403	0.228751	0.15432	1.21197	-1.21268
hsa-miR-6721-5p	AQP1	-0.479393	0.0162262	0.329528	1.7059	-0.278198	2.7403	0.229518	0.183348	1.2566	-1.21268
hsa-miR-1298-3p	AQP1	-0.446079	0.024338	0.359396	0.921878	-0.278198	2.7403	0.257044	0.199966	1.28289	-1.21268
hsa-miR-6785-5p	AQP1	-0.386596	0.0461113	0.386246	3.09812	-0.278198	2.7403	0.318164	0.214906	1.30699	-1.21268
hsa-miR-6787-5p	AQP1	-0.39031	0.0444364	0.548837	3.97967	-0.278198	2.7403	0.314155	0.305371	1.46291	-1.21268
hsa-miR-6830-5p	AQP1	-0.69205	0.000361326	0.444924	1.38028	-0.278198	2.7403	0.110539	0.247554	1.36124	-1.21268
hsa-miR-8084	AQP1	-0.474018	0.0173671	1.0298	3.55254	-0.278198	2.7403	0.233936	0.572978	2.04175	-1.21268
hsa-miR-7-5p	AQP7	-0.430769	0.0289732	-0.369972	0.806458	0.344196	2.40392	0.272736	0.254686	-1.29233	1.26944
hsa-miR-629-3p	AQP7	-0.533537	0.00770252	-0.489471	2.74199	0.344196	2.40392	0.201757	0.336948	-1.40393	1.26944
hsa-miR-101-5p	AQP7	-0.422415	0.0317694	-0.43872	3.84233	0.344196	2.40392	0.280123	0.302012	-1.3554	1.26944
hsa-miR-16-2-3p	AQP7	-0.508933	0.0109615	-0.463711	2.87523	0.344196	2.40392	0.214007	0.319215	-1.37908	1.26944
hsa-miR-195-3p	AQP7	-0.503406	0.0118259	-0.460729	1.40742	0.344196	2.40392	0.216575	0.317162	-1.37624	1.26944
hsa-miR-502-3p	AQP7	-0.473613	0.0174556	-0.313399	4.08168	0.344196	2.40392	0.23445	0.215741	-1.24263	1.26944
hsa-miR-3613-5p	AQP7	-0.516994	0.00979174	-0.265961	0.631912	0.344196	2.40392	0.209993	0.183085	-1.20244	1.26944
hsa-miR-6772-5p	AQP7	-0.44976	0.0233138	-0.522862	2.93997	0.344196	2.40392	0.253212	0.359934	-1.4368	1.26944
hsa-miR-6774-5p	AQP7	-0.66455	0.000696156	-0.57265	2.01914	0.344196	2.40392	0.121986	0.394208	-1.48725	1.26944
hsa-miR-6886-5p	AQP7	-0.408825	0.0367467	-0.52257	1.62051	0.344196	2.40392	0.294117	0.359733	-1.43651	1.26944
hsa-miR-6893-5p	AQP7	-0.696311	0.00032438	-0.708279	3.12281	0.344196	2.40392	0.105532	0.487574	-1.63385	1.26944
hsa-miR-7-5p	ARHGAP26-IT1	-0.493564	0.0134978	-0.369972	0.806458	0.46545	3.31426	0.22067	0.344407	-1.29233	1.38075
hsa-miR-181a-3p	ARHGAP26-IT1	-0.435156	0.0275816	-0.496817	1.55603	0.46545	3.31426	0.269043	0.462487	-1.4111	1.38075
hsa-miR-629-3p	ARHGAP26-IT1	-0.468521	0.0185976	-0.489471	2.74199	0.46545	3.31426	0.237753	0.455648	-1.40393	1.38075
hsa-miR-196b-3p	ARHGAP26-IT1	-0.490184	0.0141131	-0.357247	0.78227	0.46545	3.31426	0.223381	0.332562	-1.28098	1.38075
hsa-miR-3605-3p	ARHGAP26-IT1	-0.437915	0.0267331	-0.275236	0.56646	0.46545	3.31426	0.26656	0.256217	-1.21019	1.38075
hsa-miR-3613-5p	ARHGAP26-IT1	-0.407133	0.0374051	-0.265961	0.631912	0.46545	3.31426	0.296194	0.247583	-1.20244	1.38075
hsa-miR-4462	ARHGAP26-IT1	-0.420464	0.0324506	-0.505865	2.405	0.46545	3.31426	0.281724	0.47091	-1.41997	1.38075
hsa-miR-4635	ARHGAP26-IT1	-0.439662	0.026206	-0.467543	4.53352	0.46545	3.31426	0.264537	0.435236	-1.38275	1.38075
hsa-miR-4663	ARHGAP26-IT1	-0.416958	0.033703	-0.311646	0.845063	0.46545	3.31426	0.285708	0.290111	-1.24112	1.38075
hsa-miR-371b-5p	ARHGAP26-IT1	-0.572631	0.00416027	-0.547545	3.32797	0.46545	3.31426	0.175035	0.509709	-1.4616	1.38075
hsa-miR-5088-5p	ARHGAP26-IT1	-0.400792	0.0399502	-0.410988	1.23828	0.46545	3.31426	0.302643	0.382589	-1.3296	1.38075
hsa-miR-6738-5p	ARHGAP26-IT1	-0.451727	0.02278	-0.455011	1.33539	0.46545	3.31426	0.251388	0.423569	-1.37079	1.38075
hsa-miR-6744-5p	ARHGAP26-IT1	-0.468342	0.0186389	-0.597205	1.91271	0.46545	3.31426	0.237909	0.555938	-1.51278	1.38075
hsa-miR-6774-5p	ARHGAP26-IT1	-0.502346	0.0119976	-0.57265	2.01914	0.46545	3.31426	0.216575	0.53308	-1.48725	1.38075
hsa-miR-6893-5p	ARHGAP26-IT1	-0.396901	0.0415746	-0.708279	3.12281	0.46545	3.31426	0.306999	0.659337	-1.63385	1.38075
hsa-miR-8060	ARHGAP26-IT1	-0.430415	0.0290878	-0.452122	2.44649	0.46545	3.31426	0.273127	0.42088	-1.36805	1.38075
hsa-miR-8063	ARHGAP26-IT1	-0.387749	0.0455864	-0.642213	3.31625	0.46545	3.31426	0.317003	0.597836	-1.56072	1.38075
hsa-miR-7-1-3p	ARHGEF11	-0.456199	0.0216018	-0.515467	1.57216	0.278341	3.10199	0.248502	0.286952	-1.42946	1.2128
hsa-miR-574-5p	ARHGEF11	-0.420253	0.0325252	-0.457347	2.68484	0.278341	3.10199	0.281904	0.254597	-1.37301	1.2128
hsa-miR-3605-3p	ARHGEF11	-0.535343	0.0074981	-0.275236	0.56646	0.278341	3.10199	0.200618	0.153219	-1.21019	1.2128
hsa-miR-3613-5p	ARHGEF11	-0.507732	0.011145	-0.265961	0.631912	0.278341	3.10199	0.215438	0.148056	-1.20244	1.2128
hsa-miR-4462	ARHGEF11	-0.616754	0.00188704	-0.505865	2.405	0.278341	3.10199	0.153843	0.281606	-1.41997	1.2128
hsa-miR-4635	ARHGEF11	-0.37909	0.0496378	-0.467543	4.53352	0.278341	3.10199	0.325556	0.260273	-1.38275	1.2128
hsa-miR-6738-5p	ARHGEF11	-0.524358	0.00881208	-0.455011	1.33539	0.278341	3.10199	0.205543	0.253297	-1.37079	1.2128
hsa-miR-6744-5p	ARHGEF11	-0.465772	0.019238	-0.597205	1.91271	0.278341	3.10199	0.239492	0.332453	-1.51278	1.2128
hsa-miR-6746-5p	ARHGEF11	-0.508276	0.0110616	-0.357578	3.37679	0.278341	3.10199	0.214826	0.199058	-1.28127	1.2128
hsa-miR-6886-5p	ARHGEF11	-0.606791	0.00227821	-0.52257	1.62051	0.278341	3.10199	0.158022	0.290906	-1.43651	1.2128
hsa-miR-8063	ARHGEF11	-0.569877	0.00435533	-0.642213	3.31625	0.278341	3.10199	0.177595	0.357509	-1.56072	1.2128
hsa-miR-98-5p	ASNA1	-0.463114	0.0198732	0.794735	1.87398	-0.298213	5.84159	0.24239	0.474001	1.73476	-1.22962
hsa-miR-152-3p	ASNA1	-0.520955	0.00925451	0.623393	3.2898	-0.298213	5.84159	0.207325	0.371808	1.54049	-1.22962
hsa-miR-29c-3p	ASNA1	-0.4013	0.0397417	0.557635	1.73478	-0.298213	5.84159	0.302488	0.332588	1.47185	-1.22962
hsa-miR-574-3p	ASNA1	-0.571974	0.00420614	0.828144	3.4208	-0.298213	5.84159	0.175568	0.493926	1.7754	-1.22962
hsa-miR-548a-3p	ASNA1	-0.447451	0.0239523	0.422371	1.05582	-0.298213	5.84159	0.255464	0.251913	1.34013	-1.22962
hsa-miR-635	ASNA1	-0.390813	0.0442129	0.301517	0.556752	-0.298213	5.84159	0.313764	0.179833	1.23244	-1.22962
hsa-miR-659-3p	ASNA1	-0.441383	0.0256946	0.284383	1.30414	-0.298213	5.84159	0.262408	0.169613	1.21789	-1.22962
hsa-miR-421	ASNA1	-0.541343	0.00684987	0.489095	1.63383	-0.298213	5.84159	0.19797	0.291709	1.40356	-1.22962
hsa-miR-342-5p	ASNA1	-0.451832	0.0227518	0.456459	3.62789	-0.298213	5.84159	0.251388	0.272244	1.37217	-1.22962
hsa-miR-885-3p	ASNA1	-0.53111	0.00798432	0.576046	2.86235	-0.298213	5.84159	0.203472	0.343569	1.49076	-1.22962
hsa-miR-3128	ASNA1	-0.461787	0.0201963	1.91759	2.00039	-0.298213	5.84159	0.24399	1.1437	3.77792	-1.22962
hsa-miR-3175	ASNA1	-0.603061	0.00244089	0.353003	4.75397	-0.298213	5.84159	0.159076	0.21054	1.27722	-1.22962
hsa-miR-548x-3p	ASNA1	-0.467004	0.0189488	0.268624	0.911673	-0.298213	5.84159	0.238602	0.160214	1.20466	-1.22962
hsa-miR-3201	ASNA1	-0.543587	0.00661932	1.45992	3.24149	-0.298213	5.84159	0.195771	0.870733	2.75093	-1.22962
hsa-miR-3613-3p	ASNA1	-0.398281	0.040993	1.19972	7.8441	-0.298213	5.84159	0.305094	0.715542	2.29695	-1.22962
hsa-miR-4417	ASNA1	-0.522732	0.00902136	0.477885	2.45323	-0.298213	5.84159	0.206661	0.285023	1.3927	-1.22962
hsa-miR-4423-3p	ASNA1	-0.538219	0.00718141	0.982777	2.02038	-0.298213	5.84159	0.19954	0.586154	1.97627	-1.22962
hsa-miR-548ac	ASNA1	-0.410404	0.0361403	0.320789	0.929399	-0.298213	5.84159	0.291933	0.191327	1.24901	-1.22962
hsa-miR-4439	ASNA1	-0.390238	0.0444685	0.288456	0.741897	-0.298213	5.84159	0.314155	0.172042	1.22133	-1.22962
hsa-miR-4467	ASNA1	-0.473514	0.0174772	0.359804	6.45023	-0.298213	5.84159	0.234613	0.214597	1.28325	-1.22962
hsa-miR-4668-5p	ASNA1	-0.481288	0.0158383	0.784658	7.49147	-0.298213	5.84159	0.22772	0.46799	1.72268	-1.22962
hsa-miR-4706	ASNA1	-0.40791	0.0371017	0.286829	3.73695	-0.298213	5.84159	0.295137	0.171072	1.21996	-1.22962
hsa-miR-4750-5p	ASNA1	-0.547296	0.00625209	0.436448	4.0756	-0.298213	5.84159	0.193527	0.260309	1.35327	-1.22962
hsa-miR-4785	ASNA1	-0.545872	0.00639107	0.505717	2.08884	-0.298213	5.84159	0.194522	0.301623	1.41983	-1.22962
hsa-miR-664b-3p	ASNA1	-0.492744	0.0136451	0.293631	0.82009	-0.298213	5.84159	0.220858	0.175129	1.22572	-1.22962
hsa-miR-6787-5p	ASNA1	-0.609448	0.00216788	0.548837	3.97967	-0.298213	5.84159	0.156665	0.327341	1.46291	-1.22962
hsa-miR-6813-5p	ASNA1	-0.432849	0.0283068	0.489827	3.98707	-0.298213	5.84159	0.271394	0.292146	1.40428	-1.22962
hsa-miR-6825-5p	ASNA1	-0.618719	0.00181689	0.296464	1.02979	-0.298213	5.84159	0.152849	0.176819	1.22813	-1.22962
hsa-miR-8084	ASNA1	-0.472119	0.0177849	1.0298	3.55254	-0.298213	5.84159	0.235435	0.614201	2.04175	-1.22962
hsa-miR-181a-3p	AUTS2	-0.447868	0.023836	-0.496817	1.55603	0.598092	4.38987	0.255181	0.594285	-1.4111	1.51371
hsa-miR-502-3p	AUTS2	-0.424221	0.0311482	-0.313399	4.08168	0.598092	4.38987	0.278793	0.374883	-1.24263	1.51371
hsa-miR-3613-5p	AUTS2	-0.582929	0.00349313	-0.265961	0.631912	0.598092	4.38987	0.168974	0.318138	-1.20244	1.51371
hsa-miR-3689f	AUTS2	-0.401533	0.0396463	-0.433546	2.21175	0.598092	4.38987	0.302425	0.518602	-1.35055	1.51371
hsa-miR-371b-5p	AUTS2	-0.423739	0.0313131	-0.547545	3.32797	0.598092	4.38987	0.278793	0.654965	-1.4616	1.51371
hsa-miR-6772-5p	AUTS2	-0.450318	0.0231615	-0.522862	2.93997	0.598092	4.38987	0.252418	0.625439	-1.4368	1.51371
hsa-miR-6774-5p	AUTS2	-0.686182	0.000417984	-0.57265	2.01914	0.598092	4.38987	0.112863	0.684996	-1.48725	1.51371
hsa-miR-6886-5p	AUTS2	-0.518126	0.00963572	-0.52257	1.62051	0.598092	4.38987	0.20963	0.625091	-1.43651	1.51371
hsa-miR-6893-5p	AUTS2	-0.53969	0.00702376	-0.708279	3.12281	0.598092	4.38987	0.19797	0.847233	-1.63385	1.51371
hsa-miR-7-5p	BARX2	-0.491376	0.0138936	-0.369972	0.806458	0.291117	2.3514	0.222167	0.21541	-1.29233	1.22359
hsa-miR-181a-3p	BARX2	-0.403295	0.0389305	-0.496817	1.55603	0.291117	2.3514	0.300592	0.289264	-1.4111	1.22359
hsa-miR-296-5p	BARX2	-0.682113	0.00046154	-0.291332	1.04521	0.291117	2.3514	0.114153	0.169623	-1.22377	1.22359
hsa-miR-101-5p	BARX2	-0.416148	0.0339974	-0.43872	3.84233	0.291117	2.3514	0.286496	0.255438	-1.3554	1.22359
hsa-miR-7-1-3p	BARX2	-0.577889	0.00380778	-0.515467	1.57216	0.291117	2.3514	0.172477	0.300123	-1.42946	1.22359
hsa-miR-532-3p	BARX2	-0.425535	0.0307021	-0.318138	3.21058	0.291117	2.3514	0.277223	0.185231	-1.24672	1.22359
hsa-miR-1208	BARX2	-0.405659	0.0379856	-0.273785	0.507883	0.291117	2.3514	0.297702	0.159407	-1.20898	1.22359
hsa-miR-196b-3p	BARX2	-0.500657	0.0122753	-0.357247	0.78227	0.291117	2.3514	0.216575	0.208002	-1.28098	1.22359
hsa-miR-4270	BARX2	-0.477687	0.0165817	-0.309378	6.96133	0.291117	2.3514	0.231197	0.180131	-1.23917	1.22359
hsa-miR-3605-3p	BARX2	-0.37949	0.049445	-0.275236	0.56646	0.291117	2.3514	0.325278	0.160252	-1.21019	1.22359
hsa-miR-4518	BARX2	-0.497907	0.0127385	-0.609614	2.07696	0.291117	2.3514	0.217833	0.354939	-1.52585	1.22359
hsa-miR-4635	BARX2	-0.526306	0.0085666	-0.467543	4.53352	0.291117	2.3514	0.205346	0.27222	-1.38275	1.22359
hsa-miR-5088-5p	BARX2	-0.778229	2.66647e-05	-0.410988	1.23828	0.291117	2.3514	0.0639286	0.239291	-1.3296	1.22359
hsa-miR-6507-3p	BARX2	-0.535572	0.00747246	-0.283475	0.769554	0.291117	2.3514	0.200618	0.165049	-1.21712	1.22359
hsa-miR-5189-3p	BARX2	-0.63493	0.00131643	-0.372787	7.90131	0.291117	2.3514	0.14465	0.217049	-1.29485	1.22359
hsa-miR-6746-5p	BARX2	-0.466775	0.0190023	-0.357578	3.37679	0.291117	2.3514	0.238602	0.208194	-1.28127	1.22359
hsa-miR-8060	BARX2	-0.500667	0.0122737	-0.452122	2.44649	0.291117	2.3514	0.216575	0.263241	-1.36805	1.22359
hsa-miR-8063	BARX2	-0.480169	0.0160665	-0.642213	3.31625	0.291117	2.3514	0.229193	0.373919	-1.56072	1.22359
hsa-miR-502-3p	BAZ2B	-0.502437	0.0119828	-0.313399	4.08168	0.428266	5.74773	0.216575	0.268436	-1.24263	1.34562
hsa-miR-3605-3p	BAZ2B	-0.425134	0.0308379	-0.275236	0.56646	0.428266	5.74773	0.277938	0.235748	-1.21019	1.34562
hsa-miR-3613-5p	BAZ2B	-0.463632	0.0197481	-0.265961	0.631912	0.428266	5.74773	0.241964	0.227804	-1.20244	1.34562
hsa-miR-3689f	BAZ2B	-0.40824	0.0369734	-0.433546	2.21175	0.428266	5.74773	0.294934	0.371347	-1.35055	1.34562
hsa-miR-3194-3p	BAZ2B	-0.495474	0.0131596	-0.275356	0.56312	0.428266	5.74773	0.21962	0.235852	-1.21029	1.34562
hsa-miR-6774-5p	BAZ2B	-0.679024	0.000497109	-0.57265	2.01914	0.428266	5.74773	0.116081	0.490494	-1.48725	1.34562
hsa-miR-6886-5p	BAZ2B	-0.456682	0.0214774	-0.52257	1.62051	0.428266	5.74773	0.248484	0.447599	-1.43651	1.34562
hsa-miR-6893-5p	BAZ2B	-0.381425	0.0485204	-0.708279	3.12281	0.428266	5.74773	0.323357	0.606665	-1.63385	1.34562
hsa-miR-181a-3p	BCAS1	-0.565522	0.00467889	-0.496817	1.55603	0.636511	5.31564	0.177925	0.632459	-1.4111	1.55456
hsa-miR-296-5p	BCAS1	-0.490919	0.0139774	-0.291332	1.04521	0.636511	5.31564	0.222708	0.370871	-1.22377	1.55456
hsa-miR-629-3p	BCAS1	-0.457811	0.0211888	-0.489471	2.74199	0.636511	5.31564	0.247001	0.623106	-1.40393	1.55456
hsa-miR-3605-3p	BCAS1	-0.385724	0.0465115	-0.275236	0.56646	0.636511	5.31564	0.318778	0.350381	-1.21019	1.55456
hsa-miR-3613-5p	BCAS1	-0.445621	0.0244681	-0.265961	0.631912	0.636511	5.31564	0.257598	0.338574	-1.20244	1.55456
hsa-miR-3689f	BCAS1	-0.385639	0.0465506	-0.433546	2.21175	0.636511	5.31564	0.318778	0.551914	-1.35055	1.55456
hsa-miR-4635	BCAS1	-0.397768	0.0412085	-0.467543	4.53352	0.636511	5.31564	0.306103	0.595193	-1.38275	1.55456
hsa-miR-5088-5p	BCAS1	-0.551099	0.00589281	-0.410988	1.23828	0.636511	5.31564	0.189606	0.523196	-1.3296	1.55456
hsa-miR-6774-5p	BCAS1	-0.520236	0.00935025	-0.57265	2.01914	0.636511	5.31564	0.208357	0.728996	-1.48725	1.55456
hsa-miR-6886-5p	BCAS1	-0.408648	0.0368152	-0.52257	1.62051	0.636511	5.31564	0.294285	0.665243	-1.43651	1.55456
hsa-miR-8060	BCAS1	-0.405705	0.0379675	-0.452122	2.44649	0.636511	5.31564	0.297664	0.575561	-1.36805	1.55456
hsa-miR-16-2-3p	BCAT1	-0.383849	0.0473801	-0.463711	2.87523	0.44992	6.15707	0.320782	0.417265	-1.37908	1.36596
hsa-miR-7-1-3p	BCAT1	-0.44273	0.0252996	-0.515467	1.57216	0.44992	6.15707	0.260674	0.463838	-1.42946	1.36596
hsa-miR-3605-3p	BCAT1	-0.401602	0.0396181	-0.275236	0.56646	0.44992	6.15707	0.30241	0.247668	-1.21019	1.36596
hsa-miR-3613-5p	BCAT1	-0.564405	0.00476489	-0.265961	0.631912	0.44992	6.15707	0.177925	0.239322	-1.20244	1.36596
hsa-miR-4663	BCAT1	-0.400847	0.0399277	-0.311646	0.845063	0.44992	6.15707	0.302643	0.280431	-1.24112	1.36596
hsa-miR-5088-5p	BCAT1	-0.386495	0.0461578	-0.410988	1.23828	0.44992	6.15707	0.318176	0.369824	-1.3296	1.36596
hsa-miR-6774-5p	BCAT1	-0.608772	0.00219552	-0.57265	2.01914	0.44992	6.15707	0.156792	0.515294	-1.48725	1.36596
hsa-miR-6886-5p	BCAT1	-0.477026	0.0167212	-0.52257	1.62051	0.44992	6.15707	0.231285	0.47023	-1.43651	1.36596
hsa-miR-6893-5p	BCAT1	-0.383708	0.0474459	-0.708279	3.12281	0.44992	6.15707	0.321009	0.637338	-1.63385	1.36596
hsa-miR-181a-3p	BCR	-0.42193	0.0319378	-0.496817	1.55603	0.379834	3.94877	0.280371	0.377416	-1.4111	1.30119
hsa-miR-3605-3p	BCR	-0.474128	0.0173431	-0.275236	0.56646	0.379834	3.94877	0.233936	0.209088	-1.21019	1.30119
hsa-miR-3689f	BCR	-0.572732	0.00415324	-0.433546	2.21175	0.379834	3.94877	0.175035	0.329351	-1.35055	1.30119
hsa-miR-6774-5p	BCR	-0.613708	0.00200023	-0.57265	2.01914	0.379834	3.94877	0.153885	0.435024	-1.48725	1.30119
hsa-miR-16-2-3p	C11orf75	-0.488637	0.014402	-0.463711	2.87523	0.274792	4.26774	0.224025	0.254848	-1.37908	1.20982
hsa-miR-3605-3p	C11orf75	-0.391288	0.0440028	-0.275236	0.56646	0.274792	4.26774	0.313225	0.151265	-1.21019	1.20982
hsa-miR-3613-5p	C11orf75	-0.438506	0.0265538	-0.265961	0.631912	0.274792	4.26774	0.26573	0.146168	-1.20244	1.20982
hsa-miR-4663	C11orf75	-0.440572	0.0259346	-0.311646	0.845063	0.274792	4.26774	0.263425	0.171275	-1.24112	1.20982
hsa-miR-371b-5p	C11orf75	-0.407583	0.0372291	-0.547545	3.32797	0.274792	4.26774	0.295741	0.300922	-1.4616	1.20982
hsa-miR-5088-5p	C11orf75	-0.406923	0.0374872	-0.410988	1.23828	0.274792	4.26774	0.296478	0.225872	-1.3296	1.20982
hsa-miR-6774-5p	C11orf75	-0.450436	0.0231293	-0.57265	2.01914	0.274792	4.26774	0.252418	0.314719	-1.48725	1.20982
hsa-miR-8063	C11orf75	-0.427932	0.0299009	-0.642213	3.31625	0.274792	4.26774	0.274987	0.35295	-1.56072	1.20982
hsa-miR-629-3p	C12orf63	-0.491461	0.013878	-0.489471	2.74199	0.619902	3.36381	0.222058	0.606848	-1.40393	1.53677
hsa-miR-16-2-3p	C12orf63	-0.401908	0.0394933	-0.463711	2.87523	0.619902	3.36381	0.302108	0.57491	-1.37908	1.53677
hsa-miR-195-3p	C12orf63	-0.725097	0.000148896	-0.460729	1.40742	0.619902	3.36381	0.0885462	0.571214	-1.37624	1.53677
hsa-miR-502-3p	C12orf63	-0.471409	0.0179431	-0.313399	4.08168	0.619902	3.36381	0.235689	0.388553	-1.24263	1.53677
hsa-miR-1208	C12orf63	-0.421809	0.0319799	-0.273785	0.507883	0.619902	3.36381	0.280371	0.33944	-1.20898	1.53677
hsa-miR-4270	C12orf63	-0.537222	0.00728994	-0.309378	6.96133	0.619902	3.36381	0.19983	0.383569	-1.23917	1.53677
hsa-miR-3613-5p	C12orf63	-0.435431	0.0274963	-0.265961	0.631912	0.619902	3.36381	0.269043	0.329739	-1.20244	1.53677
hsa-miR-3689f	C12orf63	-0.452503	0.0225722	-0.433546	2.21175	0.619902	3.36381	0.251388	0.537513	-1.35055	1.53677
hsa-miR-3194-3p	C12orf63	-0.401255	0.03976	-0.275356	0.56312	0.619902	3.36381	0.302488	0.341388	-1.21029	1.53677
hsa-miR-4635	C12orf63	-0.453566	0.0222898	-0.467543	4.53352	0.619902	3.36381	0.250443	0.579662	-1.38275	1.53677
hsa-miR-4663	C12orf63	-0.476658	0.0167993	-0.311646	0.845063	0.619902	3.36381	0.231619	0.38638	-1.24112	1.53677
hsa-miR-371b-5p	C12orf63	-0.457735	0.0212081	-0.547545	3.32797	0.619902	3.36381	0.247151	0.678849	-1.4616	1.53677
hsa-miR-5189-3p	C12orf63	-0.395082	0.0423504	-0.372787	7.90131	0.619902	3.36381	0.309162	0.462182	-1.29485	1.53677
hsa-miR-6893-5p	C12orf63	-0.502511	0.0119707	-0.708279	3.12281	0.619902	3.36381	0.216575	0.878128	-1.63385	1.53677
hsa-miR-181a-3p	C16orf90	-0.533806	0.00767177	-0.496817	1.55603	0.319517	3.12946	0.201757	0.317483	-1.4111	1.24791
hsa-miR-629-3p	C16orf90	-0.423453	0.0314112	-0.489471	2.74199	0.319517	3.12946	0.279101	0.312788	-1.40393	1.24791
hsa-miR-101-5p	C16orf90	-0.390783	0.044226	-0.43872	3.84233	0.319517	3.12946	0.313813	0.280357	-1.3554	1.24791
hsa-miR-16-2-3p	C16orf90	-0.415138	0.0343669	-0.463711	2.87523	0.319517	3.12946	0.287205	0.296327	-1.37908	1.24791
hsa-miR-195-3p	C16orf90	-0.400702	0.0399873	-0.460729	1.40742	0.319517	3.12946	0.302724	0.294421	-1.37624	1.24791
hsa-miR-502-3p	C16orf90	-0.416582	0.0338391	-0.313399	4.08168	0.319517	3.12946	0.28629	0.200272	-1.24263	1.24791
hsa-miR-3605-3p	C16orf90	-0.639722	0.00119275	-0.275236	0.56646	0.319517	3.12946	0.137432	0.175885	-1.21019	1.24791
hsa-miR-3613-5p	C16orf90	-0.469112	0.0184622	-0.265961	0.631912	0.319517	3.12946	0.237344	0.169958	-1.20244	1.24791
hsa-miR-3689f	C16orf90	-0.430033	0.0292116	-0.433546	2.21175	0.319517	3.12946	0.273161	0.277051	-1.35055	1.24791
hsa-miR-3194-3p	C16orf90	-0.528962	0.00824065	-0.275356	0.56312	0.319517	3.12946	0.204073	0.175962	-1.21029	1.24791
hsa-miR-4635	C16orf90	-0.415949	0.03407	-0.467543	4.53352	0.319517	3.12946	0.286702	0.298776	-1.38275	1.24791
hsa-miR-4663	C16orf90	-0.397462	0.0413373	-0.311646	0.845063	0.319517	3.12946	0.306515	0.199152	-1.24112	1.24791
hsa-miR-371b-5p	C16orf90	-0.427292	0.0301134	-0.547545	3.32797	0.319517	3.12946	0.275269	0.3499	-1.4616	1.24791
hsa-miR-5088-5p	C16orf90	-0.508991	0.0109527	-0.410988	1.23828	0.319517	3.12946	0.213965	0.262635	-1.3296	1.24791
hsa-miR-6507-3p	C16orf90	-0.520419	0.00932584	-0.283475	0.769554	0.319517	3.12946	0.208357	0.18115	-1.21712	1.24791
hsa-miR-5189-3p	C16orf90	-0.388496	0.0452486	-0.372787	7.90131	0.319517	3.12946	0.315907	0.238223	-1.29485	1.24791
hsa-miR-6738-5p	C16orf90	-0.578869	0.0037448	-0.455011	1.33539	0.319517	3.12946	0.172477	0.290767	-1.37079	1.24791
hsa-miR-6774-5p	C16orf90	-0.413655	0.0349155	-0.57265	2.01914	0.319517	3.12946	0.28902	0.365943	-1.48725	1.24791
hsa-miR-6886-5p	C16orf90	-0.53073	0.00802919	-0.52257	1.62051	0.319517	3.12946	0.203472	0.33394	-1.43651	1.24791
hsa-miR-8060	C16orf90	-0.379175	0.0495966	-0.452122	2.44649	0.319517	3.12946	0.325533	0.288921	-1.36805	1.24791
hsa-miR-629-3p	C1orf173	-0.570965	0.00427743	-0.489471	2.74199	0.278496	2.31717	0.176416	0.272631	-1.40393	1.21293
hsa-miR-195-3p	C1orf173	-0.44236	0.0254077	-0.460729	1.40742	0.278496	2.31717	0.260869	0.256622	-1.37624	1.21293
hsa-miR-574-5p	C1orf173	-0.42561	0.0306769	-0.457347	2.68484	0.278496	2.31717	0.277178	0.254738	-1.37301	1.21293
hsa-miR-1208	C1orf173	-0.518409	0.00959704	-0.273785	0.507883	0.278496	2.31717	0.209611	0.152496	-1.20898	1.21293
hsa-miR-4270	C1orf173	-0.609419	0.00216907	-0.309378	6.96133	0.278496	2.31717	0.156665	0.172321	-1.23917	1.21293
hsa-miR-3613-5p	C1orf173	-0.538738	0.00712546	-0.265961	0.631912	0.278496	2.31717	0.198854	0.148138	-1.20244	1.21293
hsa-miR-4635	C1orf173	-0.474704	0.0172182	-0.467543	4.53352	0.278496	2.31717	0.233465	0.260418	-1.38275	1.21293
hsa-miR-371b-5p	C1orf173	-0.479772	0.0161481	-0.547545	3.32797	0.278496	2.31717	0.229388	0.304978	-1.4616	1.21293
hsa-miR-5088-5p	C1orf173	-0.461526	0.0202602	-0.410988	1.23828	0.278496	2.31717	0.244241	0.228917	-1.3296	1.21293
hsa-miR-5189-3p	C1orf173	-0.578121	0.00379278	-0.372787	7.90131	0.278496	2.31717	0.172477	0.207639	-1.29485	1.21293
hsa-miR-6744-5p	C1orf173	-0.477691	0.0165809	-0.597205	1.91271	0.278496	2.31717	0.231197	0.332638	-1.51278	1.21293
hsa-miR-6893-5p	C1orf173	-0.486187	0.014869	-0.708279	3.12281	0.278496	2.31717	0.225331	0.394505	-1.63385	1.21293
hsa-miR-7-5p	C1orf38	-0.568473	0.00445759	-0.369972	0.806458	0.268425	6.70028	0.177925	0.198619	-1.29233	1.20449
hsa-miR-296-5p	C1orf38	-0.562876	0.00488477	-0.291332	1.04521	0.268425	6.70028	0.178487	0.156401	-1.22377	1.20449
hsa-miR-629-3p	C1orf38	-0.515721	0.00996955	-0.489471	2.74199	0.268425	6.70028	0.210143	0.262772	-1.40393	1.20449
hsa-miR-101-5p	C1orf38	-0.42663	0.0303343	-0.43872	3.84233	0.268425	6.70028	0.276225	0.235527	-1.3554	1.20449
hsa-miR-195-3p	C1orf38	-0.528027	0.0083542	-0.460729	1.40742	0.268425	6.70028	0.204883	0.247342	-1.37624	1.20449
hsa-miR-502-3p	C1orf38	-0.434598	0.0277559	-0.313399	4.08168	0.268425	6.70028	0.269471	0.168248	-1.24263	1.20449
hsa-miR-574-5p	C1orf38	-0.396173	0.0418837	-0.457347	2.68484	0.268425	6.70028	0.307946	0.245526	-1.37301	1.20449
hsa-miR-1208	C1orf38	-0.546798	0.00630047	-0.273785	0.507883	0.268425	6.70028	0.194213	0.146981	-1.20898	1.20449
hsa-miR-4270	C1orf38	-0.500331	0.0123295	-0.309378	6.96133	0.268425	6.70028	0.216622	0.16609	-1.23917	1.20449
hsa-miR-3689f	C1orf38	-0.535007	0.00753577	-0.433546	2.21175	0.268425	6.70028	0.200696	0.232749	-1.35055	1.20449
hsa-miR-4635	C1orf38	-0.60596	0.00231368	-0.467543	4.53352	0.268425	6.70028	0.158022	0.251	-1.38275	1.20449
hsa-miR-4663	C1orf38	-0.645096	0.00106571	-0.311646	0.845063	0.268425	6.70028	0.131304	0.167307	-1.24112	1.20449
hsa-miR-371b-5p	C1orf38	-0.502257	0.0120121	-0.547545	3.32797	0.268425	6.70028	0.216575	0.293949	-1.4616	1.20449
hsa-miR-5088-5p	C1orf38	-0.506096	0.0113986	-0.410988	1.23828	0.268425	6.70028	0.216084	0.220639	-1.3296	1.20449
hsa-miR-5189-3p	C1orf38	-0.592587	0.00294969	-0.372787	7.90131	0.268425	6.70028	0.162544	0.20013	-1.29485	1.20449
hsa-miR-6744-5p	C1orf38	-0.525337	0.00868796	-0.597205	1.91271	0.268425	6.70028	0.205346	0.320609	-1.51278	1.20449
hsa-miR-6774-5p	C1orf38	-0.549379	0.0060532	-0.57265	2.01914	0.268425	6.70028	0.19094	0.307427	-1.48725	1.20449
hsa-miR-6893-5p	C1orf38	-0.413103	0.0351211	-0.708279	3.12281	0.268425	6.70028	0.289599	0.380239	-1.63385	1.20449
hsa-miR-8060	C1orf38	-0.494173	0.0133892	-0.452122	2.44649	0.268425	6.70028	0.220337	0.242721	-1.36805	1.20449
hsa-miR-152-3p	C8orf46	-0.743634	8.56147e-05	0.623393	3.2898	-0.291468	3.09256	0.0852311	0.363398	1.54049	-1.22388
hsa-miR-574-3p	C8orf46	-0.46783	0.0187569	0.828144	3.4208	-0.291468	3.09256	0.238236	0.482754	1.7754	-1.22388
hsa-miR-665	C8orf46	-0.538526	0.0071483	0.265196	2.44207	-0.291468	3.09256	0.199001	0.154592	1.2018	-1.22388
hsa-miR-3128	C8orf46	-0.403359	0.0389048	1.91759	2.00039	-0.291468	3.09256	0.300592	1.11783	3.77792	-1.22388
hsa-miR-3201	C8orf46	-0.470546	0.0181368	1.45992	3.24149	-0.291468	3.09256	0.2364	0.851038	2.75093	-1.22388
hsa-miR-4417	C8orf46	-0.517455	0.00972797	0.477885	2.45323	-0.291468	3.09256	0.20988	0.278576	1.3927	-1.22388
hsa-miR-4668-5p	C8orf46	-0.458293	0.0210666	0.784658	7.49147	-0.291468	3.09256	0.246848	0.457405	1.72268	-1.22388
hsa-miR-4750-5p	C8orf46	-0.397413	0.0413578	0.436448	4.0756	-0.291468	3.09256	0.306525	0.254421	1.35327	-1.22388
hsa-miR-204-3p	C8orf46	-0.457949	0.0211537	0.545872	2.00436	-0.291468	3.09256	0.247001	0.318208	1.4599	-1.22388
hsa-miR-6787-5p	C8orf46	-0.626776	0.00155143	0.548837	3.97967	-0.291468	3.09256	0.145713	0.319936	1.46291	-1.22388
hsa-miR-6813-5p	C8orf46	-0.551156	0.00588753	0.489827	3.98707	-0.291468	3.09256	0.189559	0.285537	1.40428	-1.22388
hsa-miR-6825-5p	C8orf46	-0.493173	0.0135679	0.296464	1.02979	-0.291468	3.09256	0.22067	0.172819	1.22813	-1.22388
hsa-miR-34a-5p	C8orf47	-0.433786	0.0280106	0.333251	5.60769	-0.324173	4.40669	0.270257	0.216062	1.25985	-1.25195
hsa-miR-152-3p	C8orf47	-0.519923	0.00939222	0.623393	3.2898	-0.324173	4.40669	0.208615	0.404175	1.54049	-1.25195
hsa-miR-574-3p	C8orf47	-0.429481	0.0293917	0.828144	3.4208	-0.324173	4.40669	0.273573	0.536924	1.7754	-1.25195
hsa-miR-548a-3p	C8orf47	-0.425641	0.0306663	0.422371	1.05582	-0.324173	4.40669	0.277178	0.273843	1.34013	-1.25195
hsa-miR-330-5p	C8orf47	-0.49823	0.0126834	0.3978	0.672812	-0.324173	4.40669	0.217833	0.257913	1.3175	-1.25195
hsa-miR-342-5p	C8orf47	-0.594979	0.00282642	0.456459	3.62789	-0.324173	4.40669	0.161835	0.295944	1.37217	-1.25195
hsa-miR-548x-3p	C8orf47	-0.502446	0.0119813	0.268624	0.911673	-0.324173	4.40669	0.216575	0.174161	1.20466	-1.25195
hsa-miR-3201	C8orf47	-0.41761	0.0334673	1.45992	3.24149	-0.324173	4.40669	0.285056	0.946534	2.75093	-1.25195
hsa-miR-3613-3p	C8orf47	-0.401512	0.0396549	1.19972	7.8441	-0.324173	4.40669	0.302425	0.777833	2.29695	-1.25195
hsa-miR-4668-5p	C8orf47	-0.441627	0.0256227	0.784658	7.49147	-0.324173	4.40669	0.262083	0.50873	1.72268	-1.25195
hsa-miR-4706	C8orf47	-0.383336	0.0476196	0.286829	3.73695	-0.324173	4.40669	0.321387	0.185965	1.21996	-1.25195
hsa-miR-4785	C8orf47	-0.38693	0.045959	0.505717	2.08884	-0.324173	4.40669	0.318127	0.32788	1.41983	-1.25195
hsa-miR-664b-3p	C8orf47	-0.540353	0.00695355	0.293631	0.82009	-0.324173	4.40669	0.19797	0.190375	1.22572	-1.25195
hsa-miR-34a-5p	C8orf74	-0.403095	0.0390112	0.333251	5.60769	-0.299648	2.58044	0.300592	0.199716	1.25985	-1.23084
hsa-miR-574-3p	C8orf74	-0.56443	0.00476301	0.828144	3.4208	-0.299648	2.58044	0.177925	0.496303	1.7754	-1.23084
hsa-miR-421	C8orf74	-0.461313	0.0203127	0.489095	1.63383	-0.299648	2.58044	0.244352	0.293113	1.40356	-1.23084
hsa-miR-330-5p	C8orf74	-0.509805	0.0108299	0.3978	0.672812	-0.299648	2.58044	0.213323	0.2384	1.3175	-1.23084
hsa-miR-342-5p	C8orf74	-0.661967	0.000737921	0.456459	3.62789	-0.299648	2.58044	0.121986	0.273554	1.37217	-1.23084
hsa-miR-3128	C8orf74	-0.447765	0.0238648	1.91759	2.00039	-0.299648	2.58044	0.255181	1.14921	3.77792	-1.23084
hsa-miR-3201	C8orf74	-0.456553	0.0215107	1.45992	3.24149	-0.299648	2.58044	0.248484	0.874923	2.75093	-1.23084
hsa-miR-3609	C8orf74	-0.433536	0.0280895	0.407391	4.73395	-0.299648	2.58044	0.270629	0.244148	1.32629	-1.23084
hsa-miR-3613-3p	C8orf74	-0.415672	0.0341711	1.19972	7.8441	-0.299648	2.58044	0.286793	0.718985	2.29695	-1.23084
hsa-miR-4423-3p	C8orf74	-0.561204	0.00501874	0.982777	2.02038	-0.299648	2.58044	0.180502	0.588974	1.97627	-1.23084
hsa-miR-4439	C8orf74	-0.588076	0.00319415	0.288456	0.741897	-0.299648	2.58044	0.164415	0.17287	1.22133	-1.23084
hsa-miR-4668-5p	C8orf74	-0.412178	0.035468	0.784658	7.49147	-0.299648	2.58044	0.290705	0.470242	1.72268	-1.23084
hsa-miR-4785	C8orf74	-0.537116	0.0073016	0.505717	2.08884	-0.299648	2.58044	0.199926	0.303074	1.41983	-1.23084
hsa-miR-550a-3-5p	C8orf74	-0.644757	0.00107339	0.278036	0.981866	-0.299648	2.58044	0.13163	0.166626	1.21254	-1.23084
hsa-miR-5100	C8orf74	-0.496029	0.0130625	0.277357	6.32545	-0.299648	2.58044	0.218702	0.166219	1.21197	-1.23084
hsa-miR-6721-5p	C8orf74	-0.588262	0.00318376	0.329528	1.7059	-0.299648	2.58044	0.164415	0.197484	1.2566	-1.23084
hsa-miR-6830-5p	C8orf74	-0.382612	0.0479593	0.444924	1.38028	-0.299648	2.58044	0.32218	0.266641	1.36124	-1.23084
hsa-miR-6867-5p	C8orf74	-0.554774	0.00556174	0.285852	0.734515	-0.299648	2.58044	0.188467	0.17131	1.21913	-1.23084
hsa-miR-8084	C8orf74	-0.415417	0.0342645	1.0298	3.55254	-0.299648	2.58044	0.286887	0.617157	2.04175	-1.23084
hsa-miR-27a-3p	C9orf43	-0.696903	0.000319509	0.297002	5.94406	-0.275696	2.59745	0.104631	0.163764	1.22859	-1.21058
hsa-miR-34a-5p	C9orf43	-0.580049	0.00367019	0.333251	5.60769	-0.275696	2.59745	0.171699	0.183752	1.25985	-1.21058
hsa-miR-152-3p	C9orf43	-0.494146	0.013394	0.623393	3.2898	-0.275696	2.59745	0.220337	0.343734	1.54049	-1.21058
hsa-miR-574-3p	C9orf43	-0.384774	0.0469502	0.828144	3.4208	-0.275696	2.59745	0.319523	0.456632	1.7754	-1.21058
hsa-miR-421	C9orf43	-0.387998	0.0454738	0.489095	1.63383	-0.275696	2.59745	0.316574	0.269683	1.40356	-1.21058
hsa-miR-665	C9orf43	-0.584448	0.00340258	0.265196	2.44207	-0.275696	2.59745	0.166864	0.146227	1.2018	-1.21058
hsa-miR-3175	C9orf43	-0.460447	0.0205266	0.353003	4.75397	-0.275696	2.59745	0.244592	0.194643	1.27722	-1.21058
hsa-miR-4668-5p	C9orf43	-0.455966	0.021662	0.784658	7.49147	-0.275696	2.59745	0.248502	0.432654	1.72268	-1.21058
hsa-miR-4785	C9orf43	-0.465274	0.0193557	0.505717	2.08884	-0.275696	2.59745	0.240062	0.278848	1.41983	-1.21058
hsa-miR-664b-3p	C9orf43	-0.419101	0.0329334	0.293631	0.82009	-0.275696	2.59745	0.283173	0.161906	1.22572	-1.21058
hsa-miR-579-5p	C9orf43	-0.392524	0.0434592	0.327158	0.821209	-0.275696	2.59745	0.312018	0.180392	1.25454	-1.21058
hsa-miR-6787-5p	C9orf43	-0.5284	0.00830876	0.548837	3.97967	-0.275696	2.59745	0.204673	0.302624	1.46291	-1.21058
hsa-miR-6813-5p	C9orf43	-0.461074	0.0203716	0.489827	3.98707	-0.275696	2.59745	0.244404	0.270087	1.40428	-1.21058
hsa-miR-6825-5p	C9orf43	-0.436561	0.0271468	0.296464	1.02979	-0.275696	2.59745	0.268054	0.163468	1.22813	-1.21058
hsa-miR-7-5p	CATSPER2P1	-0.388852	0.0450884	-0.369972	0.806458	0.265866	4.86687	0.315781	0.196726	-1.29233	1.20236
hsa-miR-296-5p	CATSPER2P1	-0.409114	0.0366353	-0.291332	1.04521	0.265866	4.86687	0.293805	0.15491	-1.22377	1.20236
hsa-miR-7-1-3p	CATSPER2P1	-0.408677	0.0368041	-0.515467	1.57216	0.265866	4.86687	0.294285	0.27409	-1.42946	1.20236
hsa-miR-1208	CATSPER2P1	-0.44936	0.0234233	-0.273785	0.507883	0.265866	4.86687	0.253705	0.14558	-1.20898	1.20236
hsa-miR-3613-5p	CATSPER2P1	-0.390633	0.0442928	-0.265961	0.631912	0.265866	4.86687	0.313876	0.14142	-1.20244	1.20236
hsa-miR-371b-5p	CATSPER2P1	-0.404144	0.0385893	-0.547545	3.32797	0.265866	4.86687	0.299763	0.291147	-1.4616	1.20236
hsa-miR-5088-5p	CATSPER2P1	-0.41635	0.0339237	-0.410988	1.23828	0.265866	4.86687	0.28629	0.218535	-1.3296	1.20236
hsa-miR-6774-5p	CATSPER2P1	-0.53898	0.00709954	-0.57265	2.01914	0.265866	4.86687	0.198854	0.304496	-1.48725	1.20236
hsa-miR-7-5p	CAV1	-0.484302	0.0152362	-0.369972	0.806458	0.288488	4.57719	0.226522	0.213465	-1.29233	1.22136
hsa-miR-296-5p	CAV1	-0.466308	0.0191117	-0.291332	1.04521	0.288488	4.57719	0.238902	0.168091	-1.22377	1.22136
hsa-miR-101-5p	CAV1	-0.608828	0.00219322	-0.43872	3.84233	0.288488	4.57719	0.156792	0.253131	-1.3554	1.22136
hsa-miR-574-5p	CAV1	-0.412131	0.0354854	-0.457347	2.68484	0.288488	4.57719	0.290705	0.263878	-1.37301	1.22136
hsa-miR-1208	CAV1	-0.535317	0.00750093	-0.273785	0.507883	0.288488	4.57719	0.200618	0.157967	-1.20898	1.22136
hsa-miR-4270	CAV1	-0.602355	0.00247277	-0.309378	6.96133	0.288488	4.57719	0.159076	0.178504	-1.23917	1.22136
hsa-miR-3689f	CAV1	-0.538724	0.00712702	-0.433546	2.21175	0.288488	4.57719	0.198854	0.250146	-1.35055	1.22136
hsa-miR-4518	CAV1	-0.378618	0.0498657	-0.609614	2.07696	0.288488	4.57719	0.325911	0.351733	-1.52585	1.22136
hsa-miR-4635	CAV1	-0.453136	0.0224037	-0.467543	4.53352	0.288488	4.57719	0.250443	0.269761	-1.38275	1.22136
hsa-miR-5088-5p	CAV1	-0.455237	0.0218511	-0.410988	1.23828	0.288488	4.57719	0.24946	0.23713	-1.3296	1.22136
hsa-miR-5189-3p	CAV1	-0.625349	0.00159595	-0.372787	7.90131	0.288488	4.57719	0.145713	0.215089	-1.29485	1.22136
hsa-miR-6746-5p	CAV1	-0.47555	0.0170359	-0.357578	3.37679	0.288488	4.57719	0.233161	0.206314	-1.28127	1.22136
hsa-miR-8060	CAV1	-0.543235	0.00665503	-0.452122	2.44649	0.288488	4.57719	0.196318	0.260863	-1.36805	1.22136
hsa-miR-629-3p	CCDC122	-0.437776	0.0267752	-0.489471	2.74199	0.522164	3.10174	0.266765	0.511168	-1.40393	1.43611
hsa-miR-101-5p	CCDC122	-0.50263	0.0119514	-0.43872	3.84233	0.522164	3.10174	0.216575	0.458168	-1.3554	1.43611
hsa-miR-574-5p	CCDC122	-0.454128	0.0221416	-0.457347	2.68484	0.522164	3.10174	0.250051	0.47762	-1.37301	1.43611
hsa-miR-1208	CCDC122	-0.512441	0.0104395	-0.273785	0.507883	0.522164	3.10174	0.211027	0.285922	-1.20898	1.43611
hsa-miR-3605-3p	CCDC122	-0.472138	0.0177807	-0.275236	0.56646	0.522164	3.10174	0.235435	0.287437	-1.21019	1.43611
hsa-miR-3613-5p	CCDC122	-0.615059	0.00194934	-0.265961	0.631912	0.522164	3.10174	0.153843	0.277751	-1.20244	1.43611
hsa-miR-3194-3p	CCDC122	-0.418348	0.0332022	-0.275356	0.56312	0.522164	3.10174	0.284307	0.287562	-1.21029	1.43611
hsa-miR-5088-5p	CCDC122	-0.378759	0.0497977	-0.410988	1.23828	0.522164	3.10174	0.325911	0.429207	-1.3296	1.43611
hsa-miR-6774-5p	CCDC122	-0.504075	0.0117185	-0.57265	2.01914	0.522164	3.10174	0.216116	0.598035	-1.48725	1.43611
hsa-miR-6893-5p	CCDC122	-0.557341	0.00533945	-0.708279	3.12281	0.522164	3.10174	0.185249	0.739677	-1.63385	1.43611
hsa-miR-16-2-3p	CCHCR1	-0.474916	0.0171723	-0.463711	2.87523	0.314285	3.16596	0.233161	0.291475	-1.37908	1.2434
hsa-miR-7-1-3p	CCHCR1	-0.433257	0.0281777	-0.515467	1.57216	0.314285	3.16596	0.27086	0.324007	-1.42946	1.2434
hsa-miR-532-3p	CCHCR1	-0.519164	0.00949445	-0.318138	3.21058	0.314285	3.16596	0.208998	0.199972	-1.24672	1.2434
hsa-miR-1208	CCHCR1	-0.436377	0.0272036	-0.273785	0.507883	0.314285	3.16596	0.26825	0.172093	-1.20898	1.2434
hsa-miR-196b-3p	CCHCR1	-0.449071	0.023503	-0.357247	0.78227	0.314285	3.16596	0.254205	0.224555	-1.28098	1.2434
hsa-miR-3605-3p	CCHCR1	-0.619062	0.00180488	-0.275236	0.56646	0.314285	3.16596	0.152706	0.173005	-1.21019	1.2434
hsa-miR-3613-5p	CCHCR1	-0.682991	0.000451828	-0.265961	0.631912	0.314285	3.16596	0.114153	0.167175	-1.20244	1.2434
hsa-miR-3194-3p	CCHCR1	-0.558478	0.00524342	-0.275356	0.56312	0.314285	3.16596	0.184929	0.173081	-1.21029	1.2434
hsa-miR-152-3p	CCR6	-0.572725	0.00415376	0.623393	3.2898	-0.327236	5.35842	0.175035	0.407993	1.54049	-1.25461
hsa-miR-335-5p	CCR6	-0.416324	0.0339331	0.591286	1.17162	-0.327236	5.35842	0.28629	0.386979	1.50659	-1.25461
hsa-miR-574-3p	CCR6	-0.502378	0.0119924	0.828144	3.4208	-0.327236	5.35842	0.216575	0.541996	1.7754	-1.25461
hsa-miR-421	CCR6	-0.384282	0.0471783	0.489095	1.63383	-0.327236	5.35842	0.320041	0.320099	1.40356	-1.25461
hsa-miR-330-5p	CCR6	-0.387208	0.0458325	0.3978	0.672812	-0.327236	5.35842	0.317694	0.260349	1.3175	-1.25461
hsa-miR-342-5p	CCR6	-0.510422	0.0107375	0.456459	3.62789	-0.327236	5.35842	0.213036	0.298739	1.37217	-1.25461
hsa-miR-885-3p	CCR6	-0.472756	0.0176438	0.576046	2.86235	-0.327236	5.35842	0.235211	0.377005	1.49076	-1.25461
hsa-miR-3128	CCR6	-0.515955	0.00993666	1.91759	2.00039	-0.327236	5.35842	0.210143	1.25501	3.77792	-1.25461
hsa-miR-548x-3p	CCR6	-0.38978	0.0446724	0.268624	0.911673	-0.327236	5.35842	0.31487	0.175806	1.20466	-1.25461
hsa-miR-3201	CCR6	-0.485994	0.0149063	1.45992	3.24149	-0.327236	5.35842	0.225456	0.955475	2.75093	-1.25461
hsa-miR-3613-3p	CCR6	-0.522205	0.00908998	1.19972	7.8441	-0.327236	5.35842	0.206715	0.78518	2.29695	-1.25461
hsa-miR-4417	CCR6	-0.484238	0.0152487	0.477885	2.45323	-0.327236	5.35842	0.226522	0.312762	1.3927	-1.25461
hsa-miR-4423-3p	CCR6	-0.595144	0.0028181	0.982777	2.02038	-0.327236	5.35842	0.161835	0.643199	1.97627	-1.25461
hsa-miR-4445-3p	CCR6	-0.406394	0.0376952	0.863741	1.19302	-0.327236	5.35842	0.296998	0.565294	1.81975	-1.25461
hsa-miR-4467	CCR6	-0.676571	0.000526971	0.359804	6.45023	-0.327236	5.35842	0.116081	0.235482	1.28325	-1.25461
hsa-miR-4668-5p	CCR6	-0.506261	0.0113729	0.784658	7.49147	-0.327236	5.35842	0.216084	0.513536	1.72268	-1.25461
hsa-miR-4750-5p	CCR6	-0.55398	0.00563196	0.436448	4.0756	-0.327236	5.35842	0.188467	0.285643	1.35327	-1.25461
hsa-miR-4785	CCR6	-0.393263	0.0431368	0.505717	2.08884	-0.327236	5.35842	0.311259	0.330977	1.41983	-1.25461
hsa-miR-550a-3-5p	CCR6	-0.396093	0.0419176	0.278036	0.981866	-0.327236	5.35842	0.307962	0.181967	1.21254	-1.25461
hsa-miR-664b-3p	CCR6	-0.633608	0.00135239	0.293631	0.82009	-0.327236	5.35842	0.145449	0.192173	1.22572	-1.25461
hsa-miR-1298-3p	CCR6	-0.423651	0.0313434	0.359396	0.921878	-0.327236	5.35842	0.278847	0.235214	1.28289	-1.25461
hsa-miR-6787-5p	CCR6	-0.562224	0.0049367	0.548837	3.97967	-0.327236	5.35842	0.179396	0.359198	1.46291	-1.25461
hsa-miR-8084	CCR6	-0.615207	0.00194385	1.0298	3.55254	-0.327236	5.35842	0.153843	0.673976	2.04175	-1.25461
hsa-miR-7-5p	CD274	-0.389544	0.0447781	-0.369972	0.806458	0.410851	7.29385	0.315135	0.304007	-1.29233	1.32947
hsa-miR-629-3p	CD274	-0.646364	0.00103746	-0.489471	2.74199	0.410851	7.29385	0.130415	0.402199	-1.40393	1.32947
hsa-miR-195-3p	CD274	-0.499547	0.0124606	-0.460729	1.40742	0.410851	7.29385	0.21664	0.378582	-1.37624	1.32947
hsa-miR-502-3p	CD274	-0.422721	0.0316636	-0.313399	4.08168	0.410851	7.29385	0.279831	0.257521	-1.24263	1.32947
hsa-miR-574-5p	CD274	-0.4401	0.0260753	-0.457347	2.68484	0.410851	7.29385	0.264048	0.375803	-1.37301	1.32947
hsa-miR-1208	CD274	-0.5551	0.00553305	-0.273785	0.507883	0.410851	7.29385	0.188215	0.22497	-1.20898	1.32947
hsa-miR-4270	CD274	-0.456118	0.0216226	-0.309378	6.96133	0.410851	7.29385	0.248502	0.254217	-1.23917	1.32947
hsa-miR-3194-3p	CD274	-0.405957	0.0378677	-0.275356	0.56312	0.410851	7.29385	0.297288	0.226261	-1.21029	1.32947
hsa-miR-5189-3p	CD274	-0.506528	0.0113313	-0.372787	7.90131	0.410851	7.29385	0.216084	0.30632	-1.29485	1.32947
hsa-miR-6744-5p	CD274	-0.460789	0.0204419	-0.597205	1.91271	0.410851	7.29385	0.244404	0.490725	-1.51278	1.32947
hsa-miR-6893-5p	CD274	-0.463743	0.0197213	-0.708279	3.12281	0.410851	7.29385	0.241845	0.581995	-1.63385	1.32947
hsa-miR-7-5p	CD55	-0.727621	0.000138444	-0.369972	0.806458	0.312668	6.827	0.0885462	0.231356	-1.29233	1.242
hsa-miR-181a-3p	CD55	-0.454303	0.0220956	-0.496817	1.55603	0.312668	6.827	0.249941	0.310677	-1.4111	1.242
hsa-miR-296-5p	CD55	-0.602728	0.00245588	-0.291332	1.04521	0.312668	6.827	0.159076	0.18218	-1.22377	1.242
hsa-miR-629-3p	CD55	-0.582531	0.0035172	-0.489471	2.74199	0.312668	6.827	0.168989	0.306083	-1.40393	1.242
hsa-miR-101-5p	CD55	-0.578634	0.0037598	-0.43872	3.84233	0.312668	6.827	0.172477	0.274347	-1.3554	1.242
hsa-miR-338-5p	CD55	-0.420617	0.032397	-0.586504	2.4646	0.312668	6.827	0.281724	0.366762	-1.5016	1.242
hsa-miR-574-5p	CD55	-0.531104	0.00798507	-0.457347	2.68484	0.312668	6.827	0.203472	0.285995	-1.37301	1.242
hsa-miR-1208	CD55	-0.52238	0.00906711	-0.273785	0.507883	0.312668	6.827	0.206715	0.171208	-1.20898	1.242
hsa-miR-4270	CD55	-0.411572	0.0356964	-0.309378	6.96133	0.312668	6.827	0.291032	0.193465	-1.23917	1.242
hsa-miR-4635	CD55	-0.574612	0.00402448	-0.467543	4.53352	0.312668	6.827	0.174761	0.292371	-1.38275	1.242
hsa-miR-5088-5p	CD55	-0.645769	0.00105064	-0.410988	1.23828	0.312668	6.827	0.130415	0.257005	-1.3296	1.242
hsa-miR-6507-3p	CD55	-0.418413	0.0331789	-0.283475	0.769554	0.312668	6.827	0.28428	0.177267	-1.21712	1.242
hsa-miR-5189-3p	CD55	-0.62028	0.00176272	-0.372787	7.90131	0.312668	6.827	0.151539	0.233117	-1.29485	1.242
hsa-miR-6744-5p	CD55	-0.438112	0.0266732	-0.597205	1.91271	0.312668	6.827	0.266429	0.373453	-1.51278	1.242
hsa-miR-6774-5p	CD55	-0.385734	0.0465068	-0.57265	2.01914	0.312668	6.827	0.318778	0.358098	-1.48725	1.242
hsa-miR-6893-5p	CD55	-0.399444	0.0405074	-0.708279	3.12281	0.312668	6.827	0.304209	0.442912	-1.63385	1.242
hsa-miR-8060	CD55	-0.597555	0.00269848	-0.452122	2.44649	0.312668	6.827	0.161442	0.282728	-1.36805	1.242
hsa-miR-195-3p	CD69	-0.521795	0.00914366	-0.460729	1.40742	0.286902	7.09465	0.206846	0.264368	-1.37624	1.22002
hsa-miR-4270	CD69	-0.438063	0.0266882	-0.309378	6.96133	0.286902	7.09465	0.266429	0.177523	-1.23917	1.22002
hsa-miR-3613-5p	CD69	-0.480629	0.0159724	-0.265961	0.631912	0.286902	7.09465	0.228751	0.152609	-1.20244	1.22002
hsa-miR-4462	CD69	-0.39203	0.0436758	-0.505865	2.405	0.286902	7.09465	0.312569	0.290267	-1.41997	1.22002
hsa-miR-371b-5p	CD69	-0.58722	0.00324238	-0.547545	3.32797	0.286902	7.09465	0.165361	0.314183	-1.4616	1.22002
hsa-miR-6893-5p	CD69	-0.510775	0.0106849	-0.708279	3.12281	0.286902	7.09465	0.21291	0.406413	-1.63385	1.22002
hsa-miR-181a-3p	CDKL5	-0.554382	0.00559633	-0.496817	1.55603	0.559222	4.14128	0.188467	0.555663	-1.4111	1.47347
hsa-miR-101-5p	CDKL5	-0.38816	0.0454004	-0.43872	3.84233	0.559222	4.14128	0.316513	0.490684	-1.3554	1.47347
hsa-miR-532-3p	CDKL5	-0.442682	0.0253137	-0.318138	3.21058	0.559222	4.14128	0.26071	0.355819	-1.24672	1.47347
hsa-miR-3613-5p	CDKL5	-0.401346	0.0397229	-0.265961	0.631912	0.559222	4.14128	0.302488	0.297462	-1.20244	1.47347
hsa-miR-3689f	CDKL5	-0.438595	0.0265269	-0.433546	2.21175	0.559222	4.14128	0.265662	0.484898	-1.35055	1.47347
hsa-miR-6774-5p	CDKL5	-0.590593	0.00305577	-0.57265	2.01914	0.559222	4.14128	0.162544	0.640478	-1.48725	1.47347
hsa-miR-6886-5p	CDKL5	-0.514766	0.0101046	-0.52257	1.62051	0.559222	4.14128	0.210319	0.584466	-1.43651	1.47347
hsa-miR-6893-5p	CDKL5	-0.419796	0.0326865	-0.708279	3.12281	0.559222	4.14128	0.282167	0.792171	-1.63385	1.47347
hsa-miR-8060	CDKL5	-0.411625	0.0356766	-0.452122	2.44649	0.559222	4.14128	0.291014	0.505673	-1.36805	1.47347
hsa-miR-27a-3p	CDKN2C	-0.484977	0.015104	0.297002	5.94406	-0.335949	3.96006	0.226081	0.199555	1.22859	-1.26221
hsa-miR-574-3p	CDKN2C	-0.447748	0.0238694	0.828144	3.4208	-0.335949	3.96006	0.255181	0.556429	1.7754	-1.26221
hsa-miR-665	CDKN2C	-0.457356	0.0213047	0.265196	2.44207	-0.335949	3.96006	0.247544	0.178185	1.2018	-1.26221
hsa-miR-3128	CDKN2C	-0.385706	0.0465195	1.91759	2.00039	-0.335949	3.96006	0.318778	1.28843	3.77792	-1.26221
hsa-miR-1260b	CDKN2C	-0.556734	0.00539134	0.396328	4.66994	-0.335949	3.96006	0.185845	0.266292	1.31615	-1.26221
hsa-miR-3201	CDKN2C	-0.510466	0.0107309	1.45992	3.24149	-0.335949	3.96006	0.213036	0.980918	2.75093	-1.26221
hsa-miR-3613-3p	CDKN2C	-0.63653	0.00127402	1.19972	7.8441	-0.335949	3.96006	0.14237	0.806088	2.29695	-1.26221
hsa-miR-4448	CDKN2C	-0.457529	0.0212606	0.571852	1.99133	-0.335949	3.96006	0.247366	0.384227	1.48643	-1.26221
hsa-miR-4668-5p	CDKN2C	-0.576751	0.00388191	0.784658	7.49147	-0.335949	3.96006	0.172987	0.527211	1.72268	-1.26221
hsa-miR-4720-5p	CDKN2C	-0.491317	0.0139044	0.334733	0.816328	-0.335949	3.96006	0.222256	0.224907	1.26114	-1.26221
hsa-miR-4785	CDKN2C	-0.461449	0.0202792	0.505717	2.08884	-0.335949	3.96006	0.244293	0.339791	1.41983	-1.26221
hsa-miR-664b-3p	CDKN2C	-0.445183	0.0245926	0.293631	0.82009	-0.335949	3.96006	0.25795	0.197291	1.22572	-1.26221
hsa-miR-27a-3p	CERS6	-0.408179	0.0369969	0.297002	5.94406	-0.378144	7.55367	0.294948	0.224619	1.22859	-1.29967
hsa-miR-152-3p	CERS6	-0.380055	0.0491734	0.623393	3.2898	-0.378144	7.55367	0.325097	0.471464	1.54049	-1.29967
hsa-miR-335-5p	CERS6	-0.5304	0.00806831	0.591286	1.17162	-0.378144	7.55367	0.203472	0.447182	1.50659	-1.29967
hsa-miR-574-3p	CERS6	-0.435245	0.0275539	0.828144	3.4208	-0.378144	7.55367	0.269043	0.626315	1.7754	-1.29967
hsa-miR-659-3p	CERS6	-0.446086	0.0243361	0.284383	1.30414	-0.378144	7.55367	0.257044	0.215075	1.21789	-1.29967
hsa-miR-330-5p	CERS6	-0.398363	0.0409587	0.3978	0.672812	-0.378144	7.55367	0.304975	0.300851	1.3175	-1.29967
hsa-miR-3128	CERS6	-0.629951	0.00145611	1.91759	2.00039	-0.378144	7.55367	0.145713	1.45025	3.77792	-1.29967
hsa-miR-3148	CERS6	-0.452247	0.0226406	0.712293	2.01987	-0.378144	7.55367	0.251388	0.538698	1.63841	-1.29967
hsa-miR-1260b	CERS6	-0.416494	0.0338711	0.396328	4.66994	-0.378144	7.55367	0.28629	0.299738	1.31615	-1.29967
hsa-miR-3201	CERS6	-0.549508	0.00604103	1.45992	3.24149	-0.378144	7.55367	0.19092	1.10412	2.75093	-1.29967
hsa-miR-3613-3p	CERS6	-0.613239	0.00201816	1.19972	7.8441	-0.378144	7.55367	0.154786	0.907331	2.29695	-1.29967
hsa-miR-4423-3p	CERS6	-0.495301	0.01319	0.982777	2.02038	-0.378144	7.55367	0.219654	0.743262	1.97627	-1.29967
hsa-miR-548ac	CERS6	-0.388752	0.0451333	0.320789	0.929399	-0.378144	7.55367	0.315781	0.242609	1.24901	-1.29967
hsa-miR-4445-3p	CERS6	-0.394878	0.0424381	0.863741	1.19302	-0.378144	7.55367	0.30969	0.653237	1.81975	-1.29967
hsa-miR-4467	CERS6	-0.393822	0.0428937	0.359804	6.45023	-0.378144	7.55367	0.310828	0.272116	1.28325	-1.29967
hsa-miR-4668-5p	CERS6	-0.678644	0.000501642	0.784658	7.49147	-0.378144	7.55367	0.116081	0.593427	1.72268	-1.29967
hsa-miR-4720-5p	CERS6	-0.464107	0.0196338	0.334733	0.816328	-0.378144	7.55367	0.241725	0.253155	1.26114	-1.29967
hsa-miR-4750-5p	CERS6	-0.580079	0.00366828	0.436448	4.0756	-0.378144	7.55367	0.171699	0.33008	1.35327	-1.29967
hsa-miR-550a-3-5p	CERS6	-0.58379	0.0034416	0.278036	0.981866	-0.378144	7.55367	0.167294	0.210275	1.21254	-1.29967
hsa-miR-5100	CERS6	-0.434008	0.0279408	0.277357	6.32545	-0.378144	7.55367	0.269975	0.209762	1.21197	-1.29967
hsa-miR-6721-5p	CERS6	-0.419012	0.032965	0.329528	1.7059	-0.378144	7.55367	0.283348	0.249218	1.2566	-1.29967
hsa-miR-1298-3p	CERS6	-0.502769	0.0119288	0.359396	0.921878	-0.378144	7.55367	0.216575	0.271806	1.28289	-1.29967
hsa-miR-6785-5p	CERS6	-0.53109	0.00798665	0.386246	3.09812	-0.378144	7.55367	0.203472	0.292113	1.30699	-1.29967
hsa-miR-6787-5p	CERS6	-0.496428	0.0129931	0.548837	3.97967	-0.378144	7.55367	0.218495	0.415079	1.46291	-1.29967
hsa-miR-6830-5p	CERS6	-0.400403	0.0401102	0.444924	1.38028	-0.378144	7.55367	0.302963	0.336491	1.36124	-1.29967
hsa-miR-8084	CERS6	-0.471306	0.017966	1.0298	3.55254	-0.378144	7.55367	0.235689	0.778827	2.04175	-1.29967
hsa-miR-16-2-3p	CES3	-0.454334	0.0220874	-0.463711	2.87523	0.360683	3.03156	0.249941	0.334505	-1.37908	1.28403
hsa-miR-195-3p	CES3	-0.4069	0.0374964	-0.460729	1.40742	0.360683	3.03156	0.296479	0.332354	-1.37624	1.28403
hsa-miR-502-3p	CES3	-0.487379	0.0146403	-0.313399	4.08168	0.360683	3.03156	0.224062	0.226075	-1.24263	1.28403
hsa-miR-4270	CES3	-0.429008	0.0295463	-0.309378	6.96133	0.360683	3.03156	0.274109	0.223175	-1.23917	1.28403
hsa-miR-4462	CES3	-0.431192	0.0288367	-0.505865	2.405	0.360683	3.03156	0.272523	0.364914	-1.41997	1.28403
hsa-miR-4518	CES3	-0.416982	0.0336942	-0.609614	2.07696	0.360683	3.03156	0.285708	0.439755	-1.52585	1.28403
hsa-miR-3194-3p	CES3	-0.648893	0.000982958	-0.275356	0.56312	0.360683	3.03156	0.129782	0.198632	-1.21029	1.28403
hsa-miR-4663	CES3	-0.512957	0.0103644	-0.311646	0.845063	0.360683	3.03156	0.210858	0.22481	-1.24112	1.28403
hsa-miR-371b-5p	CES3	-0.390564	0.0443232	-0.547545	3.32797	0.360683	3.03156	0.313876	0.39498	-1.4616	1.28403
hsa-miR-6507-3p	CES3	-0.572504	0.0041691	-0.283475	0.769554	0.360683	3.03156	0.175035	0.204489	-1.21712	1.28403
hsa-miR-34a-5p	CGB8	-0.417283	0.0335852	0.333251	5.60769	-0.405348	3.62593	0.285182	0.270166	1.25985	-1.32441
hsa-miR-574-3p	CGB8	-0.415765	0.0341371	0.828144	3.4208	-0.405348	3.62593	0.286786	0.671374	1.7754	-1.32441
hsa-miR-635	CGB8	-0.509882	0.0108183	0.301517	0.556752	-0.405348	3.62593	0.21318	0.244439	1.23244	-1.32441
hsa-let-7f-1-3p	CGB8	-0.705306	0.000256778	0.284128	0.627579	-0.405348	3.62593	0.101458	0.230342	1.21767	-1.32441
hsa-miR-5100	CGB8	-0.478062	0.016503	0.277357	6.32545	-0.405348	3.62593	0.230817	0.224853	1.21197	-1.32441
hsa-miR-6813-5p	CGB8	-0.412137	0.0354833	0.489827	3.98707	-0.405348	3.62593	0.290705	0.397101	1.40428	-1.32441
hsa-miR-6825-5p	CGB8	-0.443373	0.025113	0.296464	1.02979	-0.405348	3.62593	0.260097	0.240342	1.22813	-1.32441
hsa-miR-6830-5p	CGB8	-0.444928	0.0246654	0.444924	1.38028	-0.405348	3.62593	0.25795	0.360699	1.36124	-1.32441
hsa-miR-6867-5p	CGB8	-0.603303	0.00243006	0.285852	0.734515	-0.405348	3.62593	0.159076	0.23174	1.21913	-1.32441
hsa-miR-98-5p	CHAC2	-0.602301	0.00247522	0.794735	1.87398	-0.298718	4.2058	0.159076	0.474804	1.73476	-1.23005
hsa-miR-152-3p	CHAC2	-0.399141	0.0406337	0.623393	3.2898	-0.298718	4.2058	0.304652	0.372438	1.54049	-1.23005
hsa-miR-335-5p	CHAC2	-0.457085	0.0213741	0.591286	1.17162	-0.298718	4.2058	0.248058	0.353256	1.50659	-1.23005
hsa-miR-574-3p	CHAC2	-0.618676	0.0018184	0.828144	3.4208	-0.298718	4.2058	0.152849	0.494763	1.7754	-1.23005
hsa-miR-548a-3p	CHAC2	-0.426005	0.0305439	0.422371	1.05582	-0.298718	4.2058	0.277118	0.25234	1.34013	-1.23005
hsa-miR-421	CHAC2	-0.602981	0.00244448	0.489095	1.63383	-0.298718	4.2058	0.159076	0.292203	1.40356	-1.23005
hsa-miR-342-5p	CHAC2	-0.49505	0.013234	0.456459	3.62789	-0.298718	4.2058	0.219931	0.272705	1.37217	-1.23005
hsa-miR-885-3p	CHAC2	-0.486135	0.0148789	0.576046	2.86235	-0.298718	4.2058	0.225331	0.344151	1.49076	-1.23005
hsa-miR-3128	CHAC2	-0.615714	0.00192509	1.91759	2.00039	-0.298718	4.2058	0.153843	1.14564	3.77792	-1.23005
hsa-miR-1260b	CHAC2	-0.46947	0.0183805	0.396328	4.66994	-0.298718	4.2058	0.237344	0.236781	1.31615	-1.23005
hsa-miR-3175	CHAC2	-0.567203	0.00455176	0.353003	4.75397	-0.298718	4.2058	0.177925	0.210897	1.27722	-1.23005
hsa-miR-3201	CHAC2	-0.676798	0.000524148	1.45992	3.24149	-0.298718	4.2058	0.116081	0.872209	2.75093	-1.23005
hsa-miR-3609	CHAC2	-0.59582	0.00278412	0.407391	4.73395	-0.298718	4.2058	0.161634	0.24339	1.32629	-1.23005
hsa-miR-3613-3p	CHAC2	-0.573973	0.00406787	1.19972	7.8441	-0.298718	4.2058	0.175035	0.716754	2.29695	-1.23005
hsa-miR-4417	CHAC2	-0.509423	0.0108874	0.477885	2.45323	-0.298718	4.2058	0.213497	0.285506	1.3927	-1.23005
hsa-miR-4423-3p	CHAC2	-0.533437	0.00771399	0.982777	2.02038	-0.298718	4.2058	0.201757	0.587147	1.97627	-1.23005
hsa-miR-548ac	CHAC2	-0.568048	0.00448892	0.320789	0.929399	-0.298718	4.2058	0.177925	0.191651	1.24901	-1.23005
hsa-miR-4445-3p	CHAC2	-0.577906	0.00380663	0.863741	1.19302	-0.298718	4.2058	0.172477	0.51603	1.81975	-1.23005
hsa-miR-4467	CHAC2	-0.483462	0.0154023	0.359804	6.45023	-0.298718	4.2058	0.226809	0.21496	1.28325	-1.23005
hsa-miR-4668-5p	CHAC2	-0.562781	0.00489237	0.784658	7.49147	-0.298718	4.2058	0.178487	0.468783	1.72268	-1.23005
hsa-miR-4720-5p	CHAC2	-0.420546	0.0324218	0.334733	0.816328	-0.298718	4.2058	0.281724	0.199982	1.26114	-1.23005
hsa-miR-4750-5p	CHAC2	-0.502446	0.0119813	0.436448	4.0756	-0.298718	4.2058	0.216575	0.26075	1.35327	-1.23005
hsa-miR-4785	CHAC2	-0.531201	0.00797358	0.505717	2.08884	-0.298718	4.2058	0.203472	0.302134	1.41983	-1.23005
hsa-miR-550a-3-5p	CHAC2	-0.448594	0.0236346	0.278036	0.981866	-0.298718	4.2058	0.254509	0.166109	1.21254	-1.23005
hsa-miR-6787-5p	CHAC2	-0.588151	0.00318996	0.548837	3.97967	-0.298718	4.2058	0.164415	0.327895	1.46291	-1.23005
hsa-miR-6813-5p	CHAC2	-0.486027	0.0148998	0.489827	3.98707	-0.298718	4.2058	0.225426	0.292641	1.40428	-1.23005
hsa-miR-6830-5p	CHAC2	-0.541505	0.00683295	0.444924	1.38028	-0.298718	4.2058	0.19797	0.265814	1.36124	-1.23005
hsa-miR-6837-5p	CHAC2	-0.424583	0.031025	0.44499	1.28144	-0.298718	4.2058	0.278546	0.265853	1.3613	-1.23005
hsa-miR-8084	CHAC2	-0.649008	0.000980543	1.0298	3.55254	-0.298718	4.2058	0.129782	0.615242	2.04175	-1.23005
hsa-miR-548a-3p	CHL1-AS1	-0.460423	0.0205326	0.422371	1.05582	-0.350233	2.11503	0.244592	0.295856	1.34013	-1.27477
hsa-miR-635	CHL1-AS1	-0.655491	0.000851949	0.301517	0.556752	-0.350233	2.11503	0.125005	0.211203	1.23244	-1.27477
hsa-miR-659-3p	CHL1-AS1	-0.487348	0.0146462	0.284383	1.30414	-0.350233	2.11503	0.224062	0.199201	1.21789	-1.27477
hsa-miR-330-5p	CHL1-AS1	-0.488911	0.0143506	0.3978	0.672812	-0.350233	2.11503	0.223965	0.278646	1.3175	-1.27477
hsa-miR-342-5p	CHL1-AS1	-0.690297	0.000377525	0.456459	3.62789	-0.350233	2.11503	0.110539	0.319734	1.37217	-1.27477
hsa-miR-3128	CHL1-AS1	-0.420464	0.0324507	1.91759	2.00039	-0.350233	2.11503	0.281724	1.34321	3.77792	-1.27477
hsa-miR-548x-3p	CHL1-AS1	-0.391701	0.0438206	0.268624	0.911673	-0.350233	2.11503	0.312945	0.188162	1.20466	-1.27477
hsa-miR-3201	CHL1-AS1	-0.515349	0.010022	1.45992	3.24149	-0.350233	2.11503	0.210143	1.02262	2.75093	-1.27477
hsa-miR-3613-3p	CHL1-AS1	-0.415884	0.0340934	1.19972	7.8441	-0.350233	2.11503	0.286702	0.840361	2.29695	-1.27477
hsa-miR-4423-3p	CHL1-AS1	-0.505795	0.0114459	0.982777	2.02038	-0.350233	2.11503	0.216084	0.688402	1.97627	-1.27477
hsa-miR-4446-3p	CHL1-AS1	-0.611091	0.00210192	0.37217	1.49102	-0.350233	2.11503	0.156316	0.260692	1.2943	-1.27477
hsa-miR-4668-5p	CHL1-AS1	-0.384537	0.0470597	0.784658	7.49147	-0.350233	2.11503	0.319715	0.549626	1.72268	-1.27477
hsa-miR-4706	CHL1-AS1	-0.424128	0.03118	0.286829	3.73695	-0.350233	2.11503	0.278793	0.200914	1.21996	-1.27477
hsa-miR-4720-5p	CHL1-AS1	-0.45262	0.022541	0.334733	0.816328	-0.350233	2.11503	0.251388	0.234469	1.26114	-1.27477
hsa-miR-4785	CHL1-AS1	-0.536915	0.00732359	0.505717	2.08884	-0.350233	2.11503	0.199926	0.354238	1.41983	-1.27477
hsa-miR-1468-3p	CHL1-AS1	-0.405141	0.0381912	0.42221	1.05833	-0.350233	2.11503	0.298337	0.295744	1.33998	-1.27477
hsa-miR-6830-5p	CHL1-AS1	-0.432016	0.0285724	0.444924	1.38028	-0.350233	2.11503	0.272129	0.311654	1.36124	-1.27477
hsa-miR-98-5p	CKMT1A	-0.488652	0.0143992	0.794735	1.87398	-0.277468	1.30565	0.224025	0.441027	1.73476	-1.21207
hsa-miR-29c-3p	CKMT1A	-0.416457	0.0338848	0.557635	1.73478	-0.277468	1.30565	0.28629	0.309452	1.47185	-1.21207
hsa-miR-335-5p	CKMT1A	-0.444075	0.0249102	0.591286	1.17162	-0.277468	1.30565	0.259128	0.328125	1.50659	-1.21207
hsa-miR-574-3p	CKMT1A	-0.562752	0.00489462	0.828144	3.4208	-0.277468	1.30565	0.178487	0.459566	1.7754	-1.21207
hsa-miR-548a-3p	CKMT1A	-0.517882	0.00966915	0.422371	1.05582	-0.277468	1.30565	0.20963	0.234388	1.34013	-1.21207
hsa-miR-635	CKMT1A	-0.419955	0.0326302	0.301517	0.556752	-0.277468	1.30565	0.282167	0.167323	1.23244	-1.21207
hsa-miR-659-3p	CKMT1A	-0.556543	0.00540779	0.284383	1.30414	-0.277468	1.30565	0.186035	0.157814	1.21789	-1.21207
hsa-miR-421	CKMT1A	-0.439256	0.0263277	0.489095	1.63383	-0.277468	1.30565	0.265263	0.271416	1.40356	-1.21207
hsa-miR-342-5p	CKMT1A	-0.679554	0.000490845	0.456459	3.62789	-0.277468	1.30565	0.116081	0.253305	1.37217	-1.21207
hsa-miR-885-3p	CKMT1A	-0.431586	0.0287099	0.576046	2.86235	-0.277468	1.30565	0.272129	0.319668	1.49076	-1.21207
hsa-miR-3128	CKMT1A	-0.710057	0.000226193	1.91759	2.00039	-0.277468	1.30565	0.0979044	1.06414	3.77792	-1.21207
hsa-miR-3148	CKMT1A	-0.515182	0.0100455	0.712293	2.01987	-0.277468	1.30565	0.210143	0.395277	1.63841	-1.21207
hsa-miR-3201	CKMT1A	-0.655425	0.000853178	1.45992	3.24149	-0.277468	1.30565	0.125005	0.810161	2.75093	-1.21207
hsa-miR-3613-3p	CKMT1A	-0.577279	0.00384738	1.19972	7.8441	-0.277468	1.30565	0.172477	0.665766	2.29695	-1.21207
hsa-miR-4423-3p	CKMT1A	-0.644629	0.00107629	0.982777	2.02038	-0.277468	1.30565	0.13163	0.545378	1.97627	-1.21207
hsa-miR-548ac	CKMT1A	-0.439534	0.0262444	0.320789	0.929399	-0.277468	1.30565	0.264709	0.178017	1.24901	-1.21207
hsa-miR-4445-3p	CKMT1A	-0.716493	0.00018973	0.863741	1.19302	-0.277468	1.30565	0.0924591	0.479321	1.81975	-1.21207
hsa-miR-4446-3p	CKMT1A	-0.380983	0.0487303	0.37217	1.49102	-0.277468	1.30565	0.323959	0.20653	1.2943	-1.21207
hsa-miR-4467	CKMT1A	-0.442653	0.0253221	0.359804	6.45023	-0.277468	1.30565	0.260715	0.199668	1.28325	-1.21207
hsa-miR-4668-5p	CKMT1A	-0.525752	0.00863586	0.784658	7.49147	-0.277468	1.30565	0.205346	0.435435	1.72268	-1.21207
hsa-miR-4720-5p	CKMT1A	-0.484432	0.0152106	0.334733	0.816328	-0.277468	1.30565	0.226357	0.185756	1.26114	-1.21207
hsa-miR-4750-5p	CKMT1A	-0.441232	0.0257393	0.436448	4.0756	-0.277468	1.30565	0.262648	0.242201	1.35327	-1.21207
hsa-miR-4785	CKMT1A	-0.60728	0.00225757	0.505717	2.08884	-0.277468	1.30565	0.158022	0.28064	1.41983	-1.21207
hsa-miR-6721-5p	CKMT1A	-0.504555	0.0116418	0.329528	1.7059	-0.277468	1.30565	0.216116	0.182867	1.2566	-1.21207
hsa-miR-1468-3p	CKMT1A	-0.485487	0.0150045	0.42221	1.05833	-0.277468	1.30565	0.225942	0.2343	1.33998	-1.21207
hsa-miR-1298-3p	CKMT1A	-0.434916	0.0276566	0.359396	0.921878	-0.277468	1.30565	0.269237	0.199441	1.28289	-1.21207
hsa-miR-6787-5p	CKMT1A	-0.519239	0.00948431	0.548837	3.97967	-0.277468	1.30565	0.208982	0.304569	1.46291	-1.21207
hsa-miR-6830-5p	CKMT1A	-0.461318	0.0203115	0.444924	1.38028	-0.277468	1.30565	0.244352	0.246904	1.36124	-1.21207
hsa-miR-6867-5p	CKMT1A	-0.383574	0.0475084	0.285852	0.734515	-0.277468	1.30565	0.321062	0.15863	1.21913	-1.21207
hsa-miR-8084	CKMT1A	-0.650087	0.000958073	1.0298	3.55254	-0.277468	1.30565	0.128863	0.571474	2.04175	-1.21207
hsa-miR-629-3p	CLEC2B	-0.379754	0.0493181	-0.489471	2.74199	0.572347	4.21649	0.325189	0.560294	-1.40393	1.48694
hsa-miR-195-3p	CLEC2B	-0.595082	0.00282122	-0.460729	1.40742	0.572347	4.21649	0.161835	0.527394	-1.37624	1.48694
hsa-miR-574-5p	CLEC2B	-0.63379	0.00134739	-0.457347	2.68484	0.572347	4.21649	0.145449	0.523522	-1.37301	1.48694
hsa-miR-4270	CLEC2B	-0.504785	0.0116053	-0.309378	6.96133	0.572347	4.21649	0.216084	0.354144	-1.23917	1.48694
hsa-miR-4518	CLEC2B	-0.43251	0.0284148	-0.609614	2.07696	0.572347	4.21649	0.271707	0.697822	-1.52585	1.48694
hsa-miR-3194-3p	CLEC2B	-0.458037	0.0211315	-0.275356	0.56312	0.572347	4.21649	0.247001	0.315199	-1.21029	1.48694
hsa-miR-4663	CLEC2B	-0.470668	0.0181092	-0.311646	0.845063	0.572347	4.21649	0.236378	0.356739	-1.24112	1.48694
hsa-miR-6744-5p	CLEC2B	-0.422344	0.0317941	-0.597205	1.91271	0.572347	4.21649	0.280166	0.683617	-1.51278	1.48694
hsa-miR-6893-5p	CLEC2B	-0.468714	0.0185533	-0.708279	3.12281	0.572347	4.21649	0.237344	0.810763	-1.63385	1.48694
hsa-miR-195-3p	CLEC4C	-0.424056	0.0312046	-0.460729	1.40742	0.402714	2.83152	0.278793	0.371084	-1.37624	1.32199
hsa-miR-4462	CLEC4C	-0.48013	0.0160745	-0.505865	2.405	0.402714	2.83152	0.229193	0.407438	-1.41997	1.32199
hsa-miR-3194-3p	CLEC4C	-0.416996	0.033689	-0.275356	0.56312	0.402714	2.83152	0.285708	0.221779	-1.21029	1.32199
hsa-miR-6507-3p	CLEC4C	-0.578185	0.00378867	-0.283475	0.769554	0.402714	2.83152	0.172477	0.228318	-1.21712	1.32199
hsa-miR-152-3p	CLEC4D	-0.469063	0.0184734	0.623393	3.2898	-0.465909	2.58274	0.237344	0.580889	1.54049	-1.38119
hsa-miR-574-3p	CLEC4D	-0.482617	0.0155705	0.828144	3.4208	-0.465909	2.58274	0.227042	0.771679	1.7754	-1.38119
hsa-miR-421	CLEC4D	-0.526756	0.0085106	0.489095	1.63383	-0.465909	2.58274	0.205346	0.455748	1.40356	-1.38119
hsa-miR-330-5p	CLEC4D	-0.398806	0.040773	0.3978	0.672812	-0.465909	2.58274	0.304772	0.370677	1.3175	-1.38119
hsa-miR-342-5p	CLEC4D	-0.506836	0.0112833	0.456459	3.62789	-0.465909	2.58274	0.216084	0.425336	1.37217	-1.38119
hsa-miR-548x-3p	CLEC4D	-0.451316	0.0228907	0.268624	0.911673	-0.465909	2.58274	0.251914	0.250308	1.20466	-1.38119
hsa-miR-3201	CLEC4D	-0.492456	0.0136971	1.45992	3.24149	-0.465909	2.58274	0.220864	1.36038	2.75093	-1.38119
hsa-miR-3613-3p	CLEC4D	-0.402662	0.0391867	1.19972	7.8441	-0.465909	2.58274	0.301151	1.11792	2.29695	-1.38119
hsa-miR-4423-3p	CLEC4D	-0.484679	0.0151623	0.982777	2.02038	-0.465909	2.58274	0.226081	0.915769	1.97627	-1.38119
hsa-miR-4668-5p	CLEC4D	-0.481484	0.0157986	0.784658	7.49147	-0.465909	2.58274	0.227676	0.731158	1.72268	-1.38119
hsa-miR-4750-5p	CLEC4D	-0.553156	0.00570557	0.436448	4.0756	-0.465909	2.58274	0.188467	0.40669	1.35327	-1.38119
hsa-miR-4785	CLEC4D	-0.497725	0.0127695	0.505717	2.08884	-0.465909	2.58274	0.217891	0.471236	1.41983	-1.38119
hsa-miR-550a-3-5p	CLEC4D	-0.534324	0.00761283	0.278036	0.981866	-0.465909	2.58274	0.201216	0.259079	1.21254	-1.38119
hsa-miR-664b-3p	CLEC4D	-0.416313	0.0339372	0.293631	0.82009	-0.465909	2.58274	0.28629	0.273611	1.22572	-1.38119
hsa-miR-6787-5p	CLEC4D	-0.387615	0.0456474	0.548837	3.97967	-0.465909	2.58274	0.317122	0.511416	1.46291	-1.38119
hsa-miR-6825-5p	CLEC4D	-0.452104	0.0226788	0.296464	1.02979	-0.465909	2.58274	0.251388	0.27625	1.22813	-1.38119
hsa-miR-8084	CLEC4D	-0.411615	0.0356802	1.0298	3.55254	-0.465909	2.58274	0.291014	0.959588	2.04175	-1.38119
hsa-miR-27a-3p	CLEC6A	-0.387516	0.0456922	0.297002	5.94406	-0.84191	3.13756	0.317251	0.500098	1.22859	-1.79242
hsa-miR-98-5p	CLEC6A	-0.394675	0.0425251	0.794735	1.87398	-0.84191	3.13756	0.30999	1.33819	1.73476	-1.79242
hsa-miR-152-3p	CLEC6A	-0.392873	0.0433069	0.623393	3.2898	-0.84191	3.13756	0.311489	1.04968	1.54049	-1.79242
hsa-miR-635	CLEC6A	-0.442367	0.0254057	0.301517	0.556752	-0.84191	3.13756	0.260869	0.507701	1.23244	-1.79242
hsa-miR-659-3p	CLEC6A	-0.414394	0.0346412	0.284383	1.30414	-0.84191	3.13756	0.28822	0.47885	1.21789	-1.79242
hsa-miR-421	CLEC6A	-0.422428	0.031765	0.489095	1.63383	-0.84191	3.13756	0.280123	0.823549	1.40356	-1.79242
hsa-miR-330-5p	CLEC6A	-0.397264	0.0414209	0.3978	0.672812	-0.84191	3.13756	0.306626	0.669824	1.3175	-1.79242
hsa-miR-342-5p	CLEC6A	-0.501347	0.0121612	0.456459	3.62789	-0.84191	3.13756	0.216575	0.768594	1.37217	-1.79242
hsa-miR-665	CLEC6A	-0.423663	0.0313392	0.265196	2.44207	-0.84191	3.13756	0.278847	0.446542	1.2018	-1.79242
hsa-miR-1260b	CLEC6A	-0.392858	0.0433134	0.396328	4.66994	-0.84191	3.13756	0.311489	0.667345	1.31615	-1.79242
hsa-miR-3175	CLEC6A	-0.496684	0.0129488	0.353003	4.75397	-0.84191	3.13756	0.218228	0.594394	1.27722	-1.79242
hsa-miR-548x-3p	CLEC6A	-0.71442	0.000200884	0.268624	0.911673	-0.84191	3.13756	0.094332	0.452314	1.20466	-1.79242
hsa-miR-3201	CLEC6A	-0.506935	0.011268	1.45992	3.24149	-0.84191	3.13756	0.216069	2.45824	2.75093	-1.79242
hsa-miR-3609	CLEC6A	-0.479857	0.0161305	0.407391	4.73395	-0.84191	3.13756	0.229339	0.685974	1.32629	-1.79242
hsa-miR-3613-3p	CLEC6A	-0.47044	0.0181607	1.19972	7.8441	-0.84191	3.13756	0.236443	2.02011	2.29695	-1.79242
hsa-miR-4423-3p	CLEC6A	-0.524905	0.00874257	0.982777	2.02038	-0.84191	3.13756	0.205366	1.65482	1.97627	-1.79242
hsa-miR-4439	CLEC6A	-0.482825	0.015529	0.288456	0.741897	-0.84191	3.13756	0.227042	0.485707	1.22133	-1.79242
hsa-miR-4448	CLEC6A	-0.438546	0.0265416	0.571852	1.99133	-0.84191	3.13756	0.265662	0.962896	1.48643	-1.79242
hsa-miR-4668-5p	CLEC6A	-0.549456	0.00604594	0.784658	7.49147	-0.84191	3.13756	0.190935	1.32122	1.72268	-1.79242
hsa-miR-4706	CLEC6A	-0.502892	0.0119088	0.286829	3.73695	-0.84191	3.13756	0.216575	0.482969	1.21996	-1.79242
hsa-miR-4750-5p	CLEC6A	-0.398947	0.0407143	0.436448	4.0756	-0.84191	3.13756	0.304772	0.7349	1.35327	-1.79242
hsa-miR-4785	CLEC6A	-0.548153	0.00616965	0.505717	2.08884	-0.84191	3.13756	0.19305	0.851537	1.41983	-1.79242
hsa-miR-204-3p	CLEC6A	-0.426352	0.0304272	0.545872	2.00436	-0.84191	3.13756	0.276477	0.919151	1.4599	-1.79242
hsa-miR-7-5p	CLIC6	-0.389568	0.0447673	-0.369972	0.806458	0.554506	5.13668	0.315135	0.410303	-1.29233	1.46867
hsa-miR-181a-3p	CLIC6	-0.49796	0.0127295	-0.496817	1.55603	0.554506	5.13668	0.217833	0.550976	-1.4111	1.46867
hsa-miR-101-5p	CLIC6	-0.494332	0.013361	-0.43872	3.84233	0.554506	5.13668	0.220214	0.486546	-1.3554	1.46867
hsa-miR-16-2-3p	CLIC6	-0.415048	0.0343999	-0.463711	2.87523	0.554506	5.13668	0.287248	0.51426	-1.37908	1.46867
hsa-miR-3605-3p	CLIC6	-0.70798	0.00023916	-0.275236	0.56646	0.554506	5.13668	0.101458	0.305239	-1.21019	1.46867
hsa-miR-3613-5p	CLIC6	-0.453852	0.0222142	-0.265961	0.631912	0.554506	5.13668	0.250336	0.294953	-1.20244	1.46867
hsa-miR-3689f	CLIC6	-0.596577	0.00274648	-0.433546	2.21175	0.554506	5.13668	0.161634	0.480808	-1.35055	1.46867
hsa-miR-371b-5p	CLIC6	-0.514871	0.0100897	-0.547545	3.32797	0.554506	5.13668	0.210259	0.607233	-1.4616	1.46867
hsa-miR-5088-5p	CLIC6	-0.468012	0.0187148	-0.410988	1.23828	0.554506	5.13668	0.238236	0.45579	-1.3296	1.46867
hsa-miR-6772-5p	CLIC6	-0.492328	0.0137203	-0.522862	2.93997	0.554506	5.13668	0.220896	0.57986	-1.4368	1.46867
hsa-miR-6774-5p	CLIC6	-0.647445	0.00101387	-0.57265	2.01914	0.554506	5.13668	0.130415	0.635076	-1.48725	1.46867
hsa-miR-6886-5p	CLIC6	-0.490389	0.0140752	-0.52257	1.62051	0.554506	5.13668	0.223125	0.579536	-1.43651	1.46867
hsa-miR-8060	CLIC6	-0.546143	0.00636445	-0.452122	2.44649	0.554506	5.13668	0.194446	0.501408	-1.36805	1.46867
hsa-miR-7-5p	CR2	-0.384263	0.0471871	-0.369972	0.806458	0.764056	6.15006	0.320041	0.565358	-1.29233	1.69826
hsa-miR-181a-3p	CR2	-0.488353	0.0144555	-0.496817	1.55603	0.764056	6.15006	0.224062	0.759192	-1.4111	1.69826
hsa-miR-629-3p	CR2	-0.533299	0.00772985	-0.489471	2.74199	0.764056	6.15006	0.201868	0.747965	-1.40393	1.69826
hsa-miR-574-5p	CR2	-0.414342	0.0346605	-0.457347	2.68484	0.764056	6.15006	0.288246	0.698877	-1.37301	1.69826
hsa-miR-6774-5p	CR2	-0.527771	0.00838548	-0.57265	2.01914	0.764056	6.15006	0.20531	0.875073	-1.48725	1.69826
hsa-miR-6886-5p	CR2	-0.453345	0.0223483	-0.52257	1.62051	0.764056	6.15006	0.250443	0.798546	-1.43651	1.69826
hsa-miR-6893-5p	CR2	-0.545471	0.00643071	-0.708279	3.12281	0.764056	6.15006	0.194942	1.08233	-1.63385	1.69826
hsa-miR-152-3p	CRIM1	-0.514485	0.0101446	0.623393	3.2898	-0.664376	6.28808	0.210547	0.828335	1.54049	-1.58488
hsa-miR-330-5p	CRIM1	-0.720003	0.000172052	0.3978	0.672812	-0.664376	6.28808	0.0885462	0.528578	1.3175	-1.58488
hsa-miR-342-5p	CRIM1	-0.569577	0.00437696	0.456459	3.62789	-0.664376	6.28808	0.177599	0.60652	1.37217	-1.58488
hsa-miR-3201	CRIM1	-0.485963	0.0149123	1.45992	3.24149	-0.664376	6.28808	0.225466	1.93987	2.75093	-1.58488
hsa-miR-3609	CRIM1	-0.384878	0.0469016	0.407391	4.73395	-0.664376	6.28808	0.319323	0.541322	1.32629	-1.58488
hsa-miR-4446-3p	CRIM1	-0.51857	0.00957509	0.37217	1.49102	-0.664376	6.28808	0.209436	0.494521	1.2943	-1.58488
hsa-miR-4668-5p	CRIM1	-0.40515	0.0381875	0.784658	7.49147	-0.664376	6.28808	0.298337	1.04262	1.72268	-1.58488
hsa-miR-4706	CRIM1	-0.385466	0.0466304	0.286829	3.73695	-0.664376	6.28808	0.31896	0.381125	1.21996	-1.58488
hsa-miR-4720-5p	CRIM1	-0.544216	0.00655588	0.334733	0.816328	-0.664376	6.28808	0.195161	0.444778	1.26114	-1.58488
hsa-miR-1298-3p	CRIM1	-0.433651	0.0280533	0.359396	0.921878	-0.664376	6.28808	0.270459	0.477547	1.28289	-1.58488
hsa-miR-27a-3p	CRTAP	-0.538725	0.00712683	0.297002	5.94406	-0.29318	7.68992	0.198854	0.17415	1.22859	-1.22534
hsa-miR-34a-5p	CRTAP	-0.574887	0.00400588	0.333251	5.60769	-0.29318	7.68992	0.174355	0.195405	1.25985	-1.22534
hsa-miR-152-3p	CRTAP	-0.622016	0.00170404	0.623393	3.2898	-0.29318	7.68992	0.148547	0.365533	1.54049	-1.22534
hsa-miR-574-3p	CRTAP	-0.573259	0.00411687	0.828144	3.4208	-0.29318	7.68992	0.175035	0.485591	1.7754	-1.22534
hsa-miR-635	CRTAP	-0.577137	0.00385662	0.301517	0.556752	-0.29318	7.68992	0.172477	0.176798	1.23244	-1.22534
hsa-let-7f-1-3p	CRTAP	-0.477232	0.0166777	0.284128	0.627579	-0.29318	7.68992	0.231285	0.166602	1.21767	-1.22534
hsa-miR-330-5p	CRTAP	-0.714454	0.0002007	0.3978	0.672812	-0.29318	7.68992	0.094332	0.233254	1.3175	-1.22534
hsa-miR-342-5p	CRTAP	-0.551906	0.0058188	0.456459	3.62789	-0.29318	7.68992	0.189294	0.267649	1.37217	-1.22534
hsa-miR-665	CRTAP	-0.430884	0.0289361	0.265196	2.44207	-0.29318	7.68992	0.272736	0.1555	1.2018	-1.22534
hsa-miR-3128	CRTAP	-0.379607	0.0493884	1.91759	2.00039	-0.29318	7.68992	0.325278	1.1244	3.77792	-1.22534
hsa-miR-3201	CRTAP	-0.502951	0.0118993	1.45992	3.24149	-0.29318	7.68992	0.216575	0.856039	2.75093	-1.22534
hsa-miR-3613-3p	CRTAP	-0.38681	0.0460137	1.19972	7.8441	-0.29318	7.68992	0.318134	0.703467	2.29695	-1.22534
hsa-miR-4423-3p	CRTAP	-0.402329	0.0393218	0.982777	2.02038	-0.29318	7.68992	0.301538	0.576262	1.97627	-1.22534
hsa-miR-4446-3p	CRTAP	-0.701549	0.000283398	0.37217	1.49102	-0.29318	7.68992	0.101458	0.218226	1.2943	-1.22534
hsa-miR-4668-5p	CRTAP	-0.451959	0.0227177	0.784658	7.49147	-0.29318	7.68992	0.251388	0.460093	1.72268	-1.22534
hsa-miR-4706	CRTAP	-0.519411	0.00946112	0.286829	3.73695	-0.29318	7.68992	0.208841	0.168186	1.21996	-1.22534
hsa-miR-4720-5p	CRTAP	-0.543756	0.00660222	0.334733	0.816328	-0.29318	7.68992	0.195601	0.196275	1.26114	-1.22534
hsa-miR-664b-3p	CRTAP	-0.394115	0.042767	0.293631	0.82009	-0.29318	7.68992	0.310656	0.172174	1.22572	-1.22534
hsa-miR-6785-5p	CRTAP	-0.432827	0.0283139	0.386246	3.09812	-0.29318	7.68992	0.271394	0.226479	1.30699	-1.22534
hsa-miR-6787-5p	CRTAP	-0.449387	0.023416	0.548837	3.97967	-0.29318	7.68992	0.253705	0.321817	1.46291	-1.22534
hsa-miR-98-5p	CTF1	-0.637603	0.0012462	0.794735	1.87398	-0.290108	4.12495	0.140979	0.461118	1.73476	-1.22273
hsa-miR-34a-5p	CTF1	-0.488912	0.0143502	0.333251	5.60769	-0.290108	4.12495	0.223965	0.193358	1.25985	-1.22273
hsa-miR-152-3p	CTF1	-0.415465	0.0342468	0.623393	3.2898	-0.290108	4.12495	0.286885	0.361703	1.54049	-1.22273
hsa-miR-574-3p	CTF1	-0.493734	0.0134674	0.828144	3.4208	-0.290108	4.12495	0.22067	0.480502	1.7754	-1.22273
hsa-miR-548a-3p	CTF1	-0.404056	0.0386244	0.422371	1.05582	-0.290108	4.12495	0.299886	0.245066	1.34013	-1.22273
hsa-miR-635	CTF1	-0.472163	0.017775	0.301517	0.556752	-0.290108	4.12495	0.235435	0.174945	1.23244	-1.22273
hsa-miR-665	CTF1	-0.583023	0.00348748	0.265196	2.44207	-0.290108	4.12495	0.168974	0.153871	1.2018	-1.22273
hsa-miR-3128	CTF1	-0.55654	0.00540808	1.91759	2.00039	-0.290108	4.12495	0.186035	1.11262	3.77792	-1.22273
hsa-miR-3148	CTF1	-0.505502	0.011492	0.712293	2.01987	-0.290108	4.12495	0.216084	0.413284	1.63841	-1.22273
hsa-miR-1260b	CTF1	-0.481574	0.0157804	0.396328	4.66994	-0.290108	4.12495	0.227543	0.229956	1.31615	-1.22273
hsa-miR-3201	CTF1	-0.678657	0.000501479	1.45992	3.24149	-0.290108	4.12495	0.116081	0.847069	2.75093	-1.22273
hsa-miR-3613-3p	CTF1	-0.590514	0.00306002	1.19972	7.8441	-0.290108	4.12495	0.162544	0.696095	2.29695	-1.22273
hsa-miR-4445-3p	CTF1	-0.584072	0.0034248	0.863741	1.19302	-0.290108	4.12495	0.167246	0.501157	1.81975	-1.22273
hsa-miR-4668-5p	CTF1	-0.577788	0.0038143	0.784658	7.49147	-0.290108	4.12495	0.172477	0.455271	1.72268	-1.22273
hsa-miR-4720-5p	CTF1	-0.629071	0.00148203	0.334733	0.816328	-0.290108	4.12495	0.145713	0.194218	1.26114	-1.22273
hsa-miR-4785	CTF1	-0.58025	0.0036576	0.505717	2.08884	-0.290108	4.12495	0.17168	0.293425	1.41983	-1.22273
hsa-miR-1468-3p	CTF1	-0.581779	0.003563	0.42221	1.05833	-0.290108	4.12495	0.170145	0.244973	1.33998	-1.22273
hsa-miR-1298-3p	CTF1	-0.390206	0.0444826	0.359396	0.921878	-0.290108	4.12495	0.314155	0.208527	1.28289	-1.22273
hsa-miR-6787-5p	CTF1	-0.626643	0.00155554	0.548837	3.97967	-0.290108	4.12495	0.145713	0.318444	1.46291	-1.22273
hsa-miR-6813-5p	CTF1	-0.455223	0.021855	0.489827	3.98707	-0.290108	4.12495	0.24946	0.284206	1.40428	-1.22273
hsa-miR-6825-5p	CTF1	-0.530508	0.00805552	0.296464	1.02979	-0.290108	4.12495	0.203472	0.172013	1.22813	-1.22273
hsa-miR-6837-5p	CTF1	-0.447614	0.0239067	0.44499	1.28144	-0.290108	4.12495	0.255361	0.25819	1.3613	-1.22273
hsa-miR-6867-5p	CTF1	-0.440793	0.0258691	0.285852	0.734515	-0.290108	4.12495	0.263425	0.165856	1.21913	-1.22273
hsa-miR-8084	CTF1	-0.617425	0.00186287	1.0298	3.55254	-0.290108	4.12495	0.153843	0.597508	2.04175	-1.22273
hsa-miR-34a-5p	CTTNBP2	-0.435415	0.0275012	0.333251	5.60769	-0.275342	2.74675	0.269043	0.183516	1.25985	-1.21028
hsa-miR-574-3p	CTTNBP2	-0.540328	0.00695621	0.828144	3.4208	-0.275342	2.74675	0.19797	0.456046	1.7754	-1.21028
hsa-miR-421	CTTNBP2	-0.502545	0.0119652	0.489095	1.63383	-0.275342	2.74675	0.216575	0.269337	1.40356	-1.21028
hsa-let-7f-1-3p	CTTNBP2	-0.471097	0.0180129	0.284128	0.627579	-0.275342	2.74675	0.23583	0.156465	1.21767	-1.21028
hsa-miR-330-5p	CTTNBP2	-0.432899	0.028291	0.3978	0.672812	-0.275342	2.74675	0.271394	0.219062	1.3175	-1.21028
hsa-miR-342-5p	CTTNBP2	-0.771741	3.36871e-05	0.456459	3.62789	-0.275342	2.74675	0.065675	0.251365	1.37217	-1.21028
hsa-miR-551b-5p	CTTNBP2	-0.498467	0.0126431	0.374657	1.80599	-0.275342	2.74675	0.217833	0.206318	1.29653	-1.21028
hsa-miR-3128	CTTNBP2	-0.438558	0.0265382	1.91759	2.00039	-0.275342	2.74675	0.265662	1.05599	3.77792	-1.21028
hsa-miR-4423-3p	CTTNBP2	-0.471288	0.01797	0.982777	2.02038	-0.275342	2.74675	0.235689	0.5412	1.97627	-1.21028
hsa-miR-4439	CTTNBP2	-0.452992	0.022442	0.288456	0.741897	-0.275342	2.74675	0.250689	0.158848	1.22133	-1.21028
hsa-miR-4785	CTTNBP2	-0.458302	0.0210642	0.505717	2.08884	-0.275342	2.74675	0.246848	0.27849	1.41983	-1.21028
hsa-miR-550a-3-5p	CTTNBP2	-0.540338	0.00695509	0.278036	0.981866	-0.275342	2.74675	0.19797	0.15311	1.21254	-1.21028
hsa-miR-6721-5p	CTTNBP2	-0.584322	0.00341005	0.329528	1.7059	-0.275342	2.74675	0.166901	0.181466	1.2566	-1.21028
hsa-miR-579-5p	CTTNBP2	-0.386002	0.0463837	0.327158	0.821209	-0.275342	2.74675	0.318713	0.180161	1.25454	-1.21028
hsa-miR-629-3p	CXCR2P1	-0.604788	0.00236444	-0.489471	2.74199	0.624869	2.8387	0.159056	0.61171	-1.40393	1.54207
hsa-miR-195-3p	CXCR2P1	-0.564443	0.00476199	-0.460729	1.40742	0.624869	2.8387	0.177925	0.57579	-1.37624	1.54207
hsa-miR-502-3p	CXCR2P1	-0.518554	0.00957728	-0.313399	4.08168	0.624869	2.8387	0.209436	0.391666	-1.24263	1.54207
hsa-miR-1208	CXCR2P1	-0.473917	0.0173892	-0.273785	0.507883	0.624869	2.8387	0.233937	0.34216	-1.20898	1.54207
hsa-miR-3613-5p	CXCR2P1	-0.46494	0.0194351	-0.265961	0.631912	0.624869	2.8387	0.240408	0.332381	-1.20244	1.54207
hsa-miR-3689f	CXCR2P1	-0.408335	0.0369363	-0.433546	2.21175	0.624869	2.8387	0.294792	0.541819	-1.35055	1.54207
hsa-miR-3194-3p	CXCR2P1	-0.515331	0.0100245	-0.275356	0.56312	0.624869	2.8387	0.210143	0.344123	-1.21029	1.54207
hsa-miR-4663	CXCR2P1	-0.497124	0.0128728	-0.311646	0.845063	0.624869	2.8387	0.218023	0.389475	-1.24112	1.54207
hsa-miR-6774-5p	CXCR2P1	-0.557539	0.00532265	-0.57265	2.01914	0.624869	2.8387	0.185143	0.715663	-1.48725	1.54207
hsa-miR-7-5p	CXCR5	-0.474032	0.0173641	-0.369972	0.806458	0.361597	2.68427	0.233936	0.267561	-1.29233	1.28485
hsa-miR-181a-3p	CXCR5	-0.399697	0.0404026	-0.496817	1.55603	0.361597	2.68427	0.303926	0.359296	-1.4111	1.28485
hsa-miR-296-5p	CXCR5	-0.531419	0.00794798	-0.291332	1.04521	0.361597	2.68427	0.203472	0.210689	-1.22377	1.28485
hsa-miR-629-3p	CXCR5	-0.65742	0.000816529	-0.489471	2.74199	0.361597	2.68427	0.125005	0.353982	-1.40393	1.28485
hsa-miR-195-3p	CXCR5	-0.529242	0.00820677	-0.460729	1.40742	0.361597	2.68427	0.203834	0.333197	-1.37624	1.28485
hsa-miR-574-5p	CXCR5	-0.426316	0.0304395	-0.457347	2.68484	0.361597	2.68427	0.276488	0.330751	-1.37301	1.28485
hsa-miR-1208	CXCR5	-0.4448	0.0247019	-0.273785	0.507883	0.361597	2.68427	0.25795	0.198	-1.20898	1.28485
hsa-miR-4462	CXCR5	-0.510043	0.0107942	-0.505865	2.405	0.361597	2.68427	0.213069	0.365839	-1.41997	1.28485
hsa-miR-3194-3p	CXCR5	-0.460456	0.0205244	-0.275356	0.56312	0.361597	2.68427	0.244592	0.199136	-1.21029	1.28485
hsa-miR-4663	CXCR5	-0.409887	0.0363381	-0.311646	0.845063	0.361597	2.68427	0.292649	0.22538	-1.24112	1.28485
hsa-miR-5189-3p	CXCR5	-0.391372	0.0439657	-0.372787	7.90131	0.361597	2.68427	0.313215	0.269597	-1.29485	1.28485
hsa-miR-181a-3p	CYB5R2	-0.491372	0.0138944	-0.496817	1.55603	0.501512	3.71434	0.222167	0.49832	-1.4111	1.4157
hsa-miR-296-5p	CYB5R2	-0.430977	0.0289059	-0.291332	1.04521	0.501512	3.71434	0.272736	0.292212	-1.22377	1.4157
hsa-miR-629-3p	CYB5R2	-0.476185	0.0168998	-0.489471	2.74199	0.501512	3.71434	0.232466	0.490951	-1.40393	1.4157
hsa-miR-502-3p	CYB5R2	-0.415526	0.0342246	-0.313399	4.08168	0.501512	3.71434	0.286885	0.314346	-1.24263	1.4157
hsa-miR-1208	CYB5R2	-0.437256	0.0269339	-0.273785	0.507883	0.501512	3.71434	0.267048	0.274613	-1.20898	1.4157
hsa-miR-3605-3p	CYB5R2	-0.524858	0.00874859	-0.275236	0.56646	0.501512	3.71434	0.20541	0.276068	-1.21019	1.4157
hsa-miR-3613-5p	CYB5R2	-0.412474	0.0353568	-0.265961	0.631912	0.501512	3.71434	0.290464	0.266765	-1.20244	1.4157
hsa-miR-3689f	CYB5R2	-0.553469	0.00567753	-0.433546	2.21175	0.501512	3.71434	0.188467	0.434857	-1.35055	1.4157
hsa-miR-3194-3p	CYB5R2	-0.405854	0.0379085	-0.275356	0.56312	0.501512	3.71434	0.297312	0.276189	-1.21029	1.4157
hsa-miR-4635	CYB5R2	-0.420456	0.0324535	-0.467543	4.53352	0.501512	3.71434	0.281724	0.468957	-1.38275	1.4157
hsa-miR-5088-5p	CYB5R2	-0.451008	0.022974	-0.410988	1.23828	0.501512	3.71434	0.251961	0.412231	-1.3296	1.4157
hsa-miR-5189-3p	CYB5R2	-0.542397	0.0067408	-0.372787	7.90131	0.501512	3.71434	0.197255	0.373914	-1.29485	1.4157
hsa-miR-6774-5p	CYB5R2	-0.399023	0.0406825	-0.57265	2.01914	0.501512	3.71434	0.304772	0.574382	-1.48725	1.4157
hsa-miR-8060	CYB5R2	-0.379219	0.0495754	-0.452122	2.44649	0.501512	3.71434	0.325533	0.453489	-1.36805	1.4157
hsa-miR-7-5p	CYBRD1	-0.390743	0.0442441	-0.369972	0.806458	0.372314	6.60145	0.313876	0.275491	-1.29233	1.29443
hsa-miR-181a-3p	CYBRD1	-0.65736	0.000817612	-0.496817	1.55603	0.372314	6.60145	0.125005	0.369944	-1.4111	1.29443
hsa-miR-296-5p	CYBRD1	-0.456419	0.0215451	-0.291332	1.04521	0.372314	6.60145	0.248502	0.216933	-1.22377	1.29443
hsa-miR-629-3p	CYBRD1	-0.3881	0.0454277	-0.489471	2.74199	0.372314	6.60145	0.316513	0.364473	-1.40393	1.29443
hsa-miR-101-5p	CYBRD1	-0.380748	0.0488423	-0.43872	3.84233	0.372314	6.60145	0.323959	0.326683	-1.3554	1.29443
hsa-miR-7-1-3p	CYBRD1	-0.404008	0.0386439	-0.515467	1.57216	0.372314	6.60145	0.299897	0.383831	-1.42946	1.29443
hsa-miR-502-3p	CYBRD1	-0.412023	0.0355263	-0.313399	4.08168	0.372314	6.60145	0.290734	0.233365	-1.24263	1.29443
hsa-miR-1208	CYBRD1	-0.388285	0.045344	-0.273785	0.507883	0.372314	6.60145	0.316378	0.203868	-1.20898	1.29443
hsa-miR-3605-3p	CYBRD1	-0.46639	0.0190926	-0.275236	0.56646	0.372314	6.60145	0.238881	0.204948	-1.21019	1.29443
hsa-miR-3689f	CYBRD1	-0.380911	0.0487646	-0.433546	2.21175	0.372314	6.60145	0.323959	0.322831	-1.35055	1.29443
hsa-miR-5088-5p	CYBRD1	-0.396838	0.0416011	-0.410988	1.23828	0.372314	6.60145	0.306999	0.306033	-1.3296	1.29443
hsa-miR-5189-3p	CYBRD1	-0.379869	0.0492627	-0.372787	7.90131	0.372314	6.60145	0.325189	0.277587	-1.29485	1.29443
hsa-miR-6886-5p	CYBRD1	-0.382304	0.0481043	-0.52257	1.62051	0.372314	6.60145	0.32236	0.38912	-1.43651	1.29443
hsa-miR-8060	CYBRD1	-0.413647	0.0349184	-0.452122	2.44649	0.372314	6.60145	0.28902	0.336662	-1.36805	1.29443
hsa-miR-629-3p	CYP1B1	-0.510377	0.0107442	-0.489471	2.74199	0.535311	4.57456	0.213036	0.524038	-1.40393	1.44925
hsa-miR-101-5p	CYP1B1	-0.393505	0.0430313	-0.43872	3.84233	0.535311	4.57456	0.311116	0.469704	-1.3554	1.44925
hsa-miR-195-3p	CYP1B1	-0.398779	0.0407845	-0.460729	1.40742	0.535311	4.57456	0.304772	0.493267	-1.37624	1.44925
hsa-miR-574-5p	CYP1B1	-0.681539	0.000467979	-0.457347	2.68484	0.535311	4.57456	0.114749	0.489646	-1.37301	1.44925
hsa-miR-1208	CYP1B1	-0.574412	0.00403803	-0.273785	0.507883	0.535311	4.57456	0.174932	0.293121	-1.20898	1.44925
hsa-miR-4270	CYP1B1	-0.447421	0.0239606	-0.309378	6.96133	0.535311	4.57456	0.255464	0.331228	-1.23917	1.44925
hsa-miR-3613-5p	CYP1B1	-0.382482	0.0480207	-0.265961	0.631912	0.535311	4.57456	0.322183	0.284744	-1.20244	1.44925
hsa-miR-4518	CYP1B1	-0.403756	0.0387452	-0.609614	2.07696	0.535311	4.57456	0.300168	0.652667	-1.52585	1.44925
hsa-miR-4635	CYP1B1	-0.435137	0.0275876	-0.467543	4.53352	0.535311	4.57456	0.269043	0.500562	-1.38275	1.44925
hsa-miR-6744-5p	CYP1B1	-0.589803	0.00309868	-0.597205	1.91271	0.535311	4.57456	0.162574	0.639381	-1.51278	1.44925
hsa-miR-6893-5p	CYP1B1	-0.569836	0.00435823	-0.708279	3.12281	0.535311	4.57456	0.177595	0.7583	-1.63385	1.44925
hsa-miR-574-3p	CYP3A7-CYP3AP1	-0.466487	0.0190697	0.828144	3.4208	-0.287511	1.62814	0.238693	0.476201	1.7754	-1.22053
hsa-miR-659-3p	CYP3A7-CYP3AP1	-0.589374	0.00312218	0.284383	1.30414	-0.287511	1.62814	0.163417	0.163526	1.21789	-1.22053
hsa-let-7f-1-3p	CYP3A7-CYP3AP1	-0.493515	0.0135065	0.284128	0.627579	-0.287511	1.62814	0.22067	0.16338	1.21767	-1.22053
hsa-miR-330-5p	CYP3A7-CYP3AP1	-0.411232	0.0358253	0.3978	0.672812	-0.287511	1.62814	0.291446	0.228744	1.3175	-1.22053
hsa-miR-885-3p	CYP3A7-CYP3AP1	-0.401626	0.0396083	0.576046	2.86235	-0.287511	1.62814	0.302409	0.331239	1.49076	-1.22053
hsa-miR-3201	CYP3A7-CYP3AP1	-0.448538	0.02365	1.45992	3.24149	-0.287511	1.62814	0.254585	0.839485	2.75093	-1.22053
hsa-miR-4423-3p	CYP3A7-CYP3AP1	-0.38752	0.0456904	0.982777	2.02038	-0.287511	1.62814	0.317251	0.565118	1.97627	-1.22053
hsa-miR-4448	CYP3A7-CYP3AP1	-0.601704	0.00250243	0.571852	1.99133	-0.287511	1.62814	0.159076	0.328827	1.48643	-1.22053
hsa-miR-4668-5p	CYP3A7-CYP3AP1	-0.452014	0.022703	0.784658	7.49147	-0.287511	1.62814	0.251388	0.451195	1.72268	-1.22053
hsa-miR-4720-5p	CYP3A7-CYP3AP1	-0.38354	0.0475243	0.334733	0.816328	-0.287511	1.62814	0.321062	0.192479	1.26114	-1.22053
hsa-miR-4750-5p	CYP3A7-CYP3AP1	-0.682812	0.000453792	0.436448	4.0756	-0.287511	1.62814	0.114153	0.250967	1.35327	-1.22053
hsa-miR-4785	CYP3A7-CYP3AP1	-0.499038	0.0125463	0.505717	2.08884	-0.287511	1.62814	0.217391	0.290798	1.41983	-1.22053
hsa-miR-550a-3-5p	CYP3A7-CYP3AP1	-0.391106	0.0440832	0.278036	0.981866	-0.287511	1.62814	0.313425	0.159877	1.21254	-1.22053
hsa-miR-6785-5p	CYP3A7-CYP3AP1	-0.476614	0.0168087	0.386246	3.09812	-0.287511	1.62814	0.231619	0.2221	1.30699	-1.22053
hsa-miR-6825-5p	CYP3A7-CYP3AP1	-0.586237	0.00329847	0.296464	1.02979	-0.287511	1.62814	0.165903	0.170473	1.22813	-1.22053
hsa-miR-6867-5p	CYP3A7-CYP3AP1	-0.395848	0.042022	0.285852	0.734515	-0.287511	1.62814	0.308273	0.164371	1.21913	-1.22053
hsa-miR-7-5p	CYTH3	-0.572681	0.00415682	-0.369972	0.806458	0.406101	2.7574	0.175035	0.300492	-1.29233	1.3251
hsa-miR-181a-3p	CYTH3	-0.527573	0.00840979	-0.496817	1.55603	0.406101	2.7574	0.205346	0.403516	-1.4111	1.3251
hsa-miR-296-5p	CYTH3	-0.395556	0.0421472	-0.291332	1.04521	0.406101	2.7574	0.308669	0.23662	-1.22377	1.3251
hsa-miR-629-3p	CYTH3	-0.544711	0.00650629	-0.489471	2.74199	0.406101	2.7574	0.194978	0.397549	-1.40393	1.3251
hsa-miR-3605-3p	CYTH3	-0.416984	0.0336934	-0.275236	0.56646	0.406101	2.7574	0.285708	0.223547	-1.21019	1.3251
hsa-miR-4462	CYTH3	-0.41411	0.0347465	-0.505865	2.405	0.406101	2.7574	0.288649	0.410865	-1.41997	1.3251
hsa-miR-4518	CYTH3	-0.382145	0.0481796	-0.609614	2.07696	0.406101	2.7574	0.322408	0.49513	-1.52585	1.3251
hsa-miR-4635	CYTH3	-0.4041	0.0386067	-0.467543	4.53352	0.406101	2.7574	0.299842	0.37974	-1.38275	1.3251
hsa-miR-4663	CYTH3	-0.491193	0.0139271	-0.311646	0.845063	0.406101	2.7574	0.222334	0.253119	-1.24112	1.3251
hsa-miR-6507-3p	CYTH3	-0.388931	0.0450529	-0.283475	0.769554	0.406101	2.7574	0.315719	0.230239	-1.21712	1.3251
hsa-miR-6738-5p	CYTH3	-0.461211	0.0203379	-0.455011	1.33539	0.406101	2.7574	0.244352	0.369561	-1.37079	1.3251
hsa-miR-6744-5p	CYTH3	-0.447236	0.0240124	-0.597205	1.91271	0.406101	2.7574	0.255465	0.485051	-1.51278	1.3251
hsa-miR-6746-5p	CYTH3	-0.391669	0.0438345	-0.357578	3.37679	0.406101	2.7574	0.312952	0.290426	-1.28127	1.3251
hsa-miR-6774-5p	CYTH3	-0.42063	0.0323922	-0.57265	2.01914	0.406101	2.7574	0.281724	0.465108	-1.48725	1.3251
hsa-miR-6886-5p	CYTH3	-0.439684	0.0261994	-0.52257	1.62051	0.406101	2.7574	0.264524	0.424433	-1.43651	1.3251
hsa-miR-8060	CYTH3	-0.717446	0.000184783	-0.452122	2.44649	0.406101	2.7574	0.0919776	0.367214	-1.36805	1.3251
hsa-miR-7-5p	DAPK1	-0.413996	0.0347887	-0.369972	0.806458	0.557286	6.65501	0.288655	0.41236	-1.29233	1.4715
hsa-miR-502-3p	DAPK1	-0.42378	0.0312991	-0.313399	4.08168	0.557286	6.65501	0.278793	0.349306	-1.24263	1.4715
hsa-miR-196b-3p	DAPK1	-0.378466	0.0499394	-0.357247	0.78227	0.557286	6.65501	0.32609	0.398178	-1.28098	1.4715
hsa-miR-3605-3p	DAPK1	-0.467827	0.0187578	-0.275236	0.56646	0.557286	6.65501	0.238236	0.30677	-1.21019	1.4715
hsa-miR-3613-5p	DAPK1	-0.546112	0.00636745	-0.265961	0.631912	0.557286	6.65501	0.194446	0.296433	-1.20244	1.4715
hsa-miR-371b-5p	DAPK1	-0.451986	0.0227104	-0.547545	3.32797	0.557286	6.65501	0.251388	0.610279	-1.4616	1.4715
hsa-miR-5088-5p	DAPK1	-0.444722	0.0247243	-0.410988	1.23828	0.557286	6.65501	0.25795	0.458076	-1.3296	1.4715
hsa-miR-6774-5p	DAPK1	-0.549003	0.00608872	-0.57265	2.01914	0.557286	6.65501	0.191818	0.63826	-1.48725	1.4715
hsa-miR-6886-5p	DAPK1	-0.389455	0.0448181	-0.52257	1.62051	0.557286	6.65501	0.315317	0.582443	-1.43651	1.4715
hsa-miR-98-5p	LINC01011	-0.386212	0.0462872	0.794735	1.87398	-0.303685	2.09767	0.318458	0.482698	1.73476	-1.23429
hsa-miR-34a-5p	LINC01011	-0.70526	0.000257096	0.333251	5.60769	-0.303685	2.09767	0.101458	0.202406	1.25985	-1.23429
hsa-miR-152-3p	LINC01011	-0.383265	0.0476529	0.623393	3.2898	-0.303685	2.09767	0.321449	0.37863	1.54049	-1.23429
hsa-miR-574-3p	LINC01011	-0.560417	0.00508275	0.828144	3.4208	-0.303685	2.09767	0.181902	0.502989	1.7754	-1.23429
hsa-miR-635	LINC01011	-0.590839	0.00304254	0.301517	0.556752	-0.303685	2.09767	0.162544	0.183132	1.23244	-1.23429
hsa-miR-342-5p	LINC01011	-0.510532	0.010721	0.456459	3.62789	-0.303685	2.09767	0.213036	0.277239	1.37217	-1.23429
hsa-miR-551b-5p	LINC01011	-0.483371	0.0154202	0.374657	1.80599	-0.303685	2.09767	0.226819	0.227555	1.29653	-1.23429
hsa-miR-885-3p	LINC01011	-0.421987	0.0319178	0.576046	2.86235	-0.303685	2.09767	0.280326	0.349872	1.49076	-1.23429
hsa-miR-3128	LINC01011	-0.619002	0.00180698	1.91759	2.00039	-0.303685	2.09767	0.152706	1.16469	3.77792	-1.23429
hsa-miR-3148	LINC01011	-0.396825	0.0416067	0.712293	2.01987	-0.303685	2.09767	0.306999	0.432625	1.63841	-1.23429
hsa-miR-3201	LINC01011	-0.612989	0.00202776	1.45992	3.24149	-0.303685	2.09767	0.155044	0.88671	2.75093	-1.23429
hsa-miR-3613-3p	LINC01011	-0.470129	0.0182309	1.19972	7.8441	-0.303685	2.09767	0.236446	0.728671	2.29695	-1.23429
hsa-miR-4423-3p	LINC01011	-0.56927	0.00439929	0.982777	2.02038	-0.303685	2.09767	0.177599	0.596908	1.97627	-1.23429
hsa-miR-4445-3p	LINC01011	-0.476611	0.0168093	0.863741	1.19302	-0.303685	2.09767	0.231619	0.52461	1.81975	-1.23429
hsa-miR-4446-3p	LINC01011	-0.516174	0.009906	0.37217	1.49102	-0.303685	2.09767	0.210143	0.226044	1.2943	-1.23429
hsa-miR-4467	LINC01011	-0.38933	0.0448737	0.359804	6.45023	-0.303685	2.09767	0.315404	0.218534	1.28325	-1.23429
hsa-miR-4668-5p	LINC01011	-0.379717	0.0493359	0.784658	7.49147	-0.303685	2.09767	0.325189	0.476577	1.72268	-1.23429
hsa-miR-4720-5p	LINC01011	-0.388138	0.0454103	0.334733	0.816328	-0.303685	2.09767	0.316513	0.203307	1.26114	-1.23429
hsa-miR-4785	LINC01011	-0.555928	0.00546086	0.505717	2.08884	-0.303685	2.09767	0.186818	0.307157	1.41983	-1.23429
hsa-miR-1468-3p	LINC01011	-0.429761	0.0293002	0.42221	1.05833	-0.303685	2.09767	0.273271	0.256437	1.33998	-1.23429
hsa-miR-6787-5p	LINC01011	-0.497258	0.0128498	0.548837	3.97967	-0.303685	2.09767	0.218023	0.333347	1.46291	-1.23429
hsa-miR-6813-5p	LINC01011	-0.444912	0.0246699	0.489827	3.98707	-0.303685	2.09767	0.25795	0.297506	1.40428	-1.23429
hsa-miR-6830-5p	LINC01011	-0.560454	0.00507977	0.444924	1.38028	-0.303685	2.09767	0.181902	0.270233	1.36124	-1.23429
hsa-miR-6837-5p	LINC01011	-0.475732	0.0169968	0.44499	1.28144	-0.303685	2.09767	0.233067	0.270273	1.3613	-1.23429
hsa-miR-8084	LINC01011	-0.550763	0.00592385	1.0298	3.55254	-0.303685	2.09767	0.189731	0.62547	2.04175	-1.23429
hsa-miR-16-2-3p	DLL1	-0.472449	0.0177116	-0.463711	2.87523	0.286502	3.1662	0.235378	0.265708	-1.37908	1.21968
hsa-miR-3605-3p	DLL1	-0.486432	0.0148217	-0.275236	0.56646	0.286502	3.1662	0.224928	0.157711	-1.21019	1.21968
hsa-miR-3613-5p	DLL1	-0.423428	0.03142	-0.265961	0.631912	0.286502	3.1662	0.27913	0.152397	-1.20244	1.21968
hsa-miR-371b-5p	DLL1	-0.456224	0.0215953	-0.547545	3.32797	0.286502	3.1662	0.248502	0.313746	-1.4616	1.21968
hsa-miR-6772-5p	DLL1	-0.386089	0.0463438	-0.522862	2.93997	0.286502	3.1662	0.318691	0.299602	-1.4368	1.21968
hsa-miR-6774-5p	DLL1	-0.418098	0.0332916	-0.57265	2.01914	0.286502	3.1662	0.284614	0.328131	-1.48725	1.21968
hsa-miR-7-5p	DNAJB6	-0.626807	0.00155047	-0.369972	0.806458	0.264442	5.67792	0.145713	0.195672	-1.29233	1.20117
hsa-miR-181a-3p	DNAJB6	-0.426887	0.0302482	-0.496817	1.55603	0.264442	5.67792	0.2757	0.262758	-1.4111	1.20117
hsa-miR-296-5p	DNAJB6	-0.633609	0.00135236	-0.291332	1.04521	0.264442	5.67792	0.145449	0.15408	-1.22377	1.20117
hsa-miR-629-3p	DNAJB6	-0.445516	0.0244979	-0.489471	2.74199	0.264442	5.67792	0.257749	0.258873	-1.40393	1.20117
hsa-miR-7-1-3p	DNAJB6	-0.467482	0.0188378	-0.515467	1.57216	0.264442	5.67792	0.238466	0.272622	-1.42946	1.20117
hsa-miR-195-3p	DNAJB6	-0.621839	0.00170997	-0.460729	1.40742	0.264442	5.67792	0.148803	0.243672	-1.37624	1.20117
hsa-miR-574-5p	DNAJB6	-0.565323	0.00469406	-0.457347	2.68484	0.264442	5.67792	0.177925	0.241883	-1.37301	1.20117
hsa-miR-4270	DNAJB6	-0.396293	0.0418326	-0.309378	6.96133	0.264442	5.67792	0.307844	0.163625	-1.23917	1.20117
hsa-miR-4462	DNAJB6	-0.439459	0.0262669	-0.505865	2.405	0.264442	5.67792	0.264866	0.267544	-1.41997	1.20117
hsa-miR-4518	DNAJB6	-0.448439	0.0236774	-0.609614	2.07696	0.264442	5.67792	0.254677	0.322415	-1.52585	1.20117
hsa-miR-4635	DNAJB6	-0.609219	0.00217721	-0.467543	4.53352	0.264442	5.67792	0.156665	0.247276	-1.38275	1.20117
hsa-miR-4663	DNAJB6	-0.467864	0.018749	-0.311646	0.845063	0.264442	5.67792	0.238236	0.164824	-1.24112	1.20117
hsa-miR-5088-5p	DNAJB6	-0.617582	0.00185723	-0.410988	1.23828	0.264442	5.67792	0.153843	0.217365	-1.3296	1.20117
hsa-miR-6507-3p	DNAJB6	-0.499301	0.0125021	-0.283475	0.769554	0.264442	5.67792	0.217077	0.149925	-1.21712	1.20117
hsa-miR-5189-3p	DNAJB6	-0.455063	0.0218964	-0.372787	7.90131	0.264442	5.67792	0.249497	0.197161	-1.29485	1.20117
hsa-miR-6738-5p	DNAJB6	-0.378671	0.0498401	-0.455011	1.33539	0.264442	5.67792	0.325911	0.240648	-1.37079	1.20117
hsa-miR-6744-5p	DNAJB6	-0.417755	0.0334151	-0.597205	1.91271	0.264442	5.67792	0.284774	0.315852	-1.51278	1.20117
hsa-miR-6774-5p	DNAJB6	-0.5804	0.00364824	-0.57265	2.01914	0.264442	5.67792	0.17168	0.302865	-1.48725	1.20117
hsa-miR-6893-5p	DNAJB6	-0.40131	0.0397378	-0.708279	3.12281	0.264442	5.67792	0.302488	0.374597	-1.63385	1.20117
hsa-miR-8060	DNAJB6	-0.423513	0.0313908	-0.452122	2.44649	0.264442	5.67792	0.279019	0.23912	-1.36805	1.20117
hsa-miR-8063	DNAJB6	-0.390246	0.0444648	-0.642213	3.31625	0.264442	5.67792	0.314155	0.339656	-1.56072	1.20117
hsa-miR-7-5p	DPCR1	-0.38066	0.0488841	-0.369972	0.806458	0.308806	1.90043	0.323959	0.228499	-1.29233	1.23868
hsa-miR-296-5p	DPCR1	-0.449035	0.0235128	-0.291332	1.04521	0.308806	1.90043	0.254205	0.17993	-1.22377	1.23868
hsa-miR-574-5p	DPCR1	-0.530911	0.00800778	-0.457347	2.68484	0.308806	1.90043	0.203472	0.282463	-1.37301	1.23868
hsa-miR-1208	DPCR1	-0.392853	0.0433154	-0.273785	0.507883	0.308806	1.90043	0.311489	0.169093	-1.20898	1.23868
hsa-miR-4462	DPCR1	-0.660267	0.000766531	-0.505865	2.405	0.308806	1.90043	0.123006	0.312429	-1.41997	1.23868
hsa-miR-4663	DPCR1	-0.467014	0.0189465	-0.311646	0.845063	0.308806	1.90043	0.238602	0.192476	-1.24112	1.23868
hsa-miR-6744-5p	DPCR1	-0.503725	0.0117745	-0.597205	1.91271	0.308806	1.90043	0.216575	0.368841	-1.51278	1.23868
hsa-miR-98-5p	DPYSL2	-0.482533	0.0155874	0.794735	1.87398	-0.274471	5.75556	0.227042	0.436264	1.73476	-1.20955
hsa-miR-331-3p	DPYSL2	-0.575818	0.0039436	0.559014	2.87027	-0.274471	5.75556	0.173407	0.306867	1.47326	-1.20955
hsa-miR-574-3p	DPYSL2	-0.458323	0.021059	0.828144	3.4208	-0.274471	5.75556	0.246848	0.454603	1.7754	-1.20955
hsa-miR-548a-3p	DPYSL2	-0.414273	0.0346861	0.422371	1.05582	-0.274471	5.75556	0.288274	0.231857	1.34013	-1.20955
hsa-miR-421	DPYSL2	-0.419537	0.0327783	0.489095	1.63383	-0.274471	5.75556	0.282572	0.268485	1.40356	-1.20955
hsa-miR-3128	DPYSL2	-0.415992	0.034054	1.91759	2.00039	-0.274471	5.75556	0.28668	1.05265	3.77792	-1.20955
hsa-miR-1260b	DPYSL2	-0.488618	0.0144055	0.396328	4.66994	-0.274471	5.75556	0.224025	0.217561	1.31615	-1.20955
hsa-miR-548x-3p	DPYSL2	-0.418019	0.0333203	0.268624	0.911673	-0.274471	5.75556	0.284619	0.147459	1.20466	-1.20955
hsa-miR-3613-3p	DPYSL2	-0.633147	0.0013651	1.19972	7.8441	-0.274471	5.75556	0.145713	0.658575	2.29695	-1.20955
hsa-miR-4423-3p	DPYSL2	-0.435227	0.0275596	0.982777	2.02038	-0.274471	5.75556	0.269043	0.539488	1.97627	-1.20955
hsa-miR-548ac	DPYSL2	-0.628168	0.00150903	0.320789	0.929399	-0.274471	5.75556	0.145713	0.176095	1.24901	-1.20955
hsa-miR-4467	DPYSL2	-0.533478	0.00770933	0.359804	6.45023	-0.274471	5.75556	0.201757	0.197512	1.28325	-1.20955
hsa-miR-4668-5p	DPYSL2	-0.593002	0.00292801	0.784658	7.49147	-0.274471	5.75556	0.162544	0.430732	1.72268	-1.20955
hsa-miR-4706	DPYSL2	-0.450994	0.0229779	0.286829	3.73695	-0.274471	5.75556	0.251961	0.157453	1.21996	-1.20955
hsa-miR-4720-5p	DPYSL2	-0.427478	0.0300514	0.334733	0.816328	-0.274471	5.75556	0.275224	0.183749	1.26114	-1.20955
hsa-miR-4785	DPYSL2	-0.396052	0.0419352	0.505717	2.08884	-0.274471	5.75556	0.307962	0.27761	1.41983	-1.20955
hsa-miR-550a-3-5p	DPYSL2	-0.430388	0.0290964	0.278036	0.981866	-0.274471	5.75556	0.273127	0.152626	1.21254	-1.20955
hsa-miR-664b-3p	DPYSL2	-0.688194	0.000397764	0.293631	0.82009	-0.274471	5.75556	0.112645	0.161187	1.22572	-1.20955
hsa-miR-1468-3p	DPYSL2	-0.504905	0.0115863	0.42221	1.05833	-0.274471	5.75556	0.216084	0.231769	1.33998	-1.20955
hsa-miR-6787-5p	DPYSL2	-0.448009	0.0237967	0.548837	3.97967	-0.274471	5.75556	0.255102	0.30128	1.46291	-1.20955
hsa-miR-6830-5p	DPYSL2	-0.419428	0.0328171	0.444924	1.38028	-0.274471	5.75556	0.282809	0.244238	1.36124	-1.20955
hsa-miR-6837-5p	DPYSL2	-0.678373	0.000504891	0.44499	1.28144	-0.274471	5.75556	0.116081	0.244274	1.3613	-1.20955
hsa-miR-8084	DPYSL2	-0.49892	0.0125662	1.0298	3.55254	-0.274471	5.75556	0.217391	0.565302	2.04175	-1.20955
hsa-miR-629-3p	DTX1	-0.576307	0.00391112	-0.489471	2.74199	0.421719	3.90332	0.17308	0.412838	-1.40393	1.33952
hsa-miR-101-5p	DTX1	-0.485044	0.0150909	-0.43872	3.84233	0.421719	3.90332	0.226081	0.370034	-1.3554	1.33952
hsa-miR-338-5p	DTX1	-0.479294	0.0162468	-0.586504	2.4646	0.421719	3.90332	0.229683	0.49468	-1.5016	1.33952
hsa-miR-574-5p	DTX1	-0.570063	0.0043419	-0.457347	2.68484	0.421719	3.90332	0.177595	0.385744	-1.37301	1.33952
hsa-miR-1208	DTX1	-0.530943	0.00800401	-0.273785	0.507883	0.421719	3.90332	0.203472	0.230921	-1.20898	1.33952
hsa-miR-6744-5p	DTX1	-0.63189	0.00140031	-0.597205	1.91271	0.421719	3.90332	0.145713	0.503706	-1.51278	1.33952
hsa-miR-6893-5p	DTX1	-0.414688	0.0345326	-0.708279	3.12281	0.421719	3.90332	0.28773	0.59739	-1.63385	1.33952
hsa-miR-629-3p	EBF1	-0.662587	0.000727709	-0.489471	2.74199	0.272483	6.87405	0.121986	0.266744	-1.40393	1.20788
hsa-miR-101-5p	EBF1	-0.548026	0.00618183	-0.43872	3.84233	0.272483	6.87405	0.19305	0.239087	-1.3554	1.20788
hsa-miR-195-3p	EBF1	-0.432869	0.0283005	-0.460729	1.40742	0.272483	6.87405	0.271394	0.251081	-1.37624	1.20788
hsa-miR-338-5p	EBF1	-0.426909	0.0302408	-0.586504	2.4646	0.272483	6.87405	0.2757	0.319624	-1.5016	1.20788
hsa-miR-532-3p	EBF1	-0.422338	0.0317962	-0.318138	3.21058	0.272483	6.87405	0.280166	0.173374	-1.24672	1.20788
hsa-miR-574-5p	EBF1	-0.474537	0.0172543	-0.457347	2.68484	0.272483	6.87405	0.233701	0.249238	-1.37301	1.20788
hsa-miR-1208	EBF1	-0.426546	0.0303623	-0.273785	0.507883	0.272483	6.87405	0.276256	0.149203	-1.20898	1.20788
hsa-miR-3613-5p	EBF1	-0.504393	0.0116677	-0.265961	0.631912	0.272483	6.87405	0.216116	0.144939	-1.20244	1.20788
hsa-miR-4635	EBF1	-0.392433	0.043499	-0.467543	4.53352	0.272483	6.87405	0.312214	0.254795	-1.38275	1.20788
hsa-miR-6744-5p	EBF1	-0.48345	0.0154046	-0.597205	1.91271	0.272483	6.87405	0.226809	0.325456	-1.51278	1.20788
hsa-miR-6746-5p	EBF1	-0.411506	0.0357213	-0.357578	3.37679	0.272483	6.87405	0.291152	0.194868	-1.28127	1.20788
hsa-miR-6893-5p	EBF1	-0.48365	0.015365	-0.708279	3.12281	0.272483	6.87405	0.226677	0.385988	-1.63385	1.20788
hsa-miR-8060	EBF1	-0.453166	0.0223958	-0.452122	2.44649	0.272483	6.87405	0.250443	0.246391	-1.36805	1.20788
hsa-miR-7-5p	EBI3	-0.573505	0.0040999	-0.369972	0.806458	0.389615	7.92183	0.175035	0.288293	-1.29233	1.31004
hsa-miR-181a-3p	EBI3	-0.629361	0.00147344	-0.496817	1.55603	0.389615	7.92183	0.145713	0.387135	-1.4111	1.31004
hsa-miR-296-5p	EBI3	-0.578112	0.00379334	-0.291332	1.04521	0.389615	7.92183	0.172477	0.227014	-1.22377	1.31004
hsa-miR-629-3p	EBI3	-0.408814	0.0367511	-0.489471	2.74199	0.389615	7.92183	0.294117	0.38141	-1.40393	1.31004
hsa-miR-101-5p	EBI3	-0.485395	0.0150225	-0.43872	3.84233	0.389615	7.92183	0.226045	0.341864	-1.3554	1.31004
hsa-miR-7-1-3p	EBI3	-0.412922	0.0351888	-0.515467	1.57216	0.389615	7.92183	0.289636	0.401668	-1.42946	1.31004
hsa-miR-338-5p	EBI3	-0.488025	0.0145175	-0.586504	2.4646	0.389615	7.92183	0.224062	0.457022	-1.5016	1.31004
hsa-miR-502-3p	EBI3	-0.507352	0.0112035	-0.313399	4.08168	0.389615	7.92183	0.215923	0.24421	-1.24263	1.31004
hsa-miR-574-5p	EBI3	-0.496606	0.0129623	-0.457347	2.68484	0.389615	7.92183	0.218228	0.356378	-1.37301	1.31004
hsa-miR-1208	EBI3	-0.43934	0.0263024	-0.273785	0.507883	0.389615	7.92183	0.26508	0.213342	-1.20898	1.31004
hsa-miR-4270	EBI3	-0.403105	0.0390073	-0.309378	6.96133	0.389615	7.92183	0.300592	0.241077	-1.23917	1.31004
hsa-miR-3689f	EBI3	-0.381724	0.0483784	-0.433546	2.21175	0.389615	7.92183	0.322946	0.337832	-1.35055	1.31004
hsa-miR-3194-3p	EBI3	-0.500379	0.0123215	-0.275356	0.56312	0.389615	7.92183	0.216622	0.214566	-1.21029	1.31004
hsa-miR-4635	EBI3	-0.414831	0.0344799	-0.467543	4.53352	0.389615	7.92183	0.287607	0.364324	-1.38275	1.31004
hsa-miR-5088-5p	EBI3	-0.524945	0.00873758	-0.410988	1.23828	0.389615	7.92183	0.205346	0.320254	-1.3296	1.31004
hsa-miR-6507-3p	EBI3	-0.405295	0.0381301	-0.283475	0.769554	0.389615	7.92183	0.298098	0.220892	-1.21712	1.31004
hsa-miR-5189-3p	EBI3	-0.565206	0.00470311	-0.372787	7.90131	0.389615	7.92183	0.177925	0.290486	-1.29485	1.31004
hsa-miR-6886-5p	EBI3	-0.460195	0.0205892	-0.52257	1.62051	0.389615	7.92183	0.244757	0.407202	-1.43651	1.31004
hsa-miR-7-5p	EDC4	-0.468329	0.0186418	-0.369972	0.806458	0.399401	6.92783	0.237909	0.295534	-1.29233	1.31896
hsa-miR-181a-3p	EDC4	-0.54761	0.00622178	-0.496817	1.55603	0.399401	6.92783	0.193439	0.396859	-1.4111	1.31896
hsa-miR-629-3p	EDC4	-0.497072	0.0128818	-0.489471	2.74199	0.399401	6.92783	0.218023	0.39099	-1.40393	1.31896
hsa-miR-101-5p	EDC4	-0.549683	0.00602458	-0.43872	3.84233	0.399401	6.92783	0.190862	0.350451	-1.3554	1.31896
hsa-miR-532-3p	EDC4	-0.474921	0.0171712	-0.318138	3.21058	0.399401	6.92783	0.233161	0.254129	-1.24672	1.31896
hsa-miR-574-5p	EDC4	-0.479538	0.0161963	-0.457347	2.68484	0.399401	6.92783	0.229458	0.36533	-1.37301	1.31896
hsa-miR-3689f	EDC4	-0.454843	0.0219539	-0.433546	2.21175	0.399401	6.92783	0.249628	0.346318	-1.35055	1.31896
hsa-miR-4635	EDC4	-0.412948	0.0351792	-0.467543	4.53352	0.399401	6.92783	0.289636	0.373475	-1.38275	1.31896
hsa-miR-5088-5p	EDC4	-0.379877	0.049259	-0.410988	1.23828	0.399401	6.92783	0.325189	0.328298	-1.3296	1.31896
hsa-miR-6774-5p	EDC4	-0.522048	0.00911054	-0.57265	2.01914	0.399401	6.92783	0.206715	0.457435	-1.48725	1.31896
hsa-miR-6886-5p	EDC4	-0.496202	0.0130325	-0.52257	1.62051	0.399401	6.92783	0.218527	0.417431	-1.43651	1.31896
hsa-miR-6893-5p	EDC4	-0.53064	0.0080399	-0.708279	3.12281	0.399401	6.92783	0.203472	0.565776	-1.63385	1.31896
hsa-miR-8060	EDC4	-0.486042	0.0148969	-0.452122	2.44649	0.399401	6.92783	0.225426	0.361156	-1.36805	1.31896
hsa-miR-27a-3p	ELAVL3	-0.506367	0.0113563	0.297002	5.94406	-0.276493	2.64077	0.216084	0.164238	1.22859	-1.21125
hsa-miR-98-5p	ELAVL3	-0.51009	0.0107872	0.794735	1.87398	-0.276493	2.64077	0.213069	0.439478	1.73476	-1.21125
hsa-miR-34a-5p	ELAVL3	-0.387613	0.045648	0.333251	5.60769	-0.276493	2.64077	0.317122	0.184283	1.25985	-1.21125
hsa-miR-29c-3p	ELAVL3	-0.550414	0.0059563	0.557635	1.73478	-0.276493	2.64077	0.190003	0.308365	1.47185	-1.21125
hsa-miR-335-5p	ELAVL3	-0.501901	0.0120703	0.591286	1.17162	-0.276493	2.64077	0.216575	0.326973	1.50659	-1.21125
hsa-miR-574-3p	ELAVL3	-0.61525	0.00194225	0.828144	3.4208	-0.276493	2.64077	0.153843	0.457952	1.7754	-1.21125
hsa-miR-548a-3p	ELAVL3	-0.571788	0.00421921	0.422371	1.05582	-0.276493	2.64077	0.175568	0.233565	1.34013	-1.21125
hsa-miR-635	ELAVL3	-0.534829	0.00755579	0.301517	0.556752	-0.276493	2.64077	0.200799	0.166735	1.23244	-1.21125
hsa-miR-421	ELAVL3	-0.749444	7.12991e-05	0.489095	1.63383	-0.276493	2.64077	0.0771518	0.270463	1.40356	-1.21125
hsa-miR-342-5p	ELAVL3	-0.536856	0.00733014	0.456459	3.62789	-0.276493	2.64077	0.199926	0.252416	1.37217	-1.21125
hsa-miR-885-3p	ELAVL3	-0.558711	0.00522391	0.576046	2.86235	-0.276493	2.64077	0.184546	0.318546	1.49076	-1.21125
hsa-miR-3128	ELAVL3	-0.722117	0.000162094	1.91759	2.00039	-0.276493	2.64077	0.0885462	1.0604	3.77792	-1.21125
hsa-miR-3148	ELAVL3	-0.51672	0.00982971	0.712293	2.01987	-0.276493	2.64077	0.21008	0.393889	1.63841	-1.21125
hsa-miR-1260b	ELAVL3	-0.463514	0.0197764	0.396328	4.66994	-0.276493	2.64077	0.242044	0.219164	1.31615	-1.21125
hsa-miR-3175	ELAVL3	-0.416061	0.034029	0.353003	4.75397	-0.276493	2.64077	0.286604	0.195206	1.27722	-1.21125
hsa-miR-3201	ELAVL3	-0.665917	0.00067488	1.45992	3.24149	-0.276493	2.64077	0.121986	0.807316	2.75093	-1.21125
hsa-miR-3613-3p	ELAVL3	-0.597282	0.00271179	1.19972	7.8441	-0.276493	2.64077	0.161561	0.663427	2.29695	-1.21125
hsa-miR-4423-3p	ELAVL3	-0.591055	0.00303091	0.982777	2.02038	-0.276493	2.64077	0.162544	0.543463	1.97627	-1.21125
hsa-miR-548ac	ELAVL3	-0.588527	0.00316898	0.320789	0.929399	-0.276493	2.64077	0.164415	0.177392	1.24901	-1.21125
hsa-miR-4445-3p	ELAVL3	-0.602727	0.00245594	0.863741	1.19302	-0.276493	2.64077	0.159076	0.477637	1.81975	-1.21125
hsa-miR-4467	ELAVL3	-0.512554	0.0104231	0.359804	6.45023	-0.276493	2.64077	0.210858	0.198967	1.28325	-1.21125
hsa-miR-4668-5p	ELAVL3	-0.650815	0.000943168	0.784658	7.49147	-0.276493	2.64077	0.128331	0.433905	1.72268	-1.21125
hsa-miR-4720-5p	ELAVL3	-0.501951	0.0120621	0.334733	0.816328	-0.276493	2.64077	0.216575	0.185103	1.26114	-1.21125
hsa-miR-4750-5p	ELAVL3	-0.419765	0.0326974	0.436448	4.0756	-0.276493	2.64077	0.282167	0.24135	1.35327	-1.21125
hsa-miR-4785	ELAVL3	-0.730019	0.000129101	0.505717	2.08884	-0.276493	2.64077	0.0882309	0.279655	1.41983	-1.21125
hsa-miR-550a-3-5p	ELAVL3	-0.530176	0.00809497	0.278036	0.981866	-0.276493	2.64077	0.203472	0.15375	1.21254	-1.21125
hsa-miR-664b-3p	ELAVL3	-0.400738	0.0399724	0.293631	0.82009	-0.276493	2.64077	0.302724	0.162374	1.22572	-1.21125
hsa-miR-6721-5p	ELAVL3	-0.493003	0.0135984	0.329528	1.7059	-0.276493	2.64077	0.220833	0.182224	1.2566	-1.21125
hsa-miR-579-5p	ELAVL3	-0.394627	0.042546	0.327158	0.821209	-0.276493	2.64077	0.30999	0.180914	1.25454	-1.21125
hsa-miR-1468-3p	ELAVL3	-0.454761	0.0219754	0.42221	1.05833	-0.276493	2.64077	0.249733	0.233477	1.33998	-1.21125
hsa-miR-1298-3p	ELAVL3	-0.450926	0.0229962	0.359396	0.921878	-0.276493	2.64077	0.251961	0.198741	1.28289	-1.21125
hsa-miR-6787-5p	ELAVL3	-0.627582	0.00152676	0.548837	3.97967	-0.276493	2.64077	0.145713	0.3035	1.46291	-1.21125
hsa-miR-6825-5p	ELAVL3	-0.396146	0.0418951	0.296464	1.02979	-0.276493	2.64077	0.307946	0.163941	1.22813	-1.21125
hsa-miR-6830-5p	ELAVL3	-0.494677	0.0132999	0.444924	1.38028	-0.276493	2.64077	0.22001	0.246037	1.36124	-1.21125
hsa-miR-6837-5p	ELAVL3	-0.38934	0.0448693	0.44499	1.28144	-0.276493	2.64077	0.315404	0.246073	1.3613	-1.21125
hsa-miR-8084	ELAVL3	-0.601352	0.00251858	1.0298	3.55254	-0.276493	2.64077	0.159076	0.569467	2.04175	-1.21125
hsa-miR-101-5p	ELF3	-0.451644	0.0228025	-0.43872	3.84233	0.285565	3.46025	0.251388	0.250566	-1.3554	1.21889
hsa-miR-195-3p	ELF3	-0.431688	0.0286773	-0.460729	1.40742	0.285565	3.46025	0.272129	0.263136	-1.37624	1.21889
hsa-miR-574-5p	ELF3	-0.518466	0.00958927	-0.457347	2.68484	0.285565	3.46025	0.209533	0.261205	-1.37301	1.21889
hsa-miR-1208	ELF3	-0.417054	0.0336681	-0.273785	0.507883	0.285565	3.46025	0.285688	0.156367	-1.20898	1.21889
hsa-miR-196b-3p	ELF3	-0.409458	0.0365025	-0.357247	0.78227	0.285565	3.46025	0.293381	0.204035	-1.28098	1.21889
hsa-miR-4270	ELF3	-0.694044	0.000343614	-0.309378	6.96133	0.285565	3.46025	0.109639	0.176695	-1.23917	1.21889
hsa-miR-3605-3p	ELF3	-0.523744	0.00889071	-0.275236	0.56646	0.285565	3.46025	0.20641	0.157195	-1.21019	1.21889
hsa-miR-3613-5p	ELF3	-0.60827	0.00221627	-0.265961	0.631912	0.285565	3.46025	0.157408	0.151898	-1.20244	1.21889
hsa-miR-4518	ELF3	-0.632784	0.00137521	-0.609614	2.07696	0.285565	3.46025	0.145713	0.348169	-1.52585	1.21889
hsa-miR-3194-3p	ELF3	-0.40479	0.0383308	-0.275356	0.56312	0.285565	3.46025	0.298758	0.157264	-1.21029	1.21889
hsa-miR-4635	ELF3	-0.51914	0.00949763	-0.467543	4.53352	0.285565	3.46025	0.208998	0.267028	-1.38275	1.21889
hsa-miR-371b-5p	ELF3	-0.545087	0.00646874	-0.547545	3.32797	0.285565	3.46025	0.194978	0.312719	-1.4616	1.21889
hsa-miR-5088-5p	ELF3	-0.55273	0.00574395	-0.410988	1.23828	0.285565	3.46025	0.188467	0.234728	-1.3296	1.21889
hsa-miR-5189-3p	ELF3	-0.487793	0.0145614	-0.372787	7.90131	0.285565	3.46025	0.224062	0.21291	-1.29485	1.21889
hsa-miR-6738-5p	ELF3	-0.457021	0.0213905	-0.455011	1.33539	0.285565	3.46025	0.248189	0.25987	-1.37079	1.21889
hsa-miR-6746-5p	ELF3	-0.585842	0.0033212	-0.357578	3.37679	0.285565	3.46025	0.166063	0.204224	-1.28127	1.21889
hsa-miR-6772-5p	ELF3	-0.429828	0.0292785	-0.522862	2.93997	0.285565	3.46025	0.273271	0.298622	-1.4368	1.21889
hsa-miR-6893-5p	ELF3	-0.54004	0.00698664	-0.708279	3.12281	0.285565	3.46025	0.19797	0.40452	-1.63385	1.21889
hsa-miR-8063	ELF3	-0.526923	0.00848993	-0.642213	3.31625	0.285565	3.46025	0.205346	0.366787	-1.56072	1.21889
hsa-miR-296-5p	EN2	-0.410885	0.0359569	-0.291332	1.04521	0.317964	2.59635	0.291592	0.185266	-1.22377	1.24657
hsa-miR-101-5p	EN2	-0.399581	0.0404505	-0.43872	3.84233	0.317964	2.59635	0.304102	0.278994	-1.3554	1.24657
hsa-miR-7-1-3p	EN2	-0.598571	0.00264931	-0.515467	1.57216	0.317964	2.59635	0.160233	0.3278	-1.42946	1.24657
hsa-miR-502-3p	EN2	-0.411626	0.035676	-0.313399	4.08168	0.317964	2.59635	0.291014	0.199299	-1.24263	1.24657
hsa-miR-1208	EN2	-0.437508	0.026857	-0.273785	0.507883	0.317964	2.59635	0.26678	0.174107	-1.20898	1.24657
hsa-miR-3605-3p	EN2	-0.520952	0.00925499	-0.275236	0.56646	0.317964	2.59635	0.207325	0.17503	-1.21019	1.24657
hsa-miR-3613-5p	EN2	-0.432592	0.0283885	-0.265961	0.631912	0.317964	2.59635	0.271707	0.169132	-1.20244	1.24657
hsa-miR-3689f	EN2	-0.550233	0.00597315	-0.433546	2.21175	0.317964	2.59635	0.190224	0.275704	-1.35055	1.24657
hsa-miR-3194-3p	EN2	-0.701971	0.000280296	-0.275356	0.56312	0.317964	2.59635	0.101458	0.175106	-1.21029	1.24657
hsa-miR-6746-5p	EN2	-0.535681	0.00746027	-0.357578	3.37679	0.317964	2.59635	0.200618	0.227394	-1.28127	1.24657
hsa-miR-6774-5p	EN2	-0.502139	0.0120314	-0.57265	2.01914	0.317964	2.59635	0.216575	0.364164	-1.48725	1.24657
hsa-miR-181a-3p	ENPP4	-0.436053	0.0273035	-0.496817	1.55603	0.35609	6.23617	0.268338	0.353824	-1.4111	1.27995
hsa-miR-629-3p	ENPP4	-0.527247	0.00844993	-0.489471	2.74199	0.35609	6.23617	0.205346	0.348591	-1.40393	1.27995
hsa-miR-1208	ENPP4	-0.566402	0.00461193	-0.273785	0.507883	0.35609	6.23617	0.177925	0.194985	-1.20898	1.27995
hsa-miR-3605-3p	ENPP4	-0.568812	0.00443268	-0.275236	0.56646	0.35609	6.23617	0.177925	0.196018	-1.21019	1.27995
hsa-miR-3613-5p	ENPP4	-0.380664	0.0488823	-0.265961	0.631912	0.35609	6.23617	0.323959	0.189412	-1.20244	1.27995
hsa-miR-5088-5p	ENPP4	-0.531938	0.00788725	-0.410988	1.23828	0.35609	6.23617	0.203472	0.292698	-1.3296	1.27995
hsa-miR-5189-3p	ENPP4	-0.455803	0.0217043	-0.372787	7.90131	0.35609	6.23617	0.248643	0.265491	-1.29485	1.27995
hsa-miR-8060	ENPP4	-0.390974	0.0441414	-0.452122	2.44649	0.35609	6.23617	0.313724	0.321992	-1.36805	1.27995
hsa-miR-98-5p	ESYT1	-0.711761	0.000216002	0.794735	1.87398	-0.27409	5.90022	0.0966027	0.435658	1.73476	-1.20923
hsa-miR-34a-5p	ESYT1	-0.47451	0.0172602	0.333251	5.60769	-0.27409	5.90022	0.233712	0.182682	1.25985	-1.20923
hsa-miR-152-3p	ESYT1	-0.46371	0.0197293	0.623393	3.2898	-0.27409	5.90022	0.241857	0.341732	1.54049	-1.20923
hsa-miR-574-3p	ESYT1	-0.565551	0.00467663	0.828144	3.4208	-0.27409	5.90022	0.177925	0.453972	1.7754	-1.20923
hsa-miR-548a-3p	ESYT1	-0.653101	0.000897602	0.422371	1.05582	-0.27409	5.90022	0.12657	0.231535	1.34013	-1.20923
hsa-miR-635	ESYT1	-0.586492	0.00328386	0.301517	0.556752	-0.27409	5.90022	0.165725	0.165286	1.23244	-1.20923
hsa-miR-421	ESYT1	-0.384161	0.0472346	0.489095	1.63383	-0.27409	5.90022	0.32032	0.268112	1.40356	-1.20923
hsa-miR-342-5p	ESYT1	-0.535804	0.00744659	0.456459	3.62789	-0.27409	5.90022	0.200618	0.250222	1.37217	-1.20923
hsa-miR-885-3p	ESYT1	-0.499651	0.0124433	0.576046	2.86235	-0.27409	5.90022	0.216622	0.315777	1.49076	-1.20923
hsa-miR-3128	ESYT1	-0.605014	0.00235457	1.91759	2.00039	-0.27409	5.90022	0.159056	1.05119	3.77792	-1.20923
hsa-miR-3148	ESYT1	-0.479869	0.016128	0.712293	2.01987	-0.27409	5.90022	0.229339	0.390465	1.63841	-1.20923
hsa-miR-3201	ESYT1	-0.681198	0.000471839	1.45992	3.24149	-0.27409	5.90022	0.115129	0.800299	2.75093	-1.20923
hsa-miR-4423-3p	ESYT1	-0.441697	0.0256022	0.982777	2.02038	-0.27409	5.90022	0.262055	0.538739	1.97627	-1.20923
hsa-miR-4445-3p	ESYT1	-0.626717	0.00155327	0.863741	1.19302	-0.27409	5.90022	0.145713	0.473486	1.81975	-1.20923
hsa-miR-4720-5p	ESYT1	-0.467232	0.0188959	0.334733	0.816328	-0.27409	5.90022	0.238466	0.183494	1.26114	-1.20923
hsa-miR-4785	ESYT1	-0.572484	0.0041705	0.505717	2.08884	-0.27409	5.90022	0.175035	0.277224	1.41983	-1.20923
hsa-miR-579-5p	ESYT1	-0.422168	0.0318551	0.327158	0.821209	-0.27409	5.90022	0.280326	0.179341	1.25454	-1.20923
hsa-miR-1468-3p	ESYT1	-0.529455	0.00818124	0.42221	1.05833	-0.27409	5.90022	0.203834	0.231447	1.33998	-1.20923
hsa-miR-1298-3p	ESYT1	-0.413558	0.0349514	0.359396	0.921878	-0.27409	5.90022	0.28902	0.197014	1.28289	-1.20923
hsa-miR-6787-5p	ESYT1	-0.667329	0.000653469	0.548837	3.97967	-0.27409	5.90022	0.121986	0.300862	1.46291	-1.20923
hsa-miR-6813-5p	ESYT1	-0.492799	0.0136352	0.489827	3.98707	-0.27409	5.90022	0.220858	0.268514	1.40428	-1.20923
hsa-miR-6825-5p	ESYT1	-0.450296	0.0231673	0.296464	1.02979	-0.27409	5.90022	0.252418	0.162516	1.22813	-1.20923
hsa-miR-6830-5p	ESYT1	-0.402498	0.0392533	0.444924	1.38028	-0.27409	5.90022	0.301244	0.243899	1.36124	-1.20923
hsa-miR-6837-5p	ESYT1	-0.381752	0.0483651	0.44499	1.28144	-0.27409	5.90022	0.322946	0.243934	1.3613	-1.20923
hsa-miR-8084	ESYT1	-0.509581	0.0108635	1.0298	3.55254	-0.27409	5.90022	0.213479	0.564518	2.04175	-1.20923
hsa-miR-7-5p	ETV3L	-0.434843	0.0276792	-0.369972	0.806458	0.277529	2.24049	0.269237	0.205356	-1.29233	1.21212
hsa-miR-296-5p	ETV3L	-0.485347	0.0150318	-0.291332	1.04521	0.277529	2.24049	0.226081	0.161706	-1.22377	1.21212
hsa-miR-629-3p	ETV3L	-0.72444	0.000151724	-0.489471	2.74199	0.277529	2.24049	0.0885462	0.271685	-1.40393	1.21212
hsa-miR-101-5p	ETV3L	-0.616989	0.00187855	-0.43872	3.84233	0.277529	2.24049	0.153843	0.243515	-1.3554	1.21212
hsa-miR-338-5p	ETV3L	-0.493164	0.0135694	-0.586504	2.4646	0.277529	2.24049	0.22067	0.325544	-1.5016	1.21212
hsa-miR-574-5p	ETV3L	-0.673372	0.000568184	-0.457347	2.68484	0.277529	2.24049	0.117352	0.253854	-1.37301	1.21212
hsa-miR-1208	ETV3L	-0.491809	0.0138145	-0.273785	0.507883	0.277529	2.24049	0.221754	0.151967	-1.20898	1.21212
hsa-miR-4270	ETV3L	-0.388742	0.0451379	-0.309378	6.96133	0.277529	2.24049	0.315781	0.171723	-1.23917	1.21212
hsa-miR-3613-5p	ETV3L	-0.417579	0.0334784	-0.265961	0.631912	0.277529	2.24049	0.285069	0.147624	-1.20244	1.21212
hsa-miR-4518	ETV3L	-0.446789	0.0241379	-0.609614	2.07696	0.277529	2.24049	0.255988	0.338371	-1.52585	1.21212
hsa-miR-4635	ETV3L	-0.60458	0.00237354	-0.467543	4.53352	0.277529	2.24049	0.159076	0.259514	-1.38275	1.21212
hsa-miR-5088-5p	ETV3L	-0.378388	0.0499769	-0.410988	1.23828	0.277529	2.24049	0.326243	0.228122	-1.3296	1.21212
hsa-miR-5189-3p	ETV3L	-0.44781	0.0238523	-0.372787	7.90131	0.277529	2.24049	0.255181	0.206918	-1.29485	1.21212
hsa-miR-6744-5p	ETV3L	-0.696987	0.000318823	-0.597205	1.91271	0.277529	2.24049	0.104631	0.331483	-1.51278	1.21212
hsa-miR-6746-5p	ETV3L	-0.521946	0.00912391	-0.357578	3.37679	0.277529	2.24049	0.206715	0.198477	-1.28127	1.21212
hsa-miR-6772-5p	ETV3L	-0.488784	0.0143743	-0.522862	2.93997	0.277529	2.24049	0.224011	0.290219	-1.4368	1.21212
hsa-miR-6774-5p	ETV3L	-0.423381	0.0314359	-0.57265	2.01914	0.277529	2.24049	0.27916	0.317854	-1.48725	1.21212
hsa-miR-6886-5p	ETV3L	-0.45622	0.0215964	-0.52257	1.62051	0.277529	2.24049	0.248502	0.290057	-1.43651	1.21212
hsa-miR-6893-5p	ETV3L	-0.788445	1.81614e-05	-0.708279	3.12281	0.277529	2.24049	0.0557907	0.393136	-1.63385	1.21212
hsa-miR-8060	ETV3L	-0.437065	0.0269923	-0.452122	2.44649	0.277529	2.24049	0.267377	0.250954	-1.36805	1.21212
hsa-miR-296-5p	F5	-0.386801	0.0460179	-0.291332	1.04521	0.469722	2.44429	0.318134	0.27369	-1.22377	1.38484
hsa-miR-629-3p	F5	-0.387209	0.045832	-0.489471	2.74199	0.469722	2.44429	0.317694	0.45983	-1.40393	1.38484
hsa-miR-101-5p	F5	-0.639068	0.00120904	-0.43872	3.84233	0.469722	2.44429	0.138236	0.412153	-1.3554	1.38484
hsa-miR-532-3p	F5	-0.379012	0.0496751	-0.318138	3.21058	0.469722	2.44429	0.325689	0.298873	-1.24672	1.38484
hsa-miR-574-5p	F5	-0.760619	4.94508e-05	-0.457347	2.68484	0.469722	2.44429	0.0690978	0.429652	-1.37301	1.38484
hsa-miR-4270	F5	-0.397163	0.0414637	-0.309378	6.96133	0.469722	2.44429	0.306626	0.290644	-1.23917	1.38484
hsa-miR-4462	F5	-0.457932	0.0211582	-0.505865	2.405	0.469722	2.44429	0.247001	0.475232	-1.41997	1.38484
hsa-miR-4518	F5	-0.597177	0.00271695	-0.609614	2.07696	0.469722	2.44429	0.161561	0.572699	-1.52585	1.38484
hsa-miR-4635	F5	-0.636376	0.00127804	-0.467543	4.53352	0.469722	2.44429	0.14237	0.439231	-1.38275	1.38484
hsa-miR-6738-5p	F5	-0.521285	0.00921091	-0.455011	1.33539	0.469722	2.44429	0.207255	0.427457	-1.37079	1.38484
hsa-miR-6744-5p	F5	-0.56413	0.00478628	-0.597205	1.91271	0.469722	2.44429	0.177925	0.561041	-1.51278	1.38484
hsa-miR-6746-5p	F5	-0.614113	0.00198485	-0.357578	3.37679	0.469722	2.44429	0.153885	0.335925	-1.28127	1.38484
hsa-miR-6772-5p	F5	-0.517247	0.00975673	-0.522862	2.93997	0.469722	2.44429	0.209974	0.4912	-1.4368	1.38484
hsa-miR-6886-5p	F5	-0.541062	0.0068791	-0.52257	1.62051	0.469722	2.44429	0.19797	0.490926	-1.43651	1.38484
hsa-miR-6893-5p	F5	-0.662385	0.000731023	-0.708279	3.12281	0.469722	2.44429	0.121986	0.665389	-1.63385	1.38484
hsa-miR-8060	F5	-0.591813	0.00299047	-0.452122	2.44649	0.469722	2.44429	0.162544	0.424743	-1.36805	1.38484
hsa-miR-8063	F5	-0.598249	0.00266481	-0.642213	3.31625	0.469722	2.44429	0.160277	0.603323	-1.56072	1.38484
hsa-miR-7-5p	FAM114A1	-0.5343	0.0076156	-0.369972	0.806458	0.411487	4.45194	0.201216	0.304477	-1.29233	1.33006
hsa-miR-181a-3p	FAM114A1	-0.62552	0.00159055	-0.496817	1.55603	0.411487	4.45194	0.145713	0.408867	-1.4111	1.33006
hsa-miR-296-5p	FAM114A1	-0.6055	0.00233348	-0.291332	1.04521	0.411487	4.45194	0.15846	0.239758	-1.22377	1.33006
hsa-miR-629-3p	FAM114A1	-0.459548	0.0207506	-0.489471	2.74199	0.411487	4.45194	0.245374	0.402821	-1.40393	1.33006
hsa-miR-195-3p	FAM114A1	-0.419295	0.0328642	-0.460729	1.40742	0.411487	4.45194	0.283012	0.379168	-1.37624	1.33006
hsa-miR-574-5p	FAM114A1	-0.448168	0.0237527	-0.457347	2.68484	0.411487	4.45194	0.254945	0.376384	-1.37301	1.33006
hsa-miR-4462	FAM114A1	-0.463776	0.0197135	-0.505865	2.405	0.411487	4.45194	0.241845	0.416314	-1.41997	1.33006
hsa-miR-4635	FAM114A1	-0.400787	0.0399521	-0.467543	4.53352	0.411487	4.45194	0.302643	0.384776	-1.38275	1.33006
hsa-miR-6744-5p	FAM114A1	-0.426541	0.030364	-0.597205	1.91271	0.411487	4.45194	0.276256	0.491483	-1.51278	1.33006
hsa-miR-6746-5p	FAM114A1	-0.530813	0.0080194	-0.357578	3.37679	0.411487	4.45194	0.203472	0.294277	-1.28127	1.33006
hsa-miR-8060	FAM114A1	-0.58023	0.00365884	-0.452122	2.44649	0.411487	4.45194	0.17168	0.372084	-1.36805	1.33006
hsa-miR-27a-3p	FAM165A	-0.436668	0.0271142	0.297002	5.94406	-0.326526	2.45886	0.267945	0.193957	1.22859	-1.25399
hsa-miR-98-5p	FAM165A	-0.424926	0.0309082	0.794735	1.87398	-0.326526	2.45886	0.278132	0.519003	1.73476	-1.25399
hsa-miR-574-3p	FAM165A	-0.474477	0.0172674	0.828144	3.4208	-0.326526	2.45886	0.233712	0.54082	1.7754	-1.25399
hsa-miR-635	FAM165A	-0.454371	0.0220776	0.301517	0.556752	-0.326526	2.45886	0.249941	0.196906	1.23244	-1.25399
hsa-miR-665	FAM165A	-0.598973	0.00263008	0.265196	2.44207	-0.326526	2.45886	0.160233	0.173187	1.2018	-1.25399
hsa-miR-3128	FAM165A	-0.480394	0.0160203	1.91759	2.00039	-0.326526	2.45886	0.228817	1.25229	3.77792	-1.25399
hsa-miR-1260b	FAM165A	-0.498804	0.0125859	0.396328	4.66994	-0.326526	2.45886	0.217391	0.258822	1.31615	-1.25399
hsa-miR-3175	FAM165A	-0.444749	0.0247166	0.353003	4.75397	-0.326526	2.45886	0.25795	0.230529	1.27722	-1.25399
hsa-miR-3201	FAM165A	-0.502025	0.01205	1.45992	3.24149	-0.326526	2.45886	0.216575	0.953402	2.75093	-1.25399
hsa-miR-3609	FAM165A	-0.442231	0.0254456	0.407391	4.73395	-0.326526	2.45886	0.261097	0.266047	1.32629	-1.25399
hsa-miR-3613-3p	FAM165A	-0.466632	0.0190357	1.19972	7.8441	-0.326526	2.45886	0.238671	0.783477	2.29695	-1.25399
hsa-miR-548ac	FAM165A	-0.444552	0.0247732	0.320789	0.929399	-0.326526	2.45886	0.258179	0.209492	1.24901	-1.25399
hsa-miR-4439	FAM165A	-0.546295	0.00634953	0.288456	0.741897	-0.326526	2.45886	0.194446	0.188376	1.22133	-1.25399
hsa-miR-4668-5p	FAM165A	-0.563625	0.0048258	0.784658	7.49147	-0.326526	2.45886	0.178041	0.512422	1.72268	-1.25399
hsa-miR-4706	FAM165A	-0.497209	0.0128582	0.286829	3.73695	-0.326526	2.45886	0.218023	0.187314	1.21996	-1.25399
hsa-miR-4750-5p	FAM165A	-0.391738	0.0438041	0.436448	4.0756	-0.326526	2.45886	0.312945	0.285023	1.35327	-1.25399
hsa-miR-550a-3-5p	FAM165A	-0.434613	0.0277512	0.278036	0.981866	-0.326526	2.45886	0.269471	0.181572	1.21254	-1.25399
hsa-miR-5100	FAM165A	-0.666148	0.000671337	0.277357	6.32545	-0.326526	2.45886	0.121986	0.181128	1.21197	-1.25399
hsa-miR-6721-5p	FAM165A	-0.547795	0.00620395	0.329528	1.7059	-0.326526	2.45886	0.193126	0.215198	1.2566	-1.25399
hsa-miR-6787-5p	FAM165A	-0.403035	0.0390358	0.548837	3.97967	-0.326526	2.45886	0.300673	0.358419	1.46291	-1.25399
hsa-miR-6837-5p	FAM165A	-0.443516	0.0250715	0.44499	1.28144	-0.326526	2.45886	0.259992	0.290601	1.3613	-1.25399
hsa-miR-6867-5p	FAM165A	-0.387104	0.0458795	0.285852	0.734515	-0.326526	2.45886	0.317817	0.186676	1.21913	-1.25399
hsa-miR-7-5p	FAM174B	-0.460831	0.0204314	-0.369972	0.806458	0.340982	5.00798	0.244404	0.252307	-1.29233	1.26662
hsa-miR-181a-3p	FAM174B	-0.458397	0.0210402	-0.496817	1.55603	0.340982	5.00798	0.246848	0.338811	-1.4111	1.26662
hsa-miR-296-5p	FAM174B	-0.400102	0.0402345	-0.291332	1.04521	0.340982	5.00798	0.30319	0.198678	-1.22377	1.26662
hsa-miR-101-5p	FAM174B	-0.492272	0.0137305	-0.43872	3.84233	0.340982	5.00798	0.220896	0.299191	-1.3554	1.26662
hsa-miR-195-3p	FAM174B	-0.382661	0.0479365	-0.460729	1.40742	0.340982	5.00798	0.32218	0.3142	-1.37624	1.26662
hsa-miR-574-5p	FAM174B	-0.381486	0.0484912	-0.457347	2.68484	0.340982	5.00798	0.323248	0.311894	-1.37301	1.26662
hsa-miR-1208	FAM174B	-0.445589	0.0244771	-0.273785	0.507883	0.340982	5.00798	0.257639	0.186712	-1.20898	1.26662
hsa-miR-4270	FAM174B	-0.601744	0.00250059	-0.309378	6.96133	0.340982	5.00798	0.159076	0.210985	-1.23917	1.26662
hsa-miR-3605-3p	FAM174B	-0.487479	0.0146213	-0.275236	0.56646	0.340982	5.00798	0.224062	0.187701	-1.21019	1.26662
hsa-miR-3613-5p	FAM174B	-0.402728	0.0391598	-0.265961	0.631912	0.340982	5.00798	0.301037	0.181376	-1.20244	1.26662
hsa-miR-4635	FAM174B	-0.52751	0.00841752	-0.467543	4.53352	0.340982	5.00798	0.205346	0.318848	-1.38275	1.26662
hsa-miR-371b-5p	FAM174B	-0.619574	0.00178706	-0.547545	3.32797	0.340982	5.00798	0.152666	0.373406	-1.4616	1.26662
hsa-miR-5088-5p	FAM174B	-0.436094	0.0272908	-0.410988	1.23828	0.340982	5.00798	0.268338	0.280279	-1.3296	1.26662
hsa-miR-5189-3p	FAM174B	-0.541376	0.00684637	-0.372787	7.90131	0.340982	5.00798	0.19797	0.254227	-1.29485	1.26662
hsa-miR-6744-5p	FAM174B	-0.384998	0.0468461	-0.597205	1.91271	0.340982	5.00798	0.319246	0.407272	-1.51278	1.26662
hsa-miR-6746-5p	FAM174B	-0.535743	0.00745333	-0.357578	3.37679	0.340982	5.00798	0.200618	0.243855	-1.28127	1.26662
hsa-miR-8060	FAM174B	-0.632626	0.00137962	-0.452122	2.44649	0.340982	5.00798	0.145713	0.308331	-1.36805	1.26662
hsa-miR-8063	FAM174B	-0.422693	0.0316733	-0.642213	3.31625	0.340982	5.00798	0.279831	0.437966	-1.56072	1.26662
hsa-miR-181a-3p	FAM18A	-0.456918	0.0214169	-0.496817	1.55603	0.377966	3.3297	0.248357	0.37556	-1.4111	1.29951
hsa-miR-4462	FAM18A	-0.50423	0.0116936	-0.505865	2.405	0.377966	3.3297	0.216116	0.3824	-1.41997	1.29951
hsa-miR-6507-3p	FAM18A	-0.424569	0.0310298	-0.283475	0.769554	0.377966	3.3297	0.278546	0.214288	-1.21712	1.29951
hsa-miR-7-5p	FAM213A	-0.385085	0.0468059	-0.369972	0.806458	0.273439	5.07613	0.319225	0.20233	-1.29233	1.20869
hsa-miR-181a-3p	FAM213A	-0.438957	0.0264176	-0.496817	1.55603	0.273439	5.07613	0.265464	0.271699	-1.4111	1.20869
hsa-miR-296-5p	FAM213A	-0.393296	0.0431223	-0.291332	1.04521	0.273439	5.07613	0.311222	0.159323	-1.22377	1.20869
hsa-miR-629-3p	FAM213A	-0.385939	0.0464125	-0.489471	2.74199	0.273439	5.07613	0.318713	0.267681	-1.40393	1.20869
hsa-miR-101-5p	FAM213A	-0.487835	0.0145535	-0.43872	3.84233	0.273439	5.07613	0.224062	0.239927	-1.3554	1.20869
hsa-miR-16-2-3p	FAM213A	-0.381182	0.0486355	-0.463711	2.87523	0.273439	5.07613	0.323784	0.253593	-1.37908	1.20869
hsa-miR-1208	FAM213A	-0.508425	0.0110388	-0.273785	0.507883	0.273439	5.07613	0.214552	0.149727	-1.20898	1.20869
hsa-miR-3605-3p	FAM213A	-0.579484	0.00370577	-0.275236	0.56646	0.273439	5.07613	0.17223	0.150521	-1.21019	1.20869
hsa-miR-3613-5p	FAM213A	-0.44797	0.0238077	-0.265961	0.631912	0.273439	5.07613	0.255102	0.145448	-1.20244	1.20869
hsa-miR-3689f	FAM213A	-0.582857	0.00349748	-0.433546	2.21175	0.273439	5.07613	0.168981	0.237097	-1.35055	1.20869
hsa-miR-371b-5p	FAM213A	-0.393565	0.0430053	-0.547545	3.32797	0.273439	5.07613	0.311045	0.299441	-1.4616	1.20869
hsa-miR-6744-5p	FAM213A	-0.415159	0.0343592	-0.597205	1.91271	0.273439	5.07613	0.287205	0.326599	-1.51278	1.20869
hsa-miR-6746-5p	FAM213A	-0.409445	0.0365076	-0.357578	3.37679	0.273439	5.07613	0.293381	0.195552	-1.28127	1.20869
hsa-miR-6772-5p	FAM213A	-0.388222	0.0453724	-0.522862	2.93997	0.273439	5.07613	0.316448	0.285942	-1.4368	1.20869
hsa-miR-6774-5p	FAM213A	-0.595732	0.00278853	-0.57265	2.01914	0.273439	5.07613	0.161634	0.31317	-1.48725	1.20869
hsa-miR-6893-5p	FAM213A	-0.40369	0.0387714	-0.708279	3.12281	0.273439	5.07613	0.300217	0.387343	-1.63385	1.20869
hsa-miR-8060	FAM213A	-0.525964	0.00860922	-0.452122	2.44649	0.273439	5.07613	0.205346	0.247256	-1.36805	1.20869
hsa-miR-27a-3p	FAM25A	-0.540596	0.006928	0.297002	5.94406	-0.308653	2.72271	0.19797	0.183341	1.22859	-1.23855
hsa-miR-34a-5p	FAM25A	-0.416226	0.0339689	0.333251	5.60769	-0.308653	2.72271	0.286339	0.205718	1.25985	-1.23855
hsa-miR-152-3p	FAM25A	-0.399143	0.0406329	0.623393	3.2898	-0.308653	2.72271	0.304652	0.384824	1.54049	-1.23855
hsa-miR-574-3p	FAM25A	-0.593005	0.00292782	0.828144	3.4208	-0.308653	2.72271	0.162544	0.511218	1.7754	-1.23855
hsa-miR-635	FAM25A	-0.596907	0.00273021	0.301517	0.556752	-0.308653	2.72271	0.161561	0.186128	1.23244	-1.23855
hsa-miR-659-3p	FAM25A	-0.591504	0.00300693	0.284383	1.30414	-0.308653	2.72271	0.162544	0.175551	1.21789	-1.23855
hsa-let-7f-1-3p	FAM25A	-0.56442	0.00476374	0.284128	0.627579	-0.308653	2.72271	0.177925	0.175394	1.21767	-1.23855
hsa-miR-342-5p	FAM25A	-0.475967	0.0169464	0.456459	3.62789	-0.308653	2.72271	0.232655	0.281775	1.37217	-1.23855
hsa-miR-3128	FAM25A	-0.391325	0.0439866	1.91759	2.00039	-0.308653	2.72271	0.313225	1.18374	3.77792	-1.23855
hsa-miR-3201	FAM25A	-0.455349	0.021822	1.45992	3.24149	-0.308653	2.72271	0.249417	0.901217	2.75093	-1.23855
hsa-miR-3613-3p	FAM25A	-0.392085	0.0436518	1.19972	7.8441	-0.308653	2.72271	0.312521	0.740592	2.29695	-1.23855
hsa-miR-4423-3p	FAM25A	-0.398704	0.0408157	0.982777	2.02038	-0.308653	2.72271	0.304773	0.606674	1.97627	-1.23855
hsa-miR-4439	FAM25A	-0.481678	0.0157593	0.288456	0.741897	-0.308653	2.72271	0.227543	0.178065	1.22133	-1.23855
hsa-miR-4448	FAM25A	-0.507343	0.0112049	0.571852	1.99133	-0.308653	2.72271	0.215923	0.353008	1.48643	-1.23855
hsa-miR-4668-5p	FAM25A	-0.550511	0.00594723	0.784658	7.49147	-0.308653	2.72271	0.189884	0.484374	1.72268	-1.23855
hsa-miR-4750-5p	FAM25A	-0.419896	0.0326513	0.436448	4.0756	-0.308653	2.72271	0.282167	0.269422	1.35327	-1.23855
hsa-miR-4785	FAM25A	-0.733328	0.000117096	0.505717	2.08884	-0.308653	2.72271	0.0882309	0.312182	1.41983	-1.23855
hsa-miR-550a-3-5p	FAM25A	-0.409836	0.0363574	0.278036	0.981866	-0.308653	2.72271	0.292649	0.171633	1.21254	-1.23855
hsa-miR-5100	FAM25A	-0.440308	0.0260132	0.277357	6.32545	-0.308653	2.72271	0.263614	0.171214	1.21197	-1.23855
hsa-miR-6721-5p	FAM25A	-0.378845	0.0497558	0.329528	1.7059	-0.308653	2.72271	0.325862	0.203419	1.2566	-1.23855
hsa-miR-579-5p	FAM25A	-0.564177	0.00478263	0.327158	0.821209	-0.308653	2.72271	0.177925	0.201956	1.25454	-1.23855
hsa-miR-6785-5p	FAM25A	-0.507141	0.0112361	0.386246	3.09812	-0.308653	2.72271	0.216003	0.238432	1.30699	-1.23855
hsa-miR-6787-5p	FAM25A	-0.37958	0.0494016	0.548837	3.97967	-0.308653	2.72271	0.325278	0.3388	1.46291	-1.23855
hsa-miR-6825-5p	FAM25A	-0.534083	0.00764029	0.296464	1.02979	-0.308653	2.72271	0.201325	0.183009	1.22813	-1.23855
hsa-miR-27a-3p	FAM27L	-0.466914	0.0189699	0.297002	5.94406	-0.337147	3.34232	0.238602	0.200266	1.22859	-1.26326
hsa-miR-34a-5p	FAM27L	-0.546524	0.00632713	0.333251	5.60769	-0.337147	3.34232	0.194446	0.224709	1.25985	-1.26326
hsa-miR-152-3p	FAM27L	-0.482259	0.0156424	0.623393	3.2898	-0.337147	3.34232	0.227466	0.42035	1.54049	-1.26326
hsa-miR-29c-3p	FAM27L	-0.409352	0.0365434	0.557635	1.73478	-0.337147	3.34232	0.293479	0.37601	1.47185	-1.26326
hsa-miR-574-3p	FAM27L	-0.510286	0.0107579	0.828144	3.4208	-0.337147	3.34232	0.213069	0.558412	1.7754	-1.26326
hsa-miR-635	FAM27L	-0.524038	0.00885295	0.301517	0.556752	-0.337147	3.34232	0.205822	0.203311	1.23244	-1.26326
hsa-let-7g-3p	FAM27L	-0.519088	0.00950466	0.268954	0.604375	-0.337147	3.34232	0.20906	0.181354	1.20493	-1.26326
hsa-miR-330-5p	FAM27L	-0.407821	0.0371363	0.3978	0.672812	-0.337147	3.34232	0.29524	0.268234	1.3175	-1.26326
hsa-miR-885-3p	FAM27L	-0.515929	0.00994022	0.576046	2.86235	-0.337147	3.34232	0.210143	0.388424	1.49076	-1.26326
hsa-miR-3201	FAM27L	-0.407177	0.0373876	1.45992	3.24149	-0.337147	3.34232	0.296102	0.984413	2.75093	-1.26326
hsa-miR-3613-3p	FAM27L	-0.395335	0.0422419	1.19972	7.8441	-0.337147	3.34232	0.308847	0.808961	2.29695	-1.26326
hsa-miR-4417	FAM27L	-0.435963	0.0273313	0.477885	2.45323	-0.337147	3.34232	0.268338	0.322235	1.3927	-1.26326
hsa-miR-4423-3p	FAM27L	-0.379294	0.0495393	0.982777	2.02038	-0.337147	3.34232	0.325441	0.66268	1.97627	-1.26326
hsa-miR-4439	FAM27L	-0.531142	0.00798058	0.288456	0.741897	-0.337147	3.34232	0.203472	0.194504	1.22133	-1.26326
hsa-miR-4467	FAM27L	-0.484477	0.0152018	0.359804	6.45023	-0.337147	3.34232	0.226349	0.242614	1.28325	-1.26326
hsa-miR-4668-5p	FAM27L	-0.429577	0.0293603	0.784658	7.49147	-0.337147	3.34232	0.273573	0.529089	1.72268	-1.26326
hsa-miR-4720-5p	FAM27L	-0.393826	0.0428921	0.334733	0.816328	-0.337147	3.34232	0.310828	0.225708	1.26114	-1.26326
hsa-miR-4785	FAM27L	-0.613919	0.00199222	0.505717	2.08884	-0.337147	3.34232	0.153885	0.341002	1.41983	-1.26326
hsa-miR-664b-3p	FAM27L	-0.37944	0.0494687	0.293631	0.82009	-0.337147	3.34232	0.325278	0.197994	1.22572	-1.26326
hsa-miR-204-3p	FAM27L	-0.530859	0.00801394	0.545872	2.00436	-0.337147	3.34232	0.203472	0.368078	1.4599	-1.26326
hsa-miR-6785-5p	FAM27L	-0.421273	0.032167	0.386246	3.09812	-0.337147	3.34232	0.280903	0.260443	1.30699	-1.26326
hsa-miR-6787-5p	FAM27L	-0.474956	0.0171636	0.548837	3.97967	-0.337147	3.34232	0.233161	0.370077	1.46291	-1.26326
hsa-miR-6813-5p	FAM27L	-0.471455	0.0179326	0.489827	3.98707	-0.337147	3.34232	0.235689	0.330287	1.40428	-1.26326
hsa-miR-6825-5p	FAM27L	-0.644077	0.0010889	0.296464	1.02979	-0.337147	3.34232	0.132057	0.199904	1.22813	-1.26326
hsa-miR-6830-5p	FAM27L	-0.378414	0.0499648	0.444924	1.38028	-0.337147	3.34232	0.326213	0.300009	1.36124	-1.26326
hsa-miR-6837-5p	FAM27L	-0.380724	0.0488536	0.44499	1.28144	-0.337147	3.34232	0.323959	0.300053	1.3613	-1.26326
hsa-miR-7-5p	FARP1	-0.404401	0.0384862	-0.369972	0.806458	0.62169	3.6753	0.29937	0.460015	-1.29233	1.53868
hsa-miR-629-3p	FARP1	-0.611288	0.0020941	-0.489471	2.74199	0.62169	3.6753	0.156316	0.608598	-1.40393	1.53868
hsa-miR-101-5p	FARP1	-0.513471	0.01029	-0.43872	3.84233	0.62169	3.6753	0.210858	0.545496	-1.3554	1.53868
hsa-miR-532-3p	FARP1	-0.459541	0.0207524	-0.318138	3.21058	0.62169	3.6753	0.245374	0.395566	-1.24672	1.53868
hsa-miR-574-5p	FARP1	-0.424094	0.0311918	-0.457347	2.68484	0.62169	3.6753	0.278793	0.568656	-1.37301	1.53868
hsa-miR-3605-3p	FARP1	-0.386354	0.0462223	-0.275236	0.56646	0.62169	3.6753	0.318226	0.342223	-1.21019	1.53868
hsa-miR-3613-5p	FARP1	-0.513798	0.010243	-0.265961	0.631912	0.62169	3.6753	0.210858	0.33069	-1.20244	1.53868
hsa-miR-4518	FARP1	-0.406643	0.0375972	-0.609614	2.07696	0.62169	3.6753	0.296536	0.757982	-1.52585	1.53868
hsa-miR-6746-5p	FARP1	-0.461629	0.020235	-0.357578	3.37679	0.62169	3.6753	0.244134	0.444606	-1.28127	1.53868
hsa-miR-6886-5p	FARP1	-0.443153	0.0251767	-0.52257	1.62051	0.62169	3.6753	0.260447	0.649753	-1.43651	1.53868
hsa-miR-6893-5p	FARP1	-0.455973	0.0216603	-0.708279	3.12281	0.62169	3.6753	0.248502	0.88066	-1.63385	1.53868
hsa-miR-8060	FARP1	-0.500205	0.0123506	-0.452122	2.44649	0.62169	3.6753	0.216622	0.562159	-1.36805	1.53868
hsa-miR-181a-3p	FEZ1	-0.516174	0.00990592	-0.496817	1.55603	0.590635	4.85546	0.210143	0.586875	-1.4111	1.50591
hsa-miR-7-1-3p	FEZ1	-0.528343	0.00831567	-0.515467	1.57216	0.590635	4.85546	0.204673	0.608906	-1.42946	1.50591
hsa-miR-502-3p	FEZ1	-0.490069	0.0141344	-0.313399	4.08168	0.590635	4.85546	0.223381	0.370208	-1.24263	1.50591
hsa-miR-3605-3p	FEZ1	-0.488069	0.0145091	-0.275236	0.56646	0.590635	4.85546	0.224062	0.325127	-1.21019	1.50591
hsa-miR-3689f	FEZ1	-0.467901	0.0187406	-0.433546	2.21175	0.590635	4.85546	0.238236	0.512135	-1.35055	1.50591
hsa-miR-3194-3p	FEZ1	-0.514883	0.010088	-0.275356	0.56312	0.590635	4.85546	0.210259	0.32527	-1.21029	1.50591
hsa-miR-6774-5p	FEZ1	-0.515409	0.0100135	-0.57265	2.01914	0.590635	4.85546	0.210143	0.676454	-1.48725	1.50591
hsa-miR-7-5p	LINC01181	-0.468879	0.0185154	-0.369972	0.806458	0.362615	1.95905	0.237344	0.268314	-1.29233	1.28575
hsa-miR-296-5p	LINC01181	-0.536566	0.00736201	-0.291332	1.04521	0.362615	1.95905	0.200137	0.211282	-1.22377	1.28575
hsa-miR-629-3p	LINC01181	-0.564453	0.00476121	-0.489471	2.74199	0.362615	1.95905	0.177925	0.354979	-1.40393	1.28575
hsa-miR-101-5p	LINC01181	-0.65167	0.000925906	-0.43872	3.84233	0.362615	1.95905	0.128331	0.318173	-1.3554	1.28575
hsa-miR-7-1-3p	LINC01181	-0.422771	0.0316463	-0.515467	1.57216	0.362615	1.95905	0.279831	0.373832	-1.42946	1.28575
hsa-miR-338-5p	LINC01181	-0.441585	0.0256351	-0.586504	2.4646	0.362615	1.95905	0.262084	0.42535	-1.5016	1.28575
hsa-miR-574-5p	LINC01181	-0.517029	0.00978684	-0.457347	2.68484	0.362615	1.95905	0.209993	0.331681	-1.37301	1.28575
hsa-miR-1208	LINC01181	-0.650535	0.000948877	-0.273785	0.507883	0.362615	1.95905	0.128696	0.198557	-1.20898	1.28575
hsa-miR-4270	LINC01181	-0.562315	0.0049294	-0.309378	6.96133	0.362615	1.95905	0.179376	0.22437	-1.23917	1.28575
hsa-miR-3605-3p	LINC01181	-0.45036	0.0231498	-0.275236	0.56646	0.362615	1.95905	0.252418	0.199609	-1.21019	1.28575
hsa-miR-3689f	LINC01181	-0.445368	0.02454	-0.433546	2.21175	0.362615	1.95905	0.25795	0.314421	-1.35055	1.28575
hsa-miR-4518	LINC01181	-0.440329	0.0260069	-0.609614	2.07696	0.362615	1.95905	0.263614	0.44211	-1.52585	1.28575
hsa-miR-3194-3p	LINC01181	-0.418309	0.0332162	-0.275356	0.56312	0.362615	1.95905	0.284328	0.199696	-1.21029	1.28575
hsa-miR-4635	LINC01181	-0.578686	0.0037565	-0.467543	4.53352	0.362615	1.95905	0.172477	0.339076	-1.38275	1.28575
hsa-miR-5088-5p	LINC01181	-0.690836	0.000372476	-0.410988	1.23828	0.362615	1.95905	0.110539	0.298061	-1.3296	1.28575
hsa-miR-5189-3p	LINC01181	-0.697489	0.000314747	-0.372787	7.90131	0.362615	1.95905	0.104631	0.270356	-1.29485	1.28575
hsa-miR-6744-5p	LINC01181	-0.41501	0.034414	-0.597205	1.91271	0.362615	1.95905	0.287318	0.433111	-1.51278	1.28575
hsa-miR-6746-5p	LINC01181	-0.423172	0.031508	-0.357578	3.37679	0.362615	1.95905	0.279363	0.259326	-1.28127	1.28575
hsa-miR-6893-5p	LINC01181	-0.384108	0.0472592	-0.708279	3.12281	0.362615	1.95905	0.320327	0.513665	-1.63385	1.28575
hsa-miR-8060	LINC01181	-0.515621	0.00998352	-0.452122	2.44649	0.362615	1.95905	0.210143	0.327892	-1.36805	1.28575
hsa-miR-7-5p	NSMCE1-DT	-0.668582	0.000634949	-0.369972	0.806458	0.265698	2.73777	0.121986	0.196602	-1.29233	1.20222
hsa-miR-181a-3p	NSMCE1-DT	-0.530273	0.00808344	-0.496817	1.55603	0.265698	2.73777	0.203472	0.264007	-1.4111	1.20222
hsa-miR-296-5p	NSMCE1-DT	-0.508146	0.0110815	-0.291332	1.04521	0.265698	2.73777	0.214973	0.154813	-1.22377	1.20222
hsa-miR-7-1-3p	NSMCE1-DT	-0.449195	0.0234687	-0.515467	1.57216	0.265698	2.73777	0.254	0.273917	-1.42946	1.20222
hsa-miR-4462	NSMCE1-DT	-0.404158	0.0385837	-0.505865	2.405	0.265698	2.73777	0.299763	0.268815	-1.41997	1.20222
hsa-miR-3689f	NSMCE1-DT	-0.427044	0.0301959	-0.433546	2.21175	0.265698	2.73777	0.2757	0.230385	-1.35055	1.20222
hsa-miR-4635	NSMCE1-DT	-0.437968	0.026717	-0.467543	4.53352	0.265698	2.73777	0.26646	0.248451	-1.38275	1.20222
hsa-miR-4663	NSMCE1-DT	-0.394313	0.0426813	-0.311646	0.845063	0.265698	2.73777	0.310323	0.165607	-1.24112	1.20222
hsa-miR-5088-5p	NSMCE1-DT	-0.530769	0.00802459	-0.410988	1.23828	0.265698	2.73777	0.203472	0.218398	-1.3296	1.20222
hsa-miR-6507-3p	NSMCE1-DT	-0.770138	3.56499e-05	-0.283475	0.769554	0.265698	2.73777	0.065675	0.150637	-1.21712	1.20222
hsa-miR-5189-3p	NSMCE1-DT	-0.383441	0.0475705	-0.372787	7.90131	0.265698	2.73777	0.321137	0.198097	-1.29485	1.20222
hsa-miR-6738-5p	NSMCE1-DT	-0.472439	0.0177138	-0.455011	1.33539	0.265698	2.73777	0.235378	0.241791	-1.37079	1.20222
hsa-miR-6774-5p	NSMCE1-DT	-0.380424	0.048997	-0.57265	2.01914	0.265698	2.73777	0.324448	0.304304	-1.48725	1.20222
hsa-miR-8060	NSMCE1-DT	-0.449874	0.0232825	-0.452122	2.44649	0.265698	2.73777	0.253037	0.240256	-1.36805	1.20222
hsa-miR-34a-5p	LINC00891	-0.488517	0.0144246	0.333251	5.60769	-0.269598	3.95703	0.224025	0.179687	1.25985	-1.20547
hsa-miR-152-3p	LINC00891	-0.487555	0.0146068	0.623393	3.2898	-0.269598	3.95703	0.224062	0.336131	1.54049	-1.20547
hsa-miR-335-5p	LINC00891	-0.440511	0.0259528	0.591286	1.17162	-0.269598	3.95703	0.263425	0.318818	1.50659	-1.20547
hsa-miR-574-3p	LINC00891	-0.573666	0.0040889	0.828144	3.4208	-0.269598	3.95703	0.175035	0.446531	1.7754	-1.20547
hsa-miR-635	LINC00891	-0.590153	0.00307961	0.301517	0.556752	-0.269598	3.95703	0.162544	0.162577	1.23244	-1.20547
hsa-miR-659-3p	LINC00891	-0.685418	0.000425883	0.284383	1.30414	-0.269598	3.95703	0.113362	0.153338	1.21789	-1.20547
hsa-let-7f-1-3p	LINC00891	-0.43985	0.0261498	0.284128	0.627579	-0.269598	3.95703	0.264238	0.153201	1.21767	-1.20547
hsa-miR-885-3p	LINC00891	-0.624244	0.00163113	0.576046	2.86235	-0.269598	3.95703	0.145713	0.310601	1.49076	-1.20547
hsa-miR-3128	LINC00891	-0.500995	0.0122194	1.91759	2.00039	-0.269598	3.95703	0.216575	1.03396	3.77792	-1.20547
hsa-miR-3201	LINC00891	-0.525581	0.00865723	1.45992	3.24149	-0.269598	3.95703	0.205346	0.787182	2.75093	-1.20547
hsa-miR-4423-3p	LINC00891	-0.499828	0.0124136	0.982777	2.02038	-0.269598	3.95703	0.216622	0.529909	1.97627	-1.20547
hsa-miR-4445-3p	LINC00891	-0.407396	0.0373021	0.863741	1.19302	-0.269598	3.95703	0.29595	0.465725	1.81975	-1.20547
hsa-miR-4446-3p	LINC00891	-0.542435	0.00673682	0.37217	1.49102	-0.269598	3.95703	0.197255	0.200672	1.2943	-1.20547
hsa-miR-4467	LINC00891	-0.472008	0.0178094	0.359804	6.45023	-0.269598	3.95703	0.235435	0.194005	1.28325	-1.20547
hsa-miR-4750-5p	LINC00891	-0.484687	0.0151606	0.436448	4.0756	-0.269598	3.95703	0.226081	0.235331	1.35327	-1.20547
hsa-miR-4785	LINC00891	-0.434197	0.0278815	0.505717	2.08884	-0.269598	3.95703	0.269743	0.27268	1.41983	-1.20547
hsa-miR-6721-5p	LINC00891	-0.47502	0.0171499	0.329528	1.7059	-0.269598	3.95703	0.233161	0.17768	1.2566	-1.20547
hsa-miR-6787-5p	LINC00891	-0.613834	0.00199545	0.548837	3.97967	-0.269598	3.95703	0.153885	0.29593	1.46291	-1.20547
hsa-miR-6813-5p	LINC00891	-0.477325	0.016658	0.489827	3.98707	-0.269598	3.95703	0.231285	0.264112	1.40428	-1.20547
hsa-miR-6825-5p	LINC00891	-0.650048	0.000958884	0.296464	1.02979	-0.269598	3.95703	0.128863	0.159852	1.22813	-1.20547
hsa-miR-8084	LINC00891	-0.471295	0.0179686	1.0298	3.55254	-0.269598	3.95703	0.235689	0.555265	2.04175	-1.20547
hsa-miR-98-5p	FOXP1	-0.420966	0.0322742	0.794735	1.87398	-0.576602	4.99197	0.28142	0.916492	1.73476	-1.49133
hsa-miR-548a-3p	FOXP1	-0.468197	0.0186722	0.422371	1.05582	-0.576602	4.99197	0.237949	0.487079	1.34013	-1.49133
hsa-miR-421	FOXP1	-0.469289	0.0184217	0.489095	1.63383	-0.576602	4.99197	0.237344	0.564027	1.40356	-1.49133
hsa-miR-330-5p	FOXP1	-0.391485	0.0439156	0.3978	0.672812	-0.576602	4.99197	0.313038	0.458745	1.3175	-1.49133
hsa-miR-342-5p	FOXP1	-0.805773	9.00947e-06	0.456459	3.62789	-0.576602	4.99197	0.0448455	0.52639	1.37217	-1.49133
hsa-miR-3128	FOXP1	-0.454042	0.022164	1.91759	2.00039	-0.576602	4.99197	0.250086	2.21138	3.77792	-1.49133
hsa-miR-548x-3p	FOXP1	-0.530196	0.00809263	0.268624	0.911673	-0.576602	4.99197	0.203472	0.309778	1.20466	-1.49133
hsa-miR-3201	FOXP1	-0.431343	0.0287882	1.45992	3.24149	-0.576602	4.99197	0.27222	1.68358	2.75093	-1.49133
hsa-miR-3609	FOXP1	-0.53606	0.00741804	0.407391	4.73395	-0.576602	4.99197	0.200618	0.469805	1.32629	-1.49133
hsa-miR-3613-3p	FOXP1	-0.479698	0.0161632	1.19972	7.8441	-0.576602	4.99197	0.229399	1.38352	2.29695	-1.49133
hsa-miR-4423-3p	FOXP1	-0.522775	0.00901573	0.982777	2.02038	-0.576602	4.99197	0.206661	1.13334	1.97627	-1.49133
hsa-miR-548ac	FOXP1	-0.404832	0.0383143	0.320789	0.929399	-0.576602	4.99197	0.298758	0.369935	1.24901	-1.49133
hsa-miR-4668-5p	FOXP1	-0.463602	0.0197553	0.784658	7.49147	-0.576602	4.99197	0.241964	0.904871	1.72268	-1.49133
hsa-miR-4706	FOXP1	-0.407609	0.0372191	0.286829	3.73695	-0.576602	4.99197	0.295709	0.330773	1.21996	-1.49133
hsa-miR-4785	FOXP1	-0.381666	0.0484059	0.505717	2.08884	-0.576602	4.99197	0.322983	0.583195	1.41983	-1.49133
hsa-miR-1468-3p	FOXP1	-0.41189	0.0355766	0.42221	1.05833	-0.576602	4.99197	0.290925	0.486895	1.33998	-1.49133
hsa-miR-8084	FOXP1	-0.454127	0.0221418	1.0298	3.55254	-0.576602	4.99197	0.250051	1.18757	2.04175	-1.49133
hsa-miR-98-5p	FXN	-0.535374	0.00749456	0.794735	1.87398	-0.278409	5.44366	0.200618	0.442523	1.73476	-1.21286
hsa-miR-34a-5p	FXN	-0.530537	0.00805205	0.333251	5.60769	-0.278409	5.44366	0.203472	0.18556	1.25985	-1.21286
hsa-miR-152-3p	FXN	-0.563693	0.00482042	0.623393	3.2898	-0.278409	5.44366	0.178041	0.347117	1.54049	-1.21286
hsa-miR-29c-3p	FXN	-0.494968	0.0132485	0.557635	1.73478	-0.278409	5.44366	0.219965	0.310502	1.47185	-1.21286
hsa-miR-335-5p	FXN	-0.576113	0.00392397	0.591286	1.17162	-0.278409	5.44366	0.173156	0.329239	1.50659	-1.21286
hsa-miR-574-3p	FXN	-0.624997	0.0016071	0.828144	3.4208	-0.278409	5.44366	0.145713	0.461126	1.7754	-1.21286
hsa-miR-548a-3p	FXN	-0.425014	0.0308786	0.422371	1.05582	-0.278409	5.44366	0.278042	0.235184	1.34013	-1.21286
hsa-miR-635	FXN	-0.444537	0.0247774	0.301517	0.556752	-0.278409	5.44366	0.258179	0.16789	1.23244	-1.21286
hsa-miR-421	FXN	-0.547613	0.00622149	0.489095	1.63383	-0.278409	5.44366	0.193439	0.272337	1.40356	-1.21286
hsa-miR-342-5p	FXN	-0.572092	0.0041979	0.456459	3.62789	-0.278409	5.44366	0.175568	0.254165	1.37217	-1.21286
hsa-miR-551b-5p	FXN	-0.471223	0.0179846	0.374657	1.80599	-0.278409	5.44366	0.235707	0.208616	1.29653	-1.21286
hsa-miR-885-3p	FXN	-0.57136	0.00424936	0.576046	2.86235	-0.278409	5.44366	0.176061	0.320753	1.49076	-1.21286
hsa-miR-3128	FXN	-0.624533	0.00162189	1.91759	2.00039	-0.278409	5.44366	0.145713	1.06775	3.77792	-1.21286
hsa-miR-3175	FXN	-0.430656	0.0290096	0.353003	4.75397	-0.278409	5.44366	0.272741	0.196559	1.27722	-1.21286
hsa-miR-3201	FXN	-0.5681	0.00448502	1.45992	3.24149	-0.278409	5.44366	0.177925	0.81291	2.75093	-1.21286
hsa-miR-4417	FXN	-0.573255	0.00411713	0.477885	2.45323	-0.278409	5.44366	0.175035	0.266096	1.3927	-1.21286
hsa-miR-4423-3p	FXN	-0.510045	0.0107939	0.982777	2.02038	-0.278409	5.44366	0.213069	0.547228	1.97627	-1.21286
hsa-miR-548ac	FXN	-0.521562	0.00917435	0.320789	0.929399	-0.278409	5.44366	0.207103	0.178621	1.24901	-1.21286
hsa-miR-4445-3p	FXN	-0.552343	0.00577905	0.863741	1.19302	-0.278409	5.44366	0.18895	0.480947	1.81975	-1.21286
hsa-miR-4467	FXN	-0.491563	0.0138595	0.359804	6.45023	-0.278409	5.44366	0.222058	0.200346	1.28325	-1.21286
hsa-miR-4668-5p	FXN	-0.388984	0.045029	0.784658	7.49147	-0.278409	5.44366	0.315685	0.436912	1.72268	-1.21286
hsa-miR-4785	FXN	-0.443799	0.0249896	0.505717	2.08884	-0.278409	5.44366	0.259425	0.281593	1.41983	-1.21286
hsa-miR-6721-5p	FXN	-0.486906	0.0147306	0.329528	1.7059	-0.278409	5.44366	0.224718	0.183487	1.2566	-1.21286
hsa-miR-1298-3p	FXN	-0.505137	0.0115496	0.359396	0.921878	-0.278409	5.44366	0.216084	0.200118	1.28289	-1.21286
hsa-miR-6787-5p	FXN	-0.69701	0.000318638	0.548837	3.97967	-0.278409	5.44366	0.104631	0.305603	1.46291	-1.21286
hsa-miR-6813-5p	FXN	-0.67803	0.000509031	0.489827	3.98707	-0.278409	5.44366	0.116081	0.272745	1.40428	-1.21286
hsa-miR-6825-5p	FXN	-0.50547	0.011497	0.296464	1.02979	-0.278409	5.44366	0.216084	0.165077	1.22813	-1.21286
hsa-miR-8084	FXN	-0.570358	0.00432074	1.0298	3.55254	-0.278409	5.44366	0.177595	0.573413	2.04175	-1.21286
hsa-miR-629-3p	FYN	-0.514276	0.0101745	-0.489471	2.74199	0.623115	3.43916	0.210755	0.609993	-1.40393	1.5402
hsa-miR-195-3p	FYN	-0.676523	0.000527578	-0.460729	1.40742	0.623115	3.43916	0.116081	0.574175	-1.37624	1.5402
hsa-miR-532-3p	FYN	-0.385358	0.0466799	-0.318138	3.21058	0.623115	3.43916	0.319026	0.396473	-1.24672	1.5402
hsa-miR-574-5p	FYN	-0.488026	0.0145173	-0.457347	2.68484	0.623115	3.43916	0.224062	0.56996	-1.37301	1.5402
hsa-miR-3613-5p	FYN	-0.500703	0.0122678	-0.265961	0.631912	0.623115	3.43916	0.216575	0.331449	-1.20244	1.5402
hsa-miR-6744-5p	FYN	-0.38951	0.0447933	-0.597205	1.91271	0.623115	3.43916	0.315187	0.744255	-1.51278	1.5402
hsa-miR-6774-5p	FYN	-0.394125	0.0427627	-0.57265	2.01914	0.623115	3.43916	0.310656	0.713654	-1.48725	1.5402
hsa-miR-6886-5p	FYN	-0.469299	0.0184195	-0.52257	1.62051	0.623115	3.43916	0.237344	0.651243	-1.43651	1.5402
hsa-miR-6893-5p	FYN	-0.586135	0.00330435	-0.708279	3.12281	0.623115	3.43916	0.165903	0.88268	-1.63385	1.5402
hsa-miR-574-5p	G0S2	-0.446666	0.0241724	-0.457347	2.68484	0.395342	4.30567	0.256082	0.361617	-1.37301	1.31525
hsa-miR-1208	G0S2	-0.47527	0.0170959	-0.273785	0.507883	0.395342	4.30567	0.233161	0.216478	-1.20898	1.31525
hsa-miR-4270	G0S2	-0.626774	0.00155151	-0.309378	6.96133	0.395342	4.30567	0.145713	0.244621	-1.23917	1.31525
hsa-miR-4462	G0S2	-0.417498	0.0335077	-0.505865	2.405	0.395342	4.30567	0.285069	0.39998	-1.41997	1.31525
hsa-miR-3194-3p	G0S2	-0.561991	0.00495534	-0.275356	0.56312	0.395342	4.30567	0.179396	0.21772	-1.21029	1.31525
hsa-miR-4635	G0S2	-0.386084	0.0463461	-0.467543	4.53352	0.395342	4.30567	0.318691	0.369679	-1.38275	1.31525
hsa-miR-5189-3p	G0S2	-0.392114	0.0436389	-0.372787	7.90131	0.395342	4.30567	0.312498	0.294756	-1.29485	1.31525
hsa-miR-6744-5p	G0S2	-0.404251	0.0385465	-0.597205	1.91271	0.395342	4.30567	0.299655	0.4722	-1.51278	1.31525
hsa-miR-6746-5p	G0S2	-0.517857	0.00967263	-0.357578	3.37679	0.395342	4.30567	0.20963	0.282731	-1.28127	1.31525
hsa-miR-98-5p	GAPT	-0.477896	0.0165378	0.794735	1.87398	-0.624456	3.4769	0.230973	0.992554	1.73476	-1.54163
hsa-miR-152-3p	GAPT	-0.395581	0.0421362	0.623393	3.2898	-0.624456	3.4769	0.308669	0.778563	1.54049	-1.54163
hsa-miR-331-3p	GAPT	-0.572543	0.00416641	0.559014	2.87027	-0.624456	3.4769	0.175035	0.69816	1.47326	-1.54163
hsa-miR-574-3p	GAPT	-0.614266	0.0019791	0.828144	3.4208	-0.624456	3.4769	0.153885	1.03428	1.7754	-1.54163
hsa-miR-342-5p	GAPT	-0.590526	0.00305938	0.456459	3.62789	-0.624456	3.4769	0.162544	0.570077	1.37217	-1.54163
hsa-miR-885-3p	GAPT	-0.413262	0.0350618	0.576046	2.86235	-0.624456	3.4769	0.289378	0.71943	1.49076	-1.54163
hsa-miR-3128	GAPT	-0.404372	0.0384978	1.91759	2.00039	-0.624456	3.4769	0.29937	2.3949	3.77792	-1.54163
hsa-miR-3201	GAPT	-0.378644	0.049853	1.45992	3.24149	-0.624456	3.4769	0.325911	1.82331	2.75093	-1.54163
hsa-miR-3613-3p	GAPT	-0.477172	0.0166903	1.19972	7.8441	-0.624456	3.4769	0.231285	1.49834	2.29695	-1.54163
hsa-miR-4423-3p	GAPT	-0.401373	0.0397118	0.982777	2.02038	-0.624456	3.4769	0.302488	1.2274	1.97627	-1.54163
hsa-miR-548ac	GAPT	-0.466588	0.0190462	0.320789	0.929399	-0.624456	3.4769	0.23869	0.400637	1.24901	-1.54163
hsa-miR-4445-3p	GAPT	-0.454358	0.022081	0.863741	1.19302	-0.624456	3.4769	0.249941	1.07874	1.81975	-1.54163
hsa-miR-4467	GAPT	-0.44041	0.025983	0.359804	6.45023	-0.624456	3.4769	0.263614	0.449364	1.28325	-1.54163
hsa-miR-4668-5p	GAPT	-0.465031	0.0194135	0.784658	7.49147	-0.624456	3.4769	0.240408	0.979968	1.72268	-1.54163
hsa-miR-550a-3-5p	GAPT	-0.461631	0.0202344	0.278036	0.981866	-0.624456	3.4769	0.244134	0.347243	1.21254	-1.54163
hsa-miR-664b-3p	GAPT	-0.503498	0.011811	0.293631	0.82009	-0.624456	3.4769	0.216575	0.36672	1.22572	-1.54163
hsa-miR-1468-3p	GAPT	-0.379156	0.0496056	0.42221	1.05833	-0.624456	3.4769	0.325533	0.527303	1.33998	-1.54163
hsa-miR-6785-5p	GAPT	-0.407219	0.0373713	0.386246	3.09812	-0.624456	3.4769	0.296082	0.482387	1.30699	-1.54163
hsa-miR-6787-5p	GAPT	-0.53346	0.00771133	0.548837	3.97967	-0.624456	3.4769	0.201757	0.685449	1.46291	-1.54163
hsa-miR-6837-5p	GAPT	-0.427915	0.0299065	0.44499	1.28144	-0.624456	3.4769	0.274987	0.555753	1.3613	-1.54163
hsa-miR-8084	GAPT	-0.485616	0.0149795	1.0298	3.55254	-0.624456	3.4769	0.225808	1.28613	2.04175	-1.54163
hsa-miR-16-2-3p	GAS7	-0.381045	0.0487007	-0.463711	2.87523	0.516645	5.68681	0.323888	0.479147	-1.37908	1.43062
hsa-miR-195-3p	GAS7	-0.519961	0.00938712	-0.460729	1.40742	0.516645	5.68681	0.208615	0.476066	-1.37624	1.43062
hsa-miR-502-3p	GAS7	-0.550775	0.00592277	-0.313399	4.08168	0.516645	5.68681	0.189731	0.323832	-1.24263	1.43062
hsa-miR-574-5p	GAS7	-0.382609	0.0479609	-0.457347	2.68484	0.516645	5.68681	0.32218	0.472572	-1.37301	1.43062
hsa-miR-1208	GAS7	-0.42588	0.0305858	-0.273785	0.507883	0.516645	5.68681	0.277118	0.282899	-1.20898	1.43062
hsa-miR-4270	GAS7	-0.560749	0.00505569	-0.309378	6.96133	0.516645	5.68681	0.181436	0.319678	-1.23917	1.43062
hsa-miR-3613-5p	GAS7	-0.444919	0.0246681	-0.265961	0.631912	0.516645	5.68681	0.25795	0.274814	-1.20244	1.43062
hsa-miR-3194-3p	GAS7	-0.499608	0.0124504	-0.275356	0.56312	0.516645	5.68681	0.216622	0.284523	-1.21029	1.43062
hsa-miR-371b-5p	GAS7	-0.701472	0.000283961	-0.547545	3.32797	0.516645	5.68681	0.101458	0.565772	-1.4616	1.43062
hsa-miR-6774-5p	GAS7	-0.536085	0.00741535	-0.57265	2.01914	0.516645	5.68681	0.200618	0.591714	-1.48725	1.43062
hsa-miR-6893-5p	GAS7	-0.561505	0.00499439	-0.708279	3.12281	0.516645	5.68681	0.180407	0.731858	-1.63385	1.43062
hsa-miR-98-5p	GBA	-0.539967	0.00699437	0.794735	1.87398	-0.277916	2.98178	0.19797	0.441739	1.73476	-1.21244
hsa-miR-331-3p	GBA	-0.444601	0.0247589	0.559014	2.87027	-0.277916	2.98178	0.258179	0.310718	1.47326	-1.21244
hsa-miR-574-3p	GBA	-0.419603	0.0327548	0.828144	3.4208	-0.277916	2.98178	0.282456	0.460309	1.7754	-1.21244
hsa-miR-548a-3p	GBA	-0.460697	0.0204646	0.422371	1.05582	-0.277916	2.98178	0.244404	0.234767	1.34013	-1.21244
hsa-miR-635	GBA	-0.497334	0.0128366	0.301517	0.556752	-0.277916	2.98178	0.218023	0.167593	1.23244	-1.21244
hsa-let-7f-1-3p	GBA	-0.379909	0.0492435	0.284128	0.627579	-0.277916	2.98178	0.325189	0.157928	1.21767	-1.21244
hsa-miR-342-5p	GBA	-0.525076	0.00872097	0.456459	3.62789	-0.277916	2.98178	0.205346	0.253714	1.37217	-1.21244
hsa-miR-665	GBA	-0.446002	0.0243599	0.265196	2.44207	-0.277916	2.98178	0.257221	0.147404	1.2018	-1.21244
hsa-miR-3128	GBA	-0.412399	0.035385	1.91759	2.00039	-0.277916	2.98178	0.290551	1.06586	3.77792	-1.21244
hsa-miR-3201	GBA	-0.565782	0.004659	1.45992	3.24149	-0.277916	2.98178	0.177925	0.81147	2.75093	-1.21244
hsa-miR-3609	GBA	-0.515182	0.0100456	0.407391	4.73395	-0.277916	2.98178	0.210143	0.226441	1.32629	-1.21244
hsa-miR-4445-3p	GBA	-0.462427	0.0200399	0.863741	1.19302	-0.277916	2.98178	0.24288	0.480095	1.81975	-1.21244
hsa-miR-4706	GBA	-0.445983	0.0243652	0.286829	3.73695	-0.277916	2.98178	0.257222	0.159429	1.21996	-1.21244
hsa-miR-4720-5p	GBA	-0.414433	0.0346267	0.334733	0.816328	-0.277916	2.98178	0.288208	0.186056	1.26114	-1.21244
hsa-miR-6830-5p	GBA	-0.577346	0.00384299	0.444924	1.38028	-0.277916	2.98178	0.172477	0.247303	1.36124	-1.21244
hsa-miR-6867-5p	GBA	-0.487182	0.0146779	0.285852	0.734515	-0.277916	2.98178	0.224387	0.158886	1.21913	-1.21244
hsa-miR-152-3p	GBP3	-0.398112	0.0410636	0.623393	3.2898	-0.342984	4.9414	0.305482	0.427628	1.54049	-1.26838
hsa-miR-548a-3p	GBP3	-0.585182	0.00335954	0.422371	1.05582	-0.342984	4.9414	0.166725	0.289733	1.34013	-1.26838
hsa-miR-659-3p	GBP3	-0.523066	0.008978	0.284383	1.30414	-0.342984	4.9414	0.206661	0.195078	1.21789	-1.26838
hsa-miR-665	GBP3	-0.391501	0.0439089	0.265196	2.44207	-0.342984	4.9414	0.313038	0.181916	1.2018	-1.26838
hsa-miR-3128	GBP3	-0.431984	0.0285826	1.91759	2.00039	-0.342984	4.9414	0.272129	1.31541	3.77792	-1.26838
hsa-miR-3201	GBP3	-0.557727	0.00530669	1.45992	3.24149	-0.342984	4.9414	0.185143	1.00146	2.75093	-1.26838
hsa-miR-3613-3p	GBP3	-0.416753	0.0337772	1.19972	7.8441	-0.342984	4.9414	0.286051	0.822967	2.29695	-1.26838
hsa-miR-4445-3p	GBP3	-0.436704	0.0271029	0.863741	1.19302	-0.342984	4.9414	0.267886	0.592499	1.81975	-1.26838
hsa-miR-4448	GBP3	-0.412532	0.0353347	0.571852	1.99133	-0.342984	4.9414	0.290378	0.392272	1.48643	-1.26838
hsa-miR-4668-5p	GBP3	-0.425645	0.030665	0.784658	7.49147	-0.342984	4.9414	0.277178	0.53825	1.72268	-1.26838
hsa-miR-4750-5p	GBP3	-0.491842	0.0138085	0.436448	4.0756	-0.342984	4.9414	0.221754	0.299389	1.35327	-1.26838
hsa-miR-664b-3p	GBP3	-0.411735	0.035635	0.293631	0.82009	-0.342984	4.9414	0.290983	0.201422	1.22572	-1.26838
hsa-miR-1468-3p	GBP3	-0.382902	0.0478232	0.42221	1.05833	-0.342984	4.9414	0.321812	0.289623	1.33998	-1.26838
hsa-miR-6787-5p	GBP3	-0.487729	0.0145736	0.548837	3.97967	-0.342984	4.9414	0.224062	0.376485	1.46291	-1.26838
hsa-miR-8084	GBP3	-0.487489	0.0146194	1.0298	3.55254	-0.342984	4.9414	0.224062	0.706412	2.04175	-1.26838
hsa-miR-27a-3p	GDF11	-0.47396	0.0173798	0.297002	5.94406	-0.33801	4.67435	0.233936	0.200779	1.22859	-1.26401
hsa-miR-331-3p	GDF11	-0.386759	0.0460368	0.559014	2.87027	-0.33801	4.67435	0.318134	0.377905	1.47326	-1.26401
hsa-miR-335-5p	GDF11	-0.502479	0.0119759	0.591286	1.17162	-0.33801	4.67435	0.216575	0.399721	1.50659	-1.26401
hsa-miR-635	GDF11	-0.379786	0.0493027	0.301517	0.556752	-0.33801	4.67435	0.325189	0.203832	1.23244	-1.26401
hsa-miR-330-5p	GDF11	-0.612047	0.00206427	0.3978	0.672812	-0.33801	4.67435	0.155619	0.268921	1.3175	-1.26401
hsa-miR-342-5p	GDF11	-0.467565	0.0188184	0.456459	3.62789	-0.33801	4.67435	0.238466	0.308576	1.37217	-1.26401
hsa-miR-3128	GDF11	-0.425529	0.0307042	1.91759	2.00039	-0.33801	4.67435	0.277223	1.29633	3.77792	-1.26401
hsa-miR-3148	GDF11	-0.428101	0.0298451	0.712293	2.01987	-0.33801	4.67435	0.274971	0.481525	1.63841	-1.26401
hsa-miR-3201	GDF11	-0.400565	0.0400438	1.45992	3.24149	-0.33801	4.67435	0.30287	0.986936	2.75093	-1.26401
hsa-miR-3609	GDF11	-0.46124	0.0203307	0.407391	4.73395	-0.33801	4.67435	0.244352	0.275405	1.32629	-1.26401
hsa-miR-4423-3p	GDF11	-0.403803	0.0387261	0.982777	2.02038	-0.33801	4.67435	0.300114	0.664378	1.97627	-1.26401
hsa-miR-4439	GDF11	-0.461791	0.0201953	0.288456	0.741897	-0.33801	4.67435	0.24399	0.195002	1.22133	-1.26401
hsa-miR-4446-3p	GDF11	-0.382835	0.0478544	0.37217	1.49102	-0.33801	4.67435	0.321935	0.251595	1.2943	-1.26401
hsa-miR-4668-5p	GDF11	-0.498392	0.0126558	0.784658	7.49147	-0.33801	4.67435	0.217833	0.530445	1.72268	-1.26401
hsa-miR-4720-5p	GDF11	-0.499741	0.0124281	0.334733	0.816328	-0.33801	4.67435	0.216622	0.226287	1.26114	-1.26401
hsa-miR-550a-3-5p	GDF11	-0.448936	0.02354	0.278036	0.981866	-0.33801	4.67435	0.254213	0.187958	1.21254	-1.26401
hsa-miR-5100	GDF11	-0.645969	0.0010462	0.277357	6.32545	-0.33801	4.67435	0.130415	0.187499	1.21197	-1.26401
hsa-miR-6721-5p	GDF11	-0.401215	0.0397766	0.329528	1.7059	-0.33801	4.67435	0.302488	0.222767	1.2566	-1.26401
hsa-miR-1298-3p	GDF11	-0.423108	0.0315299	0.359396	0.921878	-0.33801	4.67435	0.279507	0.242959	1.28289	-1.26401
hsa-miR-6785-5p	GDF11	-0.501079	0.0122056	0.386246	3.09812	-0.33801	4.67435	0.216575	0.26111	1.30699	-1.26401
hsa-miR-27a-3p	GMPR	-0.523013	0.00898495	0.297002	5.94406	-0.598986	4.43054	0.206661	0.3558	1.22859	-1.51465
hsa-miR-34a-5p	GMPR	-0.427621	0.0300041	0.333251	5.60769	-0.598986	4.43054	0.275094	0.399226	1.25985	-1.51465
hsa-miR-574-3p	GMPR	-0.587732	0.00321346	0.828144	3.4208	-0.598986	4.43054	0.164415	0.992094	1.7754	-1.51465
hsa-miR-421	GMPR	-0.502352	0.0119967	0.489095	1.63383	-0.598986	4.43054	0.216575	0.585923	1.40356	-1.51465
hsa-miR-330-5p	GMPR	-0.524326	0.00881619	0.3978	0.672812	-0.598986	4.43054	0.205543	0.476554	1.3175	-1.51465
hsa-miR-342-5p	GMPR	-0.702158	0.000278931	0.456459	3.62789	-0.598986	4.43054	0.101458	0.546825	1.37217	-1.51465
hsa-miR-1260b	GMPR	-0.463429	0.019797	0.396328	4.66994	-0.598986	4.43054	0.242106	0.47479	1.31615	-1.51465
hsa-miR-3613-3p	GMPR	-0.436335	0.0272166	1.19972	7.8441	-0.598986	4.43054	0.268317	1.43723	2.29695	-1.51465
hsa-miR-4423-3p	GMPR	-0.448698	0.0236057	0.982777	2.02038	-0.598986	4.43054	0.254509	1.17734	1.97627	-1.51465
hsa-miR-548ac	GMPR	-0.50113	0.0121971	0.320789	0.929399	-0.598986	4.43054	0.216575	0.384296	1.24901	-1.51465
hsa-miR-4446-3p	GMPR	-0.406966	0.0374706	0.37217	1.49102	-0.598986	4.43054	0.296478	0.445849	1.2943	-1.51465
hsa-miR-4668-5p	GMPR	-0.488979	0.0143377	0.784658	7.49147	-0.598986	4.43054	0.223965	0.939999	1.72268	-1.51465
hsa-miR-4785	GMPR	-0.447537	0.0239285	0.505717	2.08884	-0.598986	4.43054	0.255374	0.605835	1.41983	-1.51465
hsa-miR-550a-3-5p	GMPR	-0.485178	0.0150647	0.278036	0.981866	-0.598986	4.43054	0.226081	0.33308	1.21254	-1.51465
hsa-miR-664b-3p	GMPR	-0.455181	0.0218658	0.293631	0.82009	-0.598986	4.43054	0.24946	0.351762	1.22572	-1.51465
hsa-miR-6721-5p	GMPR	-0.415818	0.0341178	0.329528	1.7059	-0.598986	4.43054	0.28672	0.394765	1.2566	-1.51465
hsa-miR-6785-5p	GMPR	-0.385372	0.0466736	0.386246	3.09812	-0.598986	4.43054	0.319026	0.462712	1.30699	-1.51465
hsa-miR-8084	GMPR	-0.421988	0.0319175	1.0298	3.55254	-0.598986	4.43054	0.280326	1.23368	2.04175	-1.51465
hsa-miR-16-2-3p	GOLGA6L5	-0.472918	0.0176081	-0.463711	2.87523	0.387994	3.7465	0.23504	0.359834	-1.37908	1.30857
hsa-miR-3605-3p	GOLGA6L5	-0.525001	0.00873037	-0.275236	0.56646	0.387994	3.7465	0.205346	0.21358	-1.21019	1.30857
hsa-miR-3689f	GOLGA6L5	-0.510372	0.010745	-0.433546	2.21175	0.387994	3.7465	0.213036	0.336427	-1.35055	1.30857
hsa-miR-3194-3p	GOLGA6L5	-0.515259	0.0100346	-0.275356	0.56312	0.387994	3.7465	0.210143	0.213673	-1.21029	1.30857
hsa-miR-4663	GOLGA6L5	-0.434862	0.0276733	-0.311646	0.845063	0.387994	3.7465	0.269237	0.241834	-1.24112	1.30857
hsa-miR-5088-5p	GOLGA6L5	-0.400817	0.0399401	-0.410988	1.23828	0.387994	3.7465	0.302643	0.318922	-1.3296	1.30857
hsa-miR-7-5p	GPC5	-0.469338	0.0184105	-0.369972	0.806458	0.360776	3.71317	0.237344	0.266954	-1.29233	1.28412
hsa-miR-296-5p	GPC5	-0.498542	0.0126304	-0.291332	1.04521	0.360776	3.71317	0.217691	0.210211	-1.22377	1.28412
hsa-miR-629-3p	GPC5	-0.389712	0.0447029	-0.489471	2.74199	0.360776	3.71317	0.315025	0.353178	-1.40393	1.28412
hsa-miR-101-5p	GPC5	-0.56451	0.00475679	-0.43872	3.84233	0.360776	3.71317	0.177925	0.316559	-1.3554	1.28412
hsa-miR-338-5p	GPC5	-0.50798	0.0111068	-0.586504	2.4646	0.360776	3.71317	0.215034	0.423193	-1.5016	1.28412
hsa-miR-532-3p	GPC5	-0.497268	0.0128481	-0.318138	3.21058	0.360776	3.71317	0.218023	0.229553	-1.24672	1.28412
hsa-miR-574-5p	GPC5	-0.519613	0.00943378	-0.457347	2.68484	0.360776	3.71317	0.208822	0.329999	-1.37301	1.28412
hsa-miR-4270	GPC5	-0.479049	0.0162974	-0.309378	6.96133	0.360776	3.71317	0.229855	0.223233	-1.23917	1.28412
hsa-miR-3613-5p	GPC5	-0.403173	0.0389799	-0.265961	0.631912	0.360776	3.71317	0.300592	0.191905	-1.20244	1.28412
hsa-miR-4518	GPC5	-0.556198	0.00543757	-0.609614	2.07696	0.360776	3.71317	0.186662	0.439868	-1.52585	1.28412
hsa-miR-4635	GPC5	-0.398824	0.0407658	-0.467543	4.53352	0.360776	3.71317	0.304772	0.337357	-1.38275	1.28412
hsa-miR-5088-5p	GPC5	-0.46016	0.020598	-0.410988	1.23828	0.360776	3.71317	0.244757	0.296549	-1.3296	1.28412
hsa-miR-6507-3p	GPC5	-0.379901	0.0492473	-0.283475	0.769554	0.360776	3.71317	0.325189	0.204542	-1.21712	1.28412
hsa-miR-5189-3p	GPC5	-0.550812	0.00591932	-0.372787	7.90131	0.360776	3.71317	0.189731	0.268985	-1.29485	1.28412
hsa-miR-6746-5p	GPC5	-0.713614	0.000205369	-0.357578	3.37679	0.360776	3.71317	0.0955371	0.258011	-1.28127	1.28412
hsa-miR-6772-5p	GPC5	-0.435176	0.0275754	-0.522862	2.93997	0.360776	3.71317	0.269043	0.377272	-1.4368	1.28412
hsa-miR-6886-5p	GPC5	-0.51335	0.0103075	-0.52257	1.62051	0.360776	3.71317	0.210858	0.377062	-1.43651	1.28412
hsa-miR-8060	GPC5	-0.495184	0.0132105	-0.452122	2.44649	0.360776	3.71317	0.219774	0.326229	-1.36805	1.28412
hsa-miR-181a-3p	GPR137B	-0.540548	0.00693305	-0.496817	1.55603	0.283719	6.6292	0.19797	0.281913	-1.4111	1.21733
hsa-miR-296-5p	GPR137B	-0.496277	0.0130194	-0.291332	1.04521	0.283719	6.6292	0.218527	0.165312	-1.22377	1.21733
hsa-miR-7-1-3p	GPR137B	-0.499114	0.0125336	-0.515467	1.57216	0.283719	6.6292	0.217353	0.292495	-1.42946	1.21733
hsa-miR-532-3p	GPR137B	-0.40141	0.0396967	-0.318138	3.21058	0.283719	6.6292	0.302488	0.180523	-1.24672	1.21733
hsa-miR-3605-3p	GPR137B	-0.532606	0.00780971	-0.275236	0.56646	0.283719	6.6292	0.203207	0.156179	-1.21019	1.21733
hsa-miR-3613-5p	GPR137B	-0.529211	0.00821053	-0.265961	0.631912	0.283719	6.6292	0.203834	0.150916	-1.20244	1.21733
hsa-miR-3689f	GPR137B	-0.452226	0.0226462	-0.433546	2.21175	0.283719	6.6292	0.251388	0.24601	-1.35055	1.21733
hsa-miR-6744-5p	GPR137B	-0.459261	0.0208226	-0.597205	1.91271	0.283719	6.6292	0.245782	0.338876	-1.51278	1.21733
hsa-miR-6746-5p	GPR137B	-0.492768	0.0136408	-0.357578	3.37679	0.283719	6.6292	0.220858	0.202903	-1.28127	1.21733
hsa-miR-6774-5p	GPR137B	-0.477099	0.0167058	-0.57265	2.01914	0.283719	6.6292	0.231285	0.324943	-1.48725	1.21733
hsa-miR-6886-5p	GPR137B	-0.470816	0.0180759	-0.52257	1.62051	0.283719	6.6292	0.23614	0.296526	-1.43651	1.21733
hsa-miR-8063	GPR137B	-0.383917	0.0473484	-0.642213	3.31625	0.283719	6.6292	0.320684	0.364415	-1.56072	1.21733
hsa-miR-296-5p	GPR141	-0.41148	0.0357312	-0.291332	1.04521	0.413076	2.66855	0.291185	0.240684	-1.22377	1.33152
hsa-miR-629-3p	GPR141	-0.649159	0.000977383	-0.489471	2.74199	0.413076	2.66855	0.129782	0.404377	-1.40393	1.33152
hsa-miR-195-3p	GPR141	-0.529221	0.0082093	-0.460729	1.40742	0.413076	2.66855	0.203834	0.380632	-1.37624	1.33152
hsa-miR-574-5p	GPR141	-0.384277	0.0471806	-0.457347	2.68484	0.413076	2.66855	0.320041	0.377838	-1.37301	1.33152
hsa-miR-3613-5p	GPR141	-0.399769	0.0403726	-0.265961	0.631912	0.413076	2.66855	0.303836	0.219724	-1.20244	1.33152
hsa-miR-3689f	GPR141	-0.380042	0.04918	-0.433546	2.21175	0.413076	2.66855	0.325097	0.358175	-1.35055	1.33152
hsa-miR-4635	GPR141	-0.471934	0.017826	-0.467543	4.53352	0.413076	2.66855	0.235435	0.386262	-1.38275	1.33152
hsa-miR-4663	GPR141	-0.478832	0.0163424	-0.311646	0.845063	0.413076	2.66855	0.229917	0.257467	-1.24112	1.33152
hsa-miR-5088-5p	GPR141	-0.385954	0.0464057	-0.410988	1.23828	0.413076	2.66855	0.318713	0.339539	-1.3296	1.33152
hsa-miR-6744-5p	GPR141	-0.482813	0.0155315	-0.597205	1.91271	0.413076	2.66855	0.227042	0.493382	-1.51278	1.33152
hsa-miR-6774-5p	GPR141	-0.590977	0.00303511	-0.57265	2.01914	0.413076	2.66855	0.162544	0.473096	-1.48725	1.33152
hsa-miR-6893-5p	GPR141	-0.513215	0.010327	-0.708279	3.12281	0.413076	2.66855	0.210858	0.585146	-1.63385	1.33152
hsa-miR-7-5p	GPR150	-0.422934	0.0315901	-0.369972	0.806458	0.348899	2.85082	0.279599	0.258165	-1.29233	1.27359
hsa-miR-296-5p	GPR150	-0.602052	0.00248651	-0.291332	1.04521	0.348899	2.85082	0.159076	0.20329	-1.22377	1.27359
hsa-miR-629-3p	GPR150	-0.610925	0.0021085	-0.489471	2.74199	0.348899	2.85082	0.156316	0.341552	-1.40393	1.27359
hsa-miR-101-5p	GPR150	-0.6322	0.00139157	-0.43872	3.84233	0.348899	2.85082	0.145713	0.306138	-1.3554	1.27359
hsa-miR-7-1-3p	GPR150	-0.511657	0.0105544	-0.515467	1.57216	0.348899	2.85082	0.211666	0.359692	-1.42946	1.27359
hsa-miR-195-3p	GPR150	-0.411386	0.0357667	-0.460729	1.40742	0.348899	2.85082	0.291214	0.321496	-1.37624	1.27359
hsa-miR-338-5p	GPR150	-0.461913	0.0201653	-0.586504	2.4646	0.348899	2.85082	0.24399	0.409261	-1.5016	1.27359
hsa-miR-532-3p	GPR150	-0.465503	0.0193015	-0.318138	3.21058	0.348899	2.85082	0.239897	0.221996	-1.24672	1.27359
hsa-miR-574-5p	GPR150	-0.733416	0.00011679	-0.457347	2.68484	0.348899	2.85082	0.0882309	0.319136	-1.37301	1.27359
hsa-miR-1208	GPR150	-0.445132	0.0246073	-0.273785	0.507883	0.348899	2.85082	0.25795	0.191047	-1.20898	1.27359
hsa-miR-3689f	GPR150	-0.390493	0.0443549	-0.433546	2.21175	0.348899	2.85082	0.31401	0.302528	-1.35055	1.27359
hsa-miR-4518	GPR150	-0.515392	0.0100159	-0.609614	2.07696	0.348899	2.85082	0.210143	0.425388	-1.52585	1.27359
hsa-miR-3194-3p	GPR150	-0.431371	0.0287792	-0.275356	0.56312	0.348899	2.85082	0.27222	0.192143	-1.21029	1.27359
hsa-miR-4635	GPR150	-0.533745	0.00767876	-0.467543	4.53352	0.348899	2.85082	0.201757	0.326251	-1.38275	1.27359
hsa-miR-4663	GPR150	-0.402572	0.0392232	-0.311646	0.845063	0.348899	2.85082	0.301241	0.217466	-1.24112	1.27359
hsa-miR-5088-5p	GPR150	-0.4063	0.0377324	-0.410988	1.23828	0.348899	2.85082	0.296998	0.286786	-1.3296	1.27359
hsa-miR-6744-5p	GPR150	-0.438226	0.0266387	-0.597205	1.91271	0.348899	2.85082	0.266259	0.416728	-1.51278	1.27359
hsa-miR-6886-5p	GPR150	-0.386875	0.0459842	-0.52257	1.62051	0.348899	2.85082	0.318134	0.364648	-1.43651	1.27359
hsa-miR-6893-5p	GPR150	-0.438028	0.0266986	-0.708279	3.12281	0.348899	2.85082	0.266429	0.494236	-1.63385	1.27359
hsa-miR-8060	GPR150	-0.456816	0.0214431	-0.452122	2.44649	0.348899	2.85082	0.248484	0.31549	-1.36805	1.27359
hsa-miR-152-3p	GPR171	-0.406274	0.0377424	0.623393	3.2898	-0.625692	3.477	0.296998	0.780104	1.54049	-1.54295
hsa-miR-574-3p	GPR171	-0.423022	0.0315596	0.828144	3.4208	-0.625692	3.477	0.279599	1.03633	1.7754	-1.54295
hsa-miR-548a-3p	GPR171	-0.517911	0.00966523	0.422371	1.05582	-0.625692	3.477	0.20963	0.528548	1.34013	-1.54295
hsa-miR-342-5p	GPR171	-0.530015	0.00811412	0.456459	3.62789	-0.625692	3.477	0.203472	0.571205	1.37217	-1.54295
hsa-miR-3128	GPR171	-0.384644	0.0470102	1.91759	2.00039	-0.625692	3.477	0.319624	2.39965	3.77792	-1.54295
hsa-miR-548x-3p	GPR171	-0.390353	0.0444169	0.268624	0.911673	-0.625692	3.477	0.314155	0.336151	1.20466	-1.54295
hsa-miR-4423-3p	GPR171	-0.393848	0.0428825	0.982777	2.02038	-0.625692	3.477	0.310828	1.22983	1.97627	-1.54295
hsa-miR-548ac	GPR171	-0.391907	0.04373	0.320789	0.929399	-0.625692	3.477	0.31279	0.40143	1.24901	-1.54295
hsa-miR-4445-3p	GPR171	-0.413385	0.0350157	0.863741	1.19302	-0.625692	3.477	0.289178	1.08087	1.81975	-1.54295
hsa-miR-4668-5p	GPR171	-0.434368	0.0278278	0.784658	7.49147	-0.625692	3.477	0.269684	0.981908	1.72268	-1.54295
hsa-miR-4706	GPR171	-0.43526	0.0275494	0.286829	3.73695	-0.625692	3.477	0.269043	0.358934	1.21996	-1.54295
hsa-miR-664b-3p	GPR171	-0.525021	0.00872793	0.293631	0.82009	-0.625692	3.477	0.205346	0.367446	1.22572	-1.54295
hsa-miR-1298-3p	GPR171	-0.406834	0.0375222	0.359396	0.921878	-0.625692	3.477	0.296501	0.449742	1.28289	-1.54295
hsa-miR-6787-5p	GPR171	-0.432333	0.0284712	0.548837	3.97967	-0.625692	3.477	0.271788	0.686806	1.46291	-1.54295
hsa-miR-8084	GPR171	-0.495747	0.0131117	1.0298	3.55254	-0.625692	3.477	0.219157	1.28868	2.04175	-1.54295
hsa-miR-98-5p	GPR34	-0.489436	0.0142523	0.794735	1.87398	-0.413883	2.06392	0.223631	0.657854	1.73476	-1.33227
hsa-miR-152-3p	GPR34	-0.43267	0.0283639	0.623393	3.2898	-0.413883	2.06392	0.27156	0.516023	1.54049	-1.33227
hsa-miR-574-3p	GPR34	-0.440548	0.0259417	0.828144	3.4208	-0.413883	2.06392	0.263425	0.685508	1.7754	-1.33227
hsa-miR-421	GPR34	-0.60299	0.00244408	0.489095	1.63383	-0.413883	2.06392	0.159076	0.404856	1.40356	-1.33227
hsa-miR-342-5p	GPR34	-0.578223	0.00378621	0.456459	3.62789	-0.413883	2.06392	0.172477	0.377841	1.37217	-1.33227
hsa-miR-885-3p	GPR34	-0.467283	0.018884	0.576046	2.86235	-0.413883	2.06392	0.238466	0.476831	1.49076	-1.33227
hsa-miR-3201	GPR34	-0.463815	0.0197039	1.45992	3.24149	-0.413883	2.06392	0.241845	1.20847	2.75093	-1.33227
hsa-miR-4423-3p	GPR34	-0.444722	0.0247244	0.982777	2.02038	-0.413883	2.06392	0.25795	0.813508	1.97627	-1.33227
hsa-miR-4750-5p	GPR34	-0.558402	0.00524981	0.436448	4.0756	-0.413883	2.06392	0.184929	0.361276	1.35327	-1.33227
hsa-miR-4785	GPR34	-0.486705	0.0147692	0.505717	2.08884	-0.413883	2.06392	0.224767	0.418615	1.41983	-1.33227
hsa-miR-6787-5p	GPR34	-0.387852	0.0455397	0.548837	3.97967	-0.413883	2.06392	0.316806	0.454308	1.46291	-1.33227
hsa-miR-195-3p	GRAMD1B	-0.430061	0.0292025	-0.460729	1.40742	0.337819	3.55753	0.273127	0.311286	-1.37624	1.26384
hsa-miR-502-3p	GRAMD1B	-0.444137	0.0248924	-0.313399	4.08168	0.337819	3.55753	0.258997	0.211744	-1.24263	1.26384
hsa-miR-4270	GRAMD1B	-0.6092	0.00217801	-0.309378	6.96133	0.337819	3.55753	0.156665	0.209028	-1.23917	1.26384
hsa-miR-3605-3p	GRAMD1B	-0.392233	0.0435866	-0.275236	0.56646	0.337819	3.55753	0.312339	0.18596	-1.21019	1.26384
hsa-miR-3194-3p	GRAMD1B	-0.404068	0.0386198	-0.275356	0.56312	0.337819	3.55753	0.299886	0.186041	-1.21029	1.26384
hsa-miR-4635	GRAMD1B	-0.44722	0.0240168	-0.467543	4.53352	0.337819	3.55753	0.255465	0.31589	-1.38275	1.26384
hsa-miR-371b-5p	GRAMD1B	-0.415876	0.0340963	-0.547545	3.32797	0.337819	3.55753	0.286702	0.369942	-1.4616	1.26384
hsa-miR-5088-5p	GRAMD1B	-0.537752	0.00723212	-0.410988	1.23828	0.337819	3.55753	0.199546	0.277679	-1.3296	1.26384
hsa-miR-6507-3p	GRAMD1B	-0.546147	0.00636404	-0.283475	0.769554	0.337819	3.55753	0.194446	0.191526	-1.21712	1.26384
hsa-miR-5189-3p	GRAMD1B	-0.489455	0.0142486	-0.372787	7.90131	0.337819	3.55753	0.223631	0.251869	-1.29485	1.26384
hsa-miR-6886-5p	GRAMD1B	-0.393899	0.0428606	-0.52257	1.62051	0.337819	3.55753	0.310769	0.353069	-1.43651	1.26384
hsa-miR-7-5p	GRAMD1C	-0.464289	0.0195904	-0.369972	0.806458	0.289796	2.43394	0.24137	0.214432	-1.29233	1.22247
hsa-miR-181a-3p	GRAMD1C	-0.63297	0.00137003	-0.496817	1.55603	0.289796	2.43394	0.145713	0.287951	-1.4111	1.22247
hsa-miR-296-5p	GRAMD1C	-0.403186	0.0389748	-0.291332	1.04521	0.289796	2.43394	0.300592	0.168853	-1.22377	1.22247
hsa-miR-629-3p	GRAMD1C	-0.391615	0.0438584	-0.489471	2.74199	0.289796	2.43394	0.313038	0.283693	-1.40393	1.22247
hsa-miR-532-3p	GRAMD1C	-0.509391	0.0108922	-0.318138	3.21058	0.289796	2.43394	0.213497	0.18439	-1.24672	1.22247
hsa-miR-6774-5p	GRAMD1C	-0.535104	0.00752481	-0.57265	2.01914	0.289796	2.43394	0.200618	0.331903	-1.48725	1.22247
hsa-miR-8060	GRAMD1C	-0.393624	0.0429799	-0.452122	2.44649	0.289796	2.43394	0.311045	0.262046	-1.36805	1.22247
hsa-miR-181a-3p	GSTA4	-0.509898	0.010816	-0.496817	1.55603	0.673086	3.58859	0.21318	0.668802	-1.4111	1.59448
hsa-miR-4462	GSTA4	-0.426479	0.0303848	-0.505865	2.405	0.673086	3.58859	0.276345	0.680982	-1.41997	1.59448
hsa-miR-3689f	GSTA4	-0.455417	0.0218045	-0.433546	2.21175	0.673086	3.58859	0.249274	0.583628	-1.35055	1.59448
hsa-miR-4663	GSTA4	-0.401628	0.0396074	-0.311646	0.845063	0.673086	3.58859	0.302409	0.419529	-1.24112	1.59448
hsa-miR-6774-5p	GSTA4	-0.518972	0.0095204	-0.57265	2.01914	0.673086	3.58859	0.209222	0.770886	-1.48725	1.59448
hsa-miR-7-5p	GTF2H2C	-0.409421	0.0365169	-0.369972	0.806458	0.284755	4.1824	0.293409	0.210702	-1.29233	1.2182
hsa-miR-7-1-3p	GTF2H2C	-0.501563	0.0121258	-0.515467	1.57216	0.284755	4.1824	0.216575	0.293564	-1.42946	1.2182
hsa-miR-3194-3p	GTF2H2C	-0.482738	0.0155465	-0.275356	0.56312	0.284755	4.1824	0.227042	0.156818	-1.21029	1.2182
hsa-miR-5088-5p	GTF2H2C	-0.526605	0.00852937	-0.410988	1.23828	0.284755	4.1824	0.205346	0.234062	-1.3296	1.2182
hsa-miR-6507-3p	GTF2H2C	-0.506886	0.0112756	-0.283475	0.769554	0.284755	4.1824	0.216069	0.161442	-1.21712	1.2182
hsa-miR-16-2-3p	HAL	-0.522899	0.00899969	-0.463711	2.87523	0.279227	2.10018	0.206661	0.258961	-1.37908	1.21354
hsa-miR-195-3p	HAL	-0.441463	0.0256712	-0.460729	1.40742	0.279227	2.10018	0.262222	0.257296	-1.37624	1.21354
hsa-miR-4270	HAL	-0.441238	0.0257374	-0.309378	6.96133	0.279227	2.10018	0.262648	0.172774	-1.23917	1.21354
hsa-miR-3689f	HAL	-0.380685	0.0488724	-0.433546	2.21175	0.279227	2.10018	0.323959	0.242116	-1.35055	1.21354
hsa-miR-4518	HAL	-0.512852	0.0103797	-0.609614	2.07696	0.279227	2.10018	0.210858	0.340441	-1.52585	1.21354
hsa-miR-4635	HAL	-0.496631	0.012958	-0.467543	4.53352	0.279227	2.10018	0.218228	0.261101	-1.38275	1.21354
hsa-miR-4663	HAL	-0.458939	0.0209036	-0.311646	0.845063	0.279227	2.10018	0.246178	0.17404	-1.24112	1.21354
hsa-miR-371b-5p	HAL	-0.608531	0.00220545	-0.547545	3.32797	0.279227	2.10018	0.157064	0.305778	-1.4616	1.21354
hsa-miR-5088-5p	HAL	-0.468742	0.0185469	-0.410988	1.23828	0.279227	2.10018	0.237344	0.229518	-1.3296	1.21354
hsa-miR-6507-3p	HAL	-0.491806	0.0138151	-0.283475	0.769554	0.279227	2.10018	0.221754	0.158307	-1.21712	1.21354
hsa-miR-5189-3p	HAL	-0.420709	0.0323645	-0.372787	7.90131	0.279227	2.10018	0.281724	0.208184	-1.29485	1.21354
hsa-miR-6774-5p	HAL	-0.476408	0.0168524	-0.57265	2.01914	0.279227	2.10018	0.23211	0.319799	-1.48725	1.21354
hsa-miR-8060	HAL	-0.381822	0.048332	-0.452122	2.44649	0.279227	2.10018	0.322945	0.252489	-1.36805	1.21354
hsa-miR-8063	HAL	-0.429773	0.0292964	-0.642213	3.31625	0.279227	2.10018	0.273271	0.358646	-1.56072	1.21354
hsa-miR-101-5p	HDGFRP3	-0.393334	0.0431058	-0.43872	3.84233	0.597964	6.21244	0.311222	0.524678	-1.3554	1.51358
hsa-miR-16-2-3p	HDGFRP3	-0.400567	0.0400429	-0.463711	2.87523	0.597964	6.21244	0.30287	0.554565	-1.37908	1.51358
hsa-miR-195-3p	HDGFRP3	-0.588751	0.00315655	-0.460729	1.40742	0.597964	6.21244	0.164415	0.550999	-1.37624	1.51358
hsa-miR-502-3p	HDGFRP3	-0.559443	0.00516298	-0.313399	4.08168	0.597964	6.21244	0.183174	0.374802	-1.24263	1.51358
hsa-miR-532-3p	HDGFRP3	-0.464879	0.0194496	-0.318138	3.21058	0.597964	6.21244	0.240516	0.38047	-1.24672	1.51358
hsa-miR-4270	HDGFRP3	-0.445294	0.0245609	-0.309378	6.96133	0.597964	6.21244	0.25795	0.369994	-1.23917	1.51358
hsa-miR-3613-5p	HDGFRP3	-0.59545	0.00280265	-0.265961	0.631912	0.597964	6.21244	0.161835	0.31807	-1.20244	1.51358
hsa-miR-371b-5p	HDGFRP3	-0.51577	0.00996255	-0.547545	3.32797	0.597964	6.21244	0.210143	0.654824	-1.4616	1.51358
hsa-miR-6772-5p	HDGFRP3	-0.429733	0.0293094	-0.522862	2.93997	0.597964	6.21244	0.273305	0.625305	-1.4368	1.51358
hsa-miR-6886-5p	HDGFRP3	-0.398789	0.0407804	-0.52257	1.62051	0.597964	6.21244	0.304772	0.624957	-1.43651	1.51358
hsa-miR-6893-5p	HDGFRP3	-0.622837	0.00167686	-0.708279	3.12281	0.597964	6.21244	0.147209	0.847051	-1.63385	1.51358
hsa-miR-181a-3p	HECW2	-0.524715	0.00876663	-0.496817	1.55603	1.02147	4.89234	0.205519	1.01496	-1.4111	2.02998
hsa-miR-629-3p	HECW2	-0.662376	0.000731165	-0.489471	2.74199	1.02147	4.89234	0.121986	0.999955	-1.40393	2.02998
hsa-miR-195-3p	HECW2	-0.386353	0.0462225	-0.460729	1.40742	1.02147	4.89234	0.318226	0.941238	-1.37624	2.02998
hsa-miR-502-3p	HECW2	-0.381972	0.0482612	-0.313399	4.08168	1.02147	4.89234	0.322709	0.640252	-1.24263	2.02998
hsa-miR-1208	HECW2	-0.469263	0.0184276	-0.273785	0.507883	1.02147	4.89234	0.237344	0.559325	-1.20898	2.02998
hsa-miR-3605-3p	HECW2	-0.418056	0.0333068	-0.275236	0.56646	1.02147	4.89234	0.284614	0.562288	-1.21019	2.02998
hsa-miR-3689f	HECW2	-0.475253	0.0170997	-0.433546	2.21175	1.02147	4.89234	0.233161	0.885706	-1.35055	2.02998
hsa-miR-6774-5p	HECW2	-0.431228	0.0288251	-0.57265	2.01914	1.02147	4.89234	0.272465	1.16989	-1.48725	2.02998
hsa-miR-181a-3p	HHAT	-0.456675	0.0214792	-0.496817	1.55603	0.346776	4.51117	0.248484	0.344569	-1.4111	1.27172
hsa-miR-629-3p	HHAT	-0.507751	0.011142	-0.489471	2.74199	0.346776	4.51117	0.215438	0.339473	-1.40393	1.27172
hsa-miR-195-3p	HHAT	-0.528603	0.00828404	-0.460729	1.40742	0.346776	4.51117	0.204625	0.31954	-1.37624	1.27172
hsa-miR-532-3p	HHAT	-0.414486	0.0346074	-0.318138	3.21058	0.346776	4.51117	0.288159	0.220645	-1.24672	1.27172
hsa-miR-574-5p	HHAT	-0.461731	0.02021	-0.457347	2.68484	0.346776	4.51117	0.24405	0.317194	-1.37301	1.27172
hsa-miR-1208	HHAT	-0.442768	0.0252888	-0.273785	0.507883	0.346776	4.51117	0.26067	0.189884	-1.20898	1.27172
hsa-miR-3605-3p	HHAT	-0.446853	0.0241198	-0.275236	0.56646	0.346776	4.51117	0.255934	0.19089	-1.21019	1.27172
hsa-miR-3613-5p	HHAT	-0.663606	0.000711176	-0.265961	0.631912	0.346776	4.51117	0.121986	0.184458	-1.20244	1.27172
hsa-miR-3194-3p	HHAT	-0.522983	0.0089888	-0.275356	0.56312	0.346776	4.51117	0.206661	0.190974	-1.21029	1.27172
hsa-miR-6744-5p	HHAT	-0.432297	0.0284825	-0.597205	1.91271	0.346776	4.51117	0.271788	0.414193	-1.51278	1.27172
hsa-miR-6774-5p	HHAT	-0.654158	0.000877163	-0.57265	2.01914	0.346776	4.51117	0.125767	0.397163	-1.48725	1.27172
hsa-miR-6886-5p	HHAT	-0.418072	0.033301	-0.52257	1.62051	0.346776	4.51117	0.284614	0.36243	-1.43651	1.27172
hsa-miR-6893-5p	HHAT	-0.62493	0.00160923	-0.708279	3.12281	0.346776	4.51117	0.145713	0.491229	-1.63385	1.27172
hsa-miR-7-5p	HIGD2A	-0.417076	0.0336601	-0.369972	0.806458	0.291556	8.72422	0.285672	0.215735	-1.29233	1.22396
hsa-miR-296-5p	HIGD2A	-0.452619	0.0225412	-0.291332	1.04521	0.291556	8.72422	0.251388	0.169879	-1.22377	1.22396
hsa-miR-101-5p	HIGD2A	-0.508034	0.0110986	-0.43872	3.84233	0.291556	8.72422	0.215034	0.255823	-1.3554	1.22396
hsa-miR-16-2-3p	HIGD2A	-0.395522	0.0421616	-0.463711	2.87523	0.291556	8.72422	0.308669	0.270395	-1.37908	1.22396
hsa-miR-195-3p	HIGD2A	-0.413753	0.0348787	-0.460729	1.40742	0.291556	8.72422	0.288969	0.268657	-1.37624	1.22396
hsa-miR-338-5p	HIGD2A	-0.46382	0.0197029	-0.586504	2.4646	0.291556	8.72422	0.241845	0.341998	-1.5016	1.22396
hsa-miR-532-3p	HIGD2A	-0.412315	0.0354165	-0.318138	3.21058	0.291556	8.72422	0.290623	0.18551	-1.24672	1.22396
hsa-miR-574-5p	HIGD2A	-0.595939	0.00277816	-0.457347	2.68484	0.291556	8.72422	0.161634	0.266685	-1.37301	1.22396
hsa-miR-4270	HIGD2A	-0.516056	0.00992253	-0.309378	6.96133	0.291556	8.72422	0.210143	0.180402	-1.23917	1.22396
hsa-miR-4462	HIGD2A	-0.508081	0.0110913	-0.505865	2.405	0.291556	8.72422	0.214985	0.294976	-1.41997	1.22396
hsa-miR-4518	HIGD2A	-0.585374	0.00334837	-0.609614	2.07696	0.291556	8.72422	0.166725	0.355474	-1.52585	1.22396
hsa-miR-4635	HIGD2A	-0.588372	0.00317758	-0.467543	4.53352	0.291556	8.72422	0.164415	0.27263	-1.38275	1.22396
hsa-miR-4663	HIGD2A	-0.601178	0.00252658	-0.311646	0.845063	0.291556	8.72422	0.159194	0.181724	-1.24112	1.22396
hsa-miR-5088-5p	HIGD2A	-0.427789	0.0299483	-0.410988	1.23828	0.291556	8.72422	0.274987	0.239652	-1.3296	1.22396
hsa-miR-6507-3p	HIGD2A	-0.411782	0.0356172	-0.283475	0.769554	0.291556	8.72422	0.290983	0.165298	-1.21712	1.22396
hsa-miR-5189-3p	HIGD2A	-0.518125	0.00963589	-0.372787	7.90131	0.291556	8.72422	0.20963	0.217376	-1.29485	1.22396
hsa-miR-6738-5p	HIGD2A	-0.43858	0.0265315	-0.455011	1.33539	0.291556	8.72422	0.265662	0.265322	-1.37079	1.22396
hsa-miR-6744-5p	HIGD2A	-0.700606	0.000290428	-0.597205	1.91271	0.291556	8.72422	0.101458	0.348237	-1.51278	1.22396
hsa-miR-6746-5p	HIGD2A	-0.396463	0.04176	-0.357578	3.37679	0.291556	8.72422	0.307629	0.208508	-1.28127	1.22396
hsa-miR-6772-5p	HIGD2A	-0.592649	0.00294642	-0.522862	2.93997	0.291556	8.72422	0.162544	0.304887	-1.4368	1.22396
hsa-miR-6886-5p	HIGD2A	-0.599305	0.00261429	-0.52257	1.62051	0.291556	8.72422	0.160233	0.304717	-1.43651	1.22396
hsa-miR-6893-5p	HIGD2A	-0.492609	0.0136695	-0.708279	3.12281	0.291556	8.72422	0.220864	0.413007	-1.63385	1.22396
hsa-miR-8060	HIGD2A	-0.49892	0.0125664	-0.452122	2.44649	0.291556	8.72422	0.217391	0.263638	-1.36805	1.22396
hsa-miR-8063	HIGD2A	-0.504085	0.0117169	-0.642213	3.31625	0.291556	8.72422	0.216116	0.374482	-1.56072	1.22396
hsa-miR-27a-3p	HIST1H1B	-0.466192	0.0191389	0.297002	5.94406	-0.293545	8.87909	0.239181	0.174367	1.22859	-1.22565
hsa-miR-34a-5p	HIST1H1B	-0.528596	0.00828494	0.333251	5.60769	-0.293545	8.87909	0.204625	0.195649	1.25985	-1.22565
hsa-miR-152-3p	HIST1H1B	-0.576266	0.00391386	0.623393	3.2898	-0.293545	8.87909	0.17308	0.365988	1.54049	-1.22565
hsa-miR-574-3p	HIST1H1B	-0.522586	0.00904033	0.828144	3.4208	-0.293545	8.87909	0.206669	0.486196	1.7754	-1.22565
hsa-miR-548a-3p	HIST1H1B	-0.593291	0.00291297	0.422371	1.05582	-0.293545	8.87909	0.162544	0.24797	1.34013	-1.22565
hsa-miR-635	HIST1H1B	-0.473458	0.0174896	0.301517	0.556752	-0.293545	8.87909	0.234617	0.177018	1.23244	-1.22565
hsa-miR-421	HIST1H1B	-0.521259	0.00921437	0.489095	1.63383	-0.293545	8.87909	0.207255	0.287143	1.40356	-1.22565
hsa-miR-342-5p	HIST1H1B	-0.504731	0.0116139	0.456459	3.62789	-0.293545	8.87909	0.216088	0.267983	1.37217	-1.22565
hsa-miR-885-3p	HIST1H1B	-0.645829	0.00104931	0.576046	2.86235	-0.293545	8.87909	0.130415	0.338191	1.49076	-1.22565
hsa-miR-3128	HIST1H1B	-0.497277	0.0128464	1.91759	2.00039	-0.293545	8.87909	0.218023	1.1258	3.77792	-1.22565
hsa-miR-3201	HIST1H1B	-0.53162	0.00792438	1.45992	3.24149	-0.293545	8.87909	0.203472	0.857105	2.75093	-1.22565
hsa-miR-3613-3p	HIST1H1B	-0.474296	0.0173067	1.19972	7.8441	-0.293545	8.87909	0.233902	0.704343	2.29695	-1.22565
hsa-miR-4423-3p	HIST1H1B	-0.50286	0.0119141	0.982777	2.02038	-0.293545	8.87909	0.216575	0.576979	1.97627	-1.22565
hsa-miR-4445-3p	HIST1H1B	-0.406337	0.0377178	0.863741	1.19302	-0.293545	8.87909	0.296998	0.507095	1.81975	-1.22565
hsa-miR-4467	HIST1H1B	-0.642157	0.00113371	0.359804	6.45023	-0.293545	8.87909	0.135328	0.211238	1.28325	-1.22565
hsa-miR-4668-5p	HIST1H1B	-0.483444	0.0154059	0.784658	7.49147	-0.293545	8.87909	0.226809	0.460665	1.72268	-1.22565
hsa-miR-4720-5p	HIST1H1B	-0.405206	0.0381652	0.334733	0.816328	-0.293545	8.87909	0.298275	0.196519	1.26114	-1.22565
hsa-miR-4785	HIST1H1B	-0.711462	0.000217762	0.505717	2.08884	-0.293545	8.87909	0.0966027	0.296902	1.41983	-1.22565
hsa-miR-664b-3p	HIST1H1B	-0.66158	0.000744344	0.293631	0.82009	-0.293545	8.87909	0.121986	0.172388	1.22572	-1.22565
hsa-miR-1468-3p	HIST1H1B	-0.415653	0.0341782	0.42221	1.05833	-0.293545	8.87909	0.286793	0.247876	1.33998	-1.22565
hsa-miR-6787-5p	HIST1H1B	-0.707207	0.000244144	0.548837	3.97967	-0.293545	8.87909	0.101458	0.322217	1.46291	-1.22565
hsa-miR-6813-5p	HIST1H1B	-0.50953	0.0108713	0.489827	3.98707	-0.293545	8.87909	0.213497	0.287573	1.40428	-1.22565
hsa-miR-6825-5p	HIST1H1B	-0.515813	0.0099566	0.296464	1.02979	-0.293545	8.87909	0.210143	0.174051	1.22813	-1.22565
hsa-miR-6837-5p	HIST1H1B	-0.429523	0.0293781	0.44499	1.28144	-0.293545	8.87909	0.273573	0.261249	1.3613	-1.22565
hsa-miR-8084	HIST1H1B	-0.564315	0.00477188	1.0298	3.55254	-0.293545	8.87909	0.177925	0.604588	2.04175	-1.22565
hsa-miR-27a-3p	HIST1H1D	-0.471478	0.0179277	0.297002	5.94406	-0.309014	1.99917	0.235689	0.183556	1.22859	-1.23886
hsa-miR-34a-5p	HIST1H1D	-0.453634	0.0222718	0.333251	5.60769	-0.309014	1.99917	0.250443	0.205959	1.25985	-1.23886
hsa-miR-152-3p	HIST1H1D	-0.711698	0.000216375	0.623393	3.2898	-0.309014	1.99917	0.0966027	0.385275	1.54049	-1.23886
hsa-miR-335-5p	HIST1H1D	-0.515304	0.0100284	0.591286	1.17162	-0.309014	1.99917	0.210143	0.365431	1.50659	-1.23886
hsa-miR-548a-3p	HIST1H1D	-0.469706	0.0183268	0.422371	1.05582	-0.309014	1.99917	0.237067	0.261037	1.34013	-1.23886
hsa-miR-635	HIST1H1D	-0.580885	0.00361803	0.301517	0.556752	-0.309014	1.99917	0.171515	0.186346	1.23244	-1.23886
hsa-miR-330-5p	HIST1H1D	-0.429087	0.0295205	0.3978	0.672812	-0.309014	1.99917	0.274109	0.245852	1.3175	-1.23886
hsa-miR-885-3p	HIST1H1D	-0.563586	0.00482887	0.576046	2.86235	-0.309014	1.99917	0.178041	0.356013	1.49076	-1.23886
hsa-miR-665	HIST1H1D	-0.431885	0.0286142	0.265196	2.44207	-0.309014	1.99917	0.272129	0.163899	1.2018	-1.23886
hsa-miR-3128	HIST1H1D	-0.496737	0.0129396	1.91759	2.00039	-0.309014	1.99917	0.218228	1.18513	3.77792	-1.23886
hsa-miR-3148	HIST1H1D	-0.428424	0.0297386	0.712293	2.01987	-0.309014	1.99917	0.274609	0.440218	1.63841	-1.23886
hsa-miR-3201	HIST1H1D	-0.530873	0.00801226	1.45992	3.24149	-0.309014	1.99917	0.203472	0.902272	2.75093	-1.23886
hsa-miR-4423-3p	HIST1H1D	-0.467195	0.0189044	0.982777	2.02038	-0.309014	1.99917	0.238466	0.607384	1.97627	-1.23886
hsa-miR-4446-3p	HIST1H1D	-0.531957	0.00788508	0.37217	1.49102	-0.309014	1.99917	0.203472	0.230012	1.2943	-1.23886
hsa-miR-4467	HIST1H1D	-0.415546	0.0342173	0.359804	6.45023	-0.309014	1.99917	0.286885	0.222369	1.28325	-1.23886
hsa-miR-4668-5p	HIST1H1D	-0.462046	0.0201328	0.784658	7.49147	-0.309014	1.99917	0.243708	0.484941	1.72268	-1.23886
hsa-miR-4720-5p	HIST1H1D	-0.474026	0.0173654	0.334733	0.816328	-0.309014	1.99917	0.233936	0.206875	1.26114	-1.23886
hsa-miR-4785	HIST1H1D	-0.610058	0.00214321	0.505717	2.08884	-0.309014	1.99917	0.156601	0.312548	1.41983	-1.23886
hsa-miR-204-3p	HIST1H1D	-0.421211	0.0321886	0.545872	2.00436	-0.309014	1.99917	0.280992	0.337365	1.4599	-1.23886
hsa-miR-1468-3p	HIST1H1D	-0.41074	0.0360123	0.42221	1.05833	-0.309014	1.99917	0.291804	0.260938	1.33998	-1.23886
hsa-miR-1298-3p	HIST1H1D	-0.400095	0.0402377	0.359396	0.921878	-0.309014	1.99917	0.30319	0.222117	1.28289	-1.23886
hsa-miR-6785-5p	HIST1H1D	-0.506364	0.0113568	0.386246	3.09812	-0.309014	1.99917	0.216084	0.238711	1.30699	-1.23886
hsa-miR-6787-5p	HIST1H1D	-0.736253	0.000107292	0.548837	3.97967	-0.309014	1.99917	0.0882309	0.339197	1.46291	-1.23886
hsa-miR-6813-5p	HIST1H1D	-0.586506	0.00328304	0.489827	3.98707	-0.309014	1.99917	0.165725	0.302727	1.40428	-1.23886
hsa-miR-6825-5p	HIST1H1D	-0.572695	0.00415584	0.296464	1.02979	-0.309014	1.99917	0.175035	0.183223	1.22813	-1.23886
hsa-miR-8084	HIST1H1D	-0.471672	0.0178844	1.0298	3.55254	-0.309014	1.99917	0.235689	0.636448	2.04175	-1.23886
hsa-miR-27a-3p	HIST1H2BC	-0.473073	0.0175741	0.297002	5.94406	-0.366756	3.44846	0.234861	0.217854	1.22859	-1.28945
hsa-miR-635	HIST1H2BC	-0.476885	0.016751	0.301517	0.556752	-0.366756	3.44846	0.231285	0.221166	1.23244	-1.28945
hsa-miR-342-5p	HIST1H2BC	-0.410251	0.0361986	0.456459	3.62789	-0.366756	3.44846	0.29212	0.334818	1.37217	-1.28945
hsa-miR-885-3p	HIST1H2BC	-0.396025	0.0419467	0.576046	2.86235	-0.366756	3.44846	0.308001	0.422537	1.49076	-1.28945
hsa-miR-1260b	HIST1H2BC	-0.432851	0.0283064	0.396328	4.66994	-0.366756	3.44846	0.271394	0.290711	1.31615	-1.28945
hsa-miR-3201	HIST1H2BC	-0.40499	0.0382514	1.45992	3.24149	-0.366756	3.44846	0.298573	1.07087	2.75093	-1.28945
hsa-miR-3613-3p	HIST1H2BC	-0.524286	0.00882126	1.19972	7.8441	-0.366756	3.44846	0.205553	0.880007	2.29695	-1.28945
hsa-miR-4423-3p	HIST1H2BC	-0.410998	0.035914	0.982777	2.02038	-0.366756	3.44846	0.291446	0.720879	1.97627	-1.28945
hsa-miR-4668-5p	HIST1H2BC	-0.467848	0.0187528	0.784658	7.49147	-0.366756	3.44846	0.238236	0.575556	1.72268	-1.28945
hsa-miR-4720-5p	HIST1H2BC	-0.544853	0.00649205	0.334733	0.816328	-0.366756	3.44846	0.194978	0.245531	1.26114	-1.28945
hsa-miR-4785	HIST1H2BC	-0.630105	0.00145162	0.505717	2.08884	-0.366756	3.44846	0.145713	0.37095	1.41983	-1.28945
hsa-miR-664b-3p	HIST1H2BC	-0.430844	0.028949	0.293631	0.82009	-0.366756	3.44846	0.272736	0.215382	1.22572	-1.28945
hsa-miR-6837-5p	HIST1H2BC	-0.443831	0.0249804	0.44499	1.28144	-0.366756	3.44846	0.259425	0.326405	1.3613	-1.28945
hsa-miR-27a-3p	HIST1H3G	-0.411107	0.0358728	0.297002	5.94406	-0.301229	7.84964	0.291446	0.178931	1.22859	-1.23219
hsa-miR-98-5p	HIST1H3G	-0.385953	0.0464061	0.794735	1.87398	-0.301229	7.84964	0.318713	0.478795	1.73476	-1.23219
hsa-miR-34a-5p	HIST1H3G	-0.420438	0.0324601	0.333251	5.60769	-0.301229	7.84964	0.281732	0.20077	1.25985	-1.23219
hsa-miR-152-3p	HIST1H3G	-0.632176	0.00139223	0.623393	3.2898	-0.301229	7.84964	0.145713	0.375569	1.54049	-1.23219
hsa-miR-574-3p	HIST1H3G	-0.407686	0.0371888	0.828144	3.4208	-0.301229	7.84964	0.295516	0.498922	1.7754	-1.23219
hsa-miR-548a-3p	HIST1H3G	-0.595779	0.00278619	0.422371	1.05582	-0.301229	7.84964	0.161634	0.254461	1.34013	-1.23219
hsa-miR-421	HIST1H3G	-0.493935	0.0134315	0.489095	1.63383	-0.301229	7.84964	0.220624	0.29466	1.40356	-1.23219
hsa-miR-342-5p	HIST1H3G	-0.518251	0.00961858	0.456459	3.62789	-0.301229	7.84964	0.20963	0.274997	1.37217	-1.23219
hsa-miR-885-3p	HIST1H3G	-0.521016	0.00924651	0.576046	2.86235	-0.301229	7.84964	0.207325	0.347044	1.49076	-1.23219
hsa-miR-665	HIST1H3G	-0.380163	0.0491219	0.265196	2.44207	-0.301229	7.84964	0.324886	0.15977	1.2018	-1.23219
hsa-miR-3128	HIST1H3G	-0.5036	0.0117947	1.91759	2.00039	-0.301229	7.84964	0.216575	1.15527	3.77792	-1.23219
hsa-miR-3148	HIST1H3G	-0.38621	0.0462882	0.712293	2.01987	-0.301229	7.84964	0.318458	0.429127	1.63841	-1.23219
hsa-miR-548x-3p	HIST1H3G	-0.4377	0.0267986	0.268624	0.911673	-0.301229	7.84964	0.26678	0.161835	1.20466	-1.23219
hsa-miR-3201	HIST1H3G	-0.519179	0.0094924	1.45992	3.24149	-0.301229	7.84964	0.208998	0.879541	2.75093	-1.23219
hsa-miR-3613-3p	HIST1H3G	-0.46814	0.0186854	1.19972	7.8441	-0.301229	7.84964	0.238056	0.72278	2.29695	-1.23219
hsa-miR-4423-3p	HIST1H3G	-0.509107	0.0109352	0.982777	2.02038	-0.301229	7.84964	0.213817	0.592082	1.97627	-1.23219
hsa-miR-4445-3p	HIST1H3G	-0.379198	0.0495855	0.863741	1.19302	-0.301229	7.84964	0.325533	0.520368	1.81975	-1.23219
hsa-miR-4467	HIST1H3G	-0.62119	0.00173177	0.359804	6.45023	-0.301229	7.84964	0.150175	0.216767	1.28325	-1.23219
hsa-miR-4668-5p	HIST1H3G	-0.498025	0.0127184	0.784658	7.49147	-0.301229	7.84964	0.217833	0.472724	1.72268	-1.23219
hsa-miR-4785	HIST1H3G	-0.653654	0.000886861	0.505717	2.08884	-0.301229	7.84964	0.125767	0.304674	1.41983	-1.23219
hsa-miR-664b-3p	HIST1H3G	-0.583814	0.00344014	0.293631	0.82009	-0.301229	7.84964	0.167294	0.176901	1.22572	-1.23219
hsa-miR-1468-3p	HIST1H3G	-0.441893	0.0255447	0.42221	1.05833	-0.301229	7.84964	0.261736	0.254364	1.33998	-1.23219
hsa-miR-6787-5p	HIST1H3G	-0.700467	0.000291477	0.548837	3.97967	-0.301229	7.84964	0.101458	0.330652	1.46291	-1.23219
hsa-miR-6813-5p	HIST1H3G	-0.509708	0.0108445	0.489827	3.98707	-0.301229	7.84964	0.213442	0.295101	1.40428	-1.23219
hsa-miR-6825-5p	HIST1H3G	-0.441174	0.0257565	0.296464	1.02979	-0.301229	7.84964	0.26277	0.178607	1.22813	-1.23219
hsa-miR-6837-5p	HIST1H3G	-0.378835	0.0497609	0.44499	1.28144	-0.301229	7.84964	0.325862	0.268088	1.3613	-1.23219
hsa-miR-8084	HIST1H3G	-0.585088	0.00336507	1.0298	3.55254	-0.301229	7.84964	0.166725	0.620414	2.04175	-1.23219
hsa-miR-98-5p	HIST3H2A	-0.599769	0.00259232	0.794735	1.87398	-0.381572	1.66318	0.160094	0.606497	1.73476	-1.30276
hsa-miR-29c-3p	HIST3H2A	-0.429788	0.0292913	0.557635	1.73478	-0.381572	1.66318	0.273271	0.425556	1.47185	-1.30276
hsa-miR-335-5p	HIST3H2A	-0.382697	0.0479194	0.591286	1.17162	-0.381572	1.66318	0.32218	0.451236	1.50659	-1.30276
hsa-miR-574-3p	HIST3H2A	-0.440305	0.0260139	0.828144	3.4208	-0.381572	1.66318	0.263614	0.631992	1.7754	-1.30276
hsa-miR-548a-3p	HIST3H2A	-0.400838	0.0399315	0.422371	1.05582	-0.381572	1.66318	0.302643	0.322329	1.34013	-1.30276
hsa-miR-665	HIST3H2A	-0.631935	0.00139903	0.265196	2.44207	-0.381572	1.66318	0.145713	0.202382	1.2018	-1.30276
hsa-miR-3128	HIST3H2A	-0.571748	0.00422202	1.91759	2.00039	-0.381572	1.66318	0.175568	1.4634	3.77792	-1.30276
hsa-miR-3148	HIST3H2A	-0.639407	0.00120057	0.712293	2.01987	-0.381572	1.66318	0.138013	0.543582	1.63841	-1.30276
hsa-miR-1260b	HIST3H2A	-0.531754	0.00790882	0.396328	4.66994	-0.381572	1.66318	0.203472	0.302455	1.31615	-1.30276
hsa-miR-3175	HIST3H2A	-0.43801	0.0267042	0.353003	4.75397	-0.381572	1.66318	0.266432	0.269392	1.27722	-1.30276
hsa-miR-3201	HIST3H2A	-0.688071	0.000398979	1.45992	3.24149	-0.381572	1.66318	0.112645	1.11413	2.75093	-1.30276
hsa-miR-3609	HIST3H2A	-0.459444	0.0207766	0.407391	4.73395	-0.381572	1.66318	0.245473	0.310898	1.32629	-1.30276
hsa-miR-3613-3p	HIST3H2A	-0.651266	0.000934023	1.19972	7.8441	-0.381572	1.66318	0.128331	0.915556	2.29695	-1.30276
hsa-miR-4417	HIST3H2A	-0.393576	0.0430005	0.477885	2.45323	-0.381572	1.66318	0.311045	0.364695	1.3927	-1.30276
hsa-miR-4423-3p	HIST3H2A	-0.384316	0.0471624	0.982777	2.02038	-0.381572	1.66318	0.320041	0.75	1.97627	-1.30276
hsa-miR-4445-3p	HIST3H2A	-0.513048	0.0103513	0.863741	1.19302	-0.381572	1.66318	0.210858	0.659158	1.81975	-1.30276
hsa-miR-4448	HIST3H2A	-0.427442	0.0300634	0.571852	1.99133	-0.381572	1.66318	0.275269	0.436405	1.48643	-1.30276
hsa-miR-4668-5p	HIST3H2A	-0.658321	0.000800426	0.784658	7.49147	-0.381572	1.66318	0.124897	0.598806	1.72268	-1.30276
hsa-miR-4720-5p	HIST3H2A	-0.563762	0.00481504	0.334733	0.816328	-0.381572	1.66318	0.178041	0.25545	1.26114	-1.30276
hsa-miR-4785	HIST3H2A	-0.592206	0.00296969	0.505717	2.08884	-0.381572	1.66318	0.162544	0.385935	1.41983	-1.30276
hsa-miR-204-3p	HIST3H2A	-0.402425	0.0392829	0.545872	2.00436	-0.381572	1.66318	0.301379	0.416579	1.4599	-1.30276
hsa-miR-1468-3p	HIST3H2A	-0.492902	0.0136166	0.42221	1.05833	-0.381572	1.66318	0.220858	0.322207	1.33998	-1.30276
hsa-miR-6787-5p	HIST3H2A	-0.511707	0.0105471	0.548837	3.97967	-0.381572	1.66318	0.211666	0.418841	1.46291	-1.30276
hsa-miR-6830-5p	HIST3H2A	-0.49985	0.0124099	0.444924	1.38028	-0.381572	1.66318	0.216622	0.339541	1.36124	-1.30276
hsa-miR-6837-5p	HIST3H2A	-0.449969	0.0232566	0.44499	1.28144	-0.381572	1.66318	0.252977	0.339591	1.3613	-1.30276
hsa-miR-6867-5p	HIST3H2A	-0.510005	0.0107999	0.285852	0.734515	-0.381572	1.66318	0.213069	0.218146	1.21913	-1.30276
hsa-miR-8084	HIST3H2A	-0.582075	0.00354488	1.0298	3.55254	-0.381572	1.66318	0.169827	0.785887	2.04175	-1.30276
hsa-miR-3194-3p	HLA-B	-0.620661	0.00174971	-0.275356	0.56312	0.891979	6.33531	0.151204	0.491224	-1.21029	1.85572
hsa-miR-7-5p	HLA-C	-0.382538	0.0479942	-0.369972	0.806458	0.336418	7.63528	0.32218	0.24893	-1.29233	1.26262
hsa-miR-629-3p	HLA-C	-0.392215	0.0435946	-0.489471	2.74199	0.336418	7.63528	0.312339	0.329334	-1.40393	1.26262
hsa-miR-16-2-3p	HLA-C	-0.478409	0.0164305	-0.463711	2.87523	0.336418	7.63528	0.230536	0.312001	-1.37908	1.26262
hsa-miR-195-3p	HLA-C	-0.484945	0.0151102	-0.460729	1.40742	0.336418	7.63528	0.226081	0.309995	-1.37624	1.26262
hsa-miR-502-3p	HLA-C	-0.524138	0.00884013	-0.313399	4.08168	0.336418	7.63528	0.205716	0.210866	-1.24263	1.26262
hsa-miR-3689f	HLA-C	-0.390878	0.044184	-0.433546	2.21175	0.336418	7.63528	0.313734	0.291706	-1.35055	1.26262
hsa-miR-6774-5p	HLA-C	-0.537889	0.00721725	-0.57265	2.01914	0.336418	7.63528	0.199546	0.3853	-1.48725	1.26262
hsa-miR-6893-5p	HLA-C	-0.398848	0.0407556	-0.708279	3.12281	0.336418	7.63528	0.304772	0.476556	-1.63385	1.26262
hsa-miR-101-5p	HLA-DRB1	-0.485153	0.0150696	-0.43872	3.84233	2.71785	4.0375	0.226081	2.38475	-1.3554	6.57893
hsa-miR-16-2-3p	HLA-DRB1	-0.517026	0.00978726	-0.463711	2.87523	2.71785	4.0375	0.209993	2.5206	-1.37908	6.57893
hsa-miR-1208	HLA-DRB1	-0.487341	0.0146476	-0.273785	0.507883	2.71785	4.0375	0.224062	1.48822	-1.20898	6.57893
hsa-miR-3605-3p	HLA-DRB1	-0.581209	0.00359803	-0.275236	0.56646	2.71785	4.0375	0.170871	1.4961	-1.21019	6.57893
hsa-miR-3613-5p	HLA-DRB1	-0.474468	0.0172692	-0.265961	0.631912	2.71785	4.0375	0.233712	1.44569	-1.20244	6.57893
hsa-miR-4518	HLA-DRB1	-0.461242	0.02033	-0.609614	2.07696	2.71785	4.0375	0.244352	3.31369	-1.52585	6.57893
hsa-miR-5088-5p	HLA-DRB1	-0.520372	0.00933207	-0.410988	1.23828	2.71785	4.0375	0.208357	2.23401	-1.3296	6.57893
hsa-miR-5189-3p	HLA-DRB1	-0.456029	0.0216458	-0.372787	7.90131	2.71785	4.0375	0.248502	2.02636	-1.29485	6.57893
hsa-miR-6746-5p	HLA-DRB1	-0.544671	0.00651022	-0.357578	3.37679	2.71785	4.0375	0.194978	1.94369	-1.28127	6.57893
hsa-miR-6772-5p	HLA-DRB1	-0.417226	0.033606	-0.522862	2.93997	2.71785	4.0375	0.28531	2.84212	-1.4368	6.57893
hsa-miR-8060	HLA-DRB1	-0.38222	0.0481439	-0.452122	2.44649	2.71785	4.0375	0.322389	2.4576	-1.36805	6.57893
hsa-miR-101-5p	HLA-DRB5	-0.420174	0.0325528	-0.43872	3.84233	2.55515	3.11865	0.281946	2.24199	-1.3554	5.87727
hsa-miR-16-2-3p	HLA-DRB5	-0.552606	0.00575518	-0.463711	2.87523	2.55515	3.11865	0.188467	2.3697	-1.37908	5.87727
hsa-miR-1208	HLA-DRB5	-0.477788	0.0165607	-0.273785	0.507883	2.55515	3.11865	0.231162	1.39912	-1.20898	5.87727
hsa-miR-3605-3p	HLA-DRB5	-0.552178	0.00579402	-0.275236	0.56646	2.55515	3.11865	0.189214	1.40654	-1.21019	5.87727
hsa-miR-3613-5p	HLA-DRB5	-0.474991	0.0171562	-0.265961	0.631912	2.55515	3.11865	0.233161	1.35914	-1.20244	5.87727
hsa-miR-4518	HLA-DRB5	-0.433526	0.0280927	-0.609614	2.07696	2.55515	3.11865	0.270629	3.11531	-1.52585	5.87727
hsa-miR-5088-5p	HLA-DRB5	-0.498634	0.0126146	-0.410988	1.23828	2.55515	3.11865	0.21757	2.10027	-1.3296	5.87727
hsa-miR-5189-3p	HLA-DRB5	-0.453795	0.0222293	-0.372787	7.90131	2.55515	3.11865	0.250393	1.90505	-1.29485	5.87727
hsa-miR-6746-5p	HLA-DRB5	-0.484147	0.0152668	-0.357578	3.37679	2.55515	3.11865	0.226603	1.82733	-1.28127	5.87727
hsa-miR-6772-5p	HLA-DRB5	-0.387656	0.0456288	-0.522862	2.93997	2.55515	3.11865	0.317112	2.67198	-1.4368	5.87727
hsa-miR-1208	HLA-F-AS1	-0.446365	0.0242572	-0.273785	0.507883	0.310158	3.99048	0.256627	0.169833	-1.20898	1.23984
hsa-miR-4270	HLA-F-AS1	-0.46007	0.0206203	-0.309378	6.96133	0.310158	3.99048	0.244901	0.191912	-1.23917	1.23984
hsa-miR-3605-3p	HLA-F-AS1	-0.451964	0.0227163	-0.275236	0.56646	0.310158	3.99048	0.251388	0.170733	-1.21019	1.23984
hsa-miR-4635	HLA-F-AS1	-0.468218	0.0186674	-0.467543	4.53352	0.310158	3.99048	0.237949	0.290025	-1.38275	1.23984
hsa-miR-4663	HLA-F-AS1	-0.469723	0.018323	-0.311646	0.845063	0.310158	3.99048	0.237067	0.193319	-1.24112	1.23984
hsa-miR-371b-5p	HLA-F-AS1	-0.426595	0.030346	-0.547545	3.32797	0.310158	3.99048	0.276225	0.339651	-1.4616	1.23984
hsa-miR-5088-5p	HLA-F-AS1	-0.467601	0.01881	-0.410988	1.23828	0.310158	3.99048	0.238466	0.254942	-1.3296	1.23984
hsa-miR-6744-5p	HLA-F-AS1	-0.40187	0.0395089	-0.597205	1.91271	0.310158	3.99048	0.302181	0.370456	-1.51278	1.23984
hsa-miR-8063	HLA-F-AS1	-0.416112	0.0340102	-0.642213	3.31625	0.310158	3.99048	0.286528	0.398375	-1.56072	1.23984
hsa-miR-7-5p	HMSD	-0.384589	0.0470356	-0.369972	0.806458	0.410775	6.16553	0.319624	0.30395	-1.29233	1.3294
hsa-miR-101-5p	HMSD	-0.467816	0.0187603	-0.43872	3.84233	0.410775	6.16553	0.238236	0.36043	-1.3554	1.3294
hsa-miR-195-3p	HMSD	-0.401192	0.039786	-0.460729	1.40742	0.410775	6.16553	0.302488	0.378511	-1.37624	1.3294
hsa-miR-338-5p	HMSD	-0.420488	0.0324422	-0.586504	2.4646	0.410775	6.16553	0.281724	0.481842	-1.5016	1.3294
hsa-miR-574-5p	HMSD	-0.417382	0.0335497	-0.457347	2.68484	0.410775	6.16553	0.285092	0.375733	-1.37301	1.3294
hsa-miR-1208	HMSD	-0.650949	0.000940436	-0.273785	0.507883	0.410775	6.16553	0.128331	0.224928	-1.20898	1.3294
hsa-miR-196b-3p	HMSD	-0.582595	0.00351332	-0.357247	0.78227	0.410775	6.16553	0.168981	0.293496	-1.28098	1.3294
hsa-miR-4270	HMSD	-0.502736	0.0119341	-0.309378	6.96133	0.410775	6.16553	0.216575	0.25417	-1.23917	1.3294
hsa-miR-3605-3p	HMSD	-0.453526	0.0223002	-0.275236	0.56646	0.410775	6.16553	0.250443	0.22612	-1.21019	1.3294
hsa-miR-3613-5p	HMSD	-0.57886	0.00374539	-0.265961	0.631912	0.410775	6.16553	0.172477	0.2185	-1.20244	1.3294
hsa-miR-4635	HMSD	-0.393163	0.0431804	-0.467543	4.53352	0.410775	6.16553	0.311259	0.38411	-1.38275	1.3294
hsa-miR-371b-5p	HMSD	-0.39465	0.042536	-0.547545	3.32797	0.410775	6.16553	0.30999	0.449835	-1.4616	1.3294
hsa-miR-5088-5p	HMSD	-0.568131	0.00448272	-0.410988	1.23828	0.410775	6.16553	0.177925	0.337647	-1.3296	1.3294
hsa-miR-5189-3p	HMSD	-0.514893	0.0100865	-0.372787	7.90131	0.410775	6.16553	0.210259	0.306262	-1.29485	1.3294
hsa-miR-6744-5p	HMSD	-0.4901	0.0141287	-0.597205	1.91271	0.410775	6.16553	0.223381	0.490633	-1.51278	1.3294
hsa-miR-6893-5p	HMSD	-0.400108	0.0402322	-0.708279	3.12281	0.410775	6.16553	0.30319	0.581886	-1.63385	1.3294
hsa-miR-27a-3p	IGKV1-5	-0.575685	0.00395244	0.297002	5.94406	-2.36971	5.99903	0.173567	1.40762	1.22859	-5.16839
hsa-miR-574-3p	IGKV1-5	-0.430218	0.0291515	0.828144	3.4208	-2.36971	5.99903	0.273127	3.92493	1.7754	-5.16839
hsa-miR-421	IGKV1-5	-0.50712	0.0112393	0.489095	1.63383	-2.36971	5.99903	0.216003	2.31803	1.40356	-5.16839
hsa-miR-885-3p	IGKV1-5	-0.431892	0.028612	0.576046	2.86235	-2.36971	5.99903	0.272129	2.73013	1.49076	-5.16839
hsa-miR-3613-3p	IGKV1-5	-0.39644	0.0417701	1.19972	7.8441	-2.36971	5.99903	0.307657	5.68597	2.29695	-5.16839
hsa-miR-4668-5p	IGKV1-5	-0.449803	0.0233019	0.784658	7.49147	-2.36971	5.99903	0.25314	3.71883	1.72268	-5.16839
hsa-miR-4785	IGKV1-5	-0.492273	0.0137302	0.505717	2.08884	-2.36971	5.99903	0.220896	2.39681	1.41983	-5.16839
hsa-miR-550a-3-5p	IGKV1-5	-0.480213	0.0160575	0.278036	0.981866	-2.36971	5.99903	0.229193	1.31773	1.21254	-5.16839
hsa-miR-664b-3p	IGKV1-5	-0.430092	0.0291926	0.293631	0.82009	-2.36971	5.99903	0.273127	1.39164	1.22572	-5.16839
hsa-miR-579-5p	IGKV1-5	-0.427966	0.0298898	0.327158	0.821209	-2.36971	5.99903	0.274987	1.55054	1.25454	-5.16839
hsa-miR-6785-5p	IGKV1-5	-0.384386	0.0471299	0.386246	3.09812	-2.36971	5.99903	0.320002	1.83058	1.30699	-5.16839
hsa-miR-6830-5p	IGKV1-5	-0.435091	0.0276018	0.444924	1.38028	-2.36971	5.99903	0.269043	2.10869	1.36124	-5.16839
hsa-miR-27a-3p	IGKV1D-33	-0.471329	0.017961	0.297002	5.94406	-0.528454	6.8115	0.235689	0.313904	1.22859	-1.44238
hsa-miR-635	IGKV1D-33	-0.55428	0.00560529	0.301517	0.556752	-0.528454	6.8115	0.188467	0.318676	1.23244	-1.44238
hsa-miR-659-3p	IGKV1D-33	-0.553687	0.00565802	0.284383	1.30414	-0.528454	6.8115	0.188467	0.300567	1.21789	-1.44238
hsa-let-7f-1-3p	IGKV1D-33	-0.394588	0.0425628	0.284128	0.627579	-0.528454	6.8115	0.31001	0.300298	1.21767	-1.44238
hsa-miR-665	IGKV1D-33	-0.440699	0.025897	0.265196	2.44207	-0.528454	6.8115	0.263425	0.280288	1.2018	-1.44238
hsa-miR-4448	IGKV1D-33	-0.480623	0.0159736	0.571852	1.99133	-0.528454	6.8115	0.228751	0.604395	1.48643	-1.44238
hsa-miR-4668-5p	IGKV1D-33	-0.415812	0.0341199	0.784658	7.49147	-0.528454	6.8115	0.28672	0.829311	1.72268	-1.44238
hsa-miR-4706	IGKV1D-33	-0.398911	0.0407295	0.286829	3.73695	-0.528454	6.8115	0.304772	0.303152	1.21996	-1.44238
hsa-miR-4785	IGKV1D-33	-0.426956	0.0302251	0.505717	2.08884	-0.528454	6.8115	0.2757	0.534497	1.41983	-1.44238
hsa-miR-6785-5p	IGKV1D-33	-0.529728	0.00814849	0.386246	3.09812	-0.528454	6.8115	0.203716	0.408227	1.30699	-1.44238
hsa-miR-6825-5p	IGKV1D-33	-0.428942	0.0295681	0.296464	1.02979	-0.528454	6.8115	0.274127	0.313335	1.22813	-1.44238
hsa-miR-34a-5p	IGKV1D-8	-0.576595	0.00389218	0.333251	5.60769	-0.57462	2.46971	0.17308	0.382985	1.25985	-1.48929
hsa-miR-29c-3p	IGKV1D-8	-0.453113	0.0224099	0.557635	1.73478	-0.57462	2.46971	0.250443	0.640857	1.47185	-1.48929
hsa-miR-574-3p	IGKV1D-8	-0.484684	0.0151613	0.828144	3.4208	-0.57462	2.46971	0.226081	0.951736	1.7754	-1.48929
hsa-miR-548a-3p	IGKV1D-8	-0.458589	0.0209916	0.422371	1.05582	-0.57462	2.46971	0.24661	0.485405	1.34013	-1.48929
hsa-miR-635	IGKV1D-8	-0.558442	0.00524641	0.301517	0.556752	-0.57462	2.46971	0.184929	0.346515	1.23244	-1.48929
hsa-let-7f-1-3p	IGKV1D-8	-0.384994	0.0468481	0.284128	0.627579	-0.57462	2.46971	0.319246	0.326532	1.21767	-1.48929
hsa-miR-885-3p	IGKV1D-8	-0.476962	0.0167348	0.576046	2.86235	-0.57462	2.46971	0.231285	0.662015	1.49076	-1.48929
hsa-miR-3128	IGKV1D-8	-0.397273	0.0414172	1.91759	2.00039	-0.57462	2.46971	0.306626	2.20377	3.77792	-1.48929
hsa-miR-548x-3p	IGKV1D-8	-0.411378	0.0357698	0.268624	0.911673	-0.57462	2.46971	0.291214	0.308713	1.20466	-1.48929
hsa-miR-3201	IGKV1D-8	-0.457991	0.0211431	1.45992	3.24149	-0.57462	2.46971	0.247001	1.6778	2.75093	-1.48929
hsa-miR-4423-3p	IGKV1D-8	-0.45355	0.022294	0.982777	2.02038	-0.57462	2.46971	0.250443	1.12945	1.97627	-1.48929
hsa-miR-4445-3p	IGKV1D-8	-0.423987	0.0312283	0.863741	1.19302	-0.57462	2.46971	0.278793	0.992646	1.81975	-1.48929
hsa-miR-4448	IGKV1D-8	-0.413761	0.0348758	0.571852	1.99133	-0.57462	2.46971	0.288969	0.657195	1.48643	-1.48929
hsa-miR-4785	IGKV1D-8	-0.632718	0.00137704	0.505717	2.08884	-0.57462	2.46971	0.145713	0.58119	1.41983	-1.48929
hsa-miR-204-3p	IGKV1D-8	-0.41477	0.0345022	0.545872	2.00436	-0.57462	2.46971	0.287669	0.627338	1.4599	-1.48929
hsa-miR-6813-5p	IGKV1D-8	-0.443751	0.0250036	0.489827	3.98707	-0.57462	2.46971	0.259504	0.562929	1.40428	-1.48929
hsa-miR-6825-5p	IGKV1D-8	-0.518683	0.00955968	0.296464	1.02979	-0.57462	2.46971	0.209436	0.340708	1.22813	-1.48929
hsa-miR-6830-5p	IGKV1D-8	-0.625331	0.00159653	0.444924	1.38028	-0.57462	2.46971	0.145713	0.511325	1.36124	-1.48929
hsa-miR-6867-5p	IGKV1D-8	-0.428298	0.02978	0.285852	0.734515	-0.57462	2.46971	0.274709	0.328513	1.21913	-1.48929
hsa-miR-27a-3p	IGKV2-29	-0.432428	0.0284408	0.297002	5.94406	-1.55432	3.91806	0.271788	0.923271	1.22859	-2.93695
hsa-miR-34a-5p	IGKV2-29	-0.517791	0.00968166	0.333251	5.60769	-1.55432	3.91806	0.209706	1.03596	1.25985	-2.93695
hsa-miR-574-3p	IGKV2-29	-0.386509	0.0461513	0.828144	3.4208	-1.55432	3.91806	0.318176	2.5744	1.7754	-2.93695
hsa-miR-635	IGKV2-29	-0.406032	0.0378381	0.301517	0.556752	-1.55432	3.91806	0.297288	0.937307	1.23244	-2.93695
hsa-let-7f-1-3p	IGKV2-29	-0.552318	0.00578132	0.284128	0.627579	-1.55432	3.91806	0.18895	0.883252	1.21767	-2.93695
hsa-miR-330-5p	IGKV2-29	-0.442407	0.0253941	0.3978	0.672812	-1.55432	3.91806	0.260837	1.23662	1.3175	-2.93695
hsa-miR-579-5p	IGKV2-29	-0.430955	0.0289129	0.327158	0.821209	-1.55432	3.91806	0.272736	1.01701	1.25454	-2.93695
hsa-miR-6825-5p	IGKV2-29	-0.426584	0.0303495	0.296464	1.02979	-1.55432	3.91806	0.276225	0.921598	1.22813	-2.93695
hsa-miR-6830-5p	IGKV2-29	-0.495338	0.0131835	0.444924	1.38028	-1.55432	3.91806	0.21962	1.38311	1.36124	-2.93695
hsa-miR-6867-5p	IGKV2-29	-0.544924	0.00648501	0.285852	0.734515	-1.55432	3.91806	0.194978	0.888611	1.21913	-2.93695
hsa-miR-331-3p	IGKV2D-29	-0.521396	0.00919617	0.559014	2.87027	-1.70164	2.35801	0.207255	1.90248	1.47326	-3.2527
hsa-miR-574-3p	IGKV2D-29	-0.392377	0.0435235	0.828144	3.4208	-1.70164	2.35801	0.3123	2.8184	1.7754	-3.2527
hsa-miR-665	IGKV2D-29	-0.42057	0.0324135	0.265196	2.44207	-1.70164	2.35801	0.281724	0.902533	1.2018	-3.2527
hsa-miR-4439	IGKV2D-29	-0.391316	0.0439903	0.288456	0.741897	-1.70164	2.35801	0.313225	0.981693	1.22133	-3.2527
hsa-miR-4668-5p	IGKV2D-29	-0.451523	0.0228349	0.784658	7.49147	-1.70164	2.35801	0.251575	2.6704	1.72268	-3.2527
hsa-miR-550a-3-5p	IGKV2D-29	-0.438675	0.0265028	0.278036	0.981866	-1.70164	2.35801	0.265662	0.946232	1.21254	-3.2527
hsa-miR-579-5p	IGKV2D-29	-0.423853	0.0312741	0.327158	0.821209	-1.70164	2.35801	0.278793	1.11341	1.25454	-3.2527
hsa-miR-6787-5p	IGKV2D-29	-0.400115	0.0402293	0.548837	3.97967	-1.70164	2.35801	0.30319	1.86784	1.46291	-3.2527
hsa-miR-6825-5p	IGKV2D-29	-0.429785	0.0292925	0.296464	1.02979	-1.70164	2.35801	0.273271	1.00895	1.22813	-3.2527
hsa-miR-6837-5p	IGKV2D-29	-0.414024	0.0347782	0.44499	1.28144	-1.70164	2.35801	0.288649	1.51442	1.3613	-3.2527
hsa-miR-6867-5p	IGKV2D-29	-0.483381	0.0154184	0.285852	0.734515	-1.70164	2.35801	0.226819	0.972833	1.21913	-3.2527
hsa-miR-16-2-3p	IGKV5-2	-0.519681	0.00942463	-0.463711	2.87523	0.576334	4.16973	0.208822	0.534504	-1.37908	1.49106
hsa-miR-195-3p	IGKV5-2	-0.379744	0.0493229	-0.460729	1.40742	0.576334	4.16973	0.325189	0.531067	-1.37624	1.49106
hsa-miR-4663	IGKV5-2	-0.550727	0.00592718	-0.311646	0.845063	0.576334	4.16973	0.189731	0.359224	-1.24112	1.49106
hsa-miR-371b-5p	IGKV5-2	-0.544858	0.00649153	-0.547545	3.32797	0.576334	4.16973	0.194978	0.631137	-1.4616	1.49106
hsa-miR-6772-5p	IGKV5-2	-0.425947	0.0305634	-0.522862	2.93997	0.576334	4.16973	0.277118	0.602686	-1.4368	1.49106
hsa-miR-8063	IGKV5-2	-0.3943	0.0426868	-0.642213	3.31625	0.576334	4.16973	0.310323	0.740258	-1.56072	1.49106
hsa-miR-27a-3p	IGLV1-44	-0.402523	0.0392432	0.297002	5.94406	-2.32073	2.92364	0.301241	1.37852	1.22859	-4.99587
hsa-miR-152-3p	IGLV1-44	-0.416651	0.033814	0.623393	3.2898	-2.32073	2.92364	0.286246	2.89346	1.54049	-4.99587
hsa-miR-574-3p	IGLV1-44	-0.387411	0.0457401	0.828144	3.4208	-2.32073	2.92364	0.317488	3.8438	1.7754	-4.99587
hsa-miR-635	IGLV1-44	-0.544182	0.00655927	0.301517	0.556752	-2.32073	2.92364	0.195161	1.39948	1.23244	-4.99587
hsa-miR-659-3p	IGLV1-44	-0.526926	0.00848961	0.284383	1.30414	-2.32073	2.92364	0.205346	1.31996	1.21789	-4.99587
hsa-miR-421	IGLV1-44	-0.470721	0.0180973	0.489095	1.63383	-2.32073	2.92364	0.236309	2.27012	1.40356	-4.99587
hsa-miR-330-5p	IGLV1-44	-0.442164	0.0254652	0.3978	0.672812	-2.32073	2.92364	0.261159	1.84638	1.3175	-4.99587
hsa-miR-342-5p	IGLV1-44	-0.556141	0.00544244	0.456459	3.62789	-2.32073	2.92364	0.186701	2.11864	1.37217	-4.99587
hsa-miR-3128	IGLV1-44	-0.387131	0.0458672	1.91759	2.00039	-2.32073	2.92364	0.317801	8.90045	3.77792	-4.99587
hsa-miR-3201	IGLV1-44	-0.451089	0.022952	1.45992	3.24149	-2.32073	2.92364	0.251961	6.77617	2.75093	-4.99587
hsa-miR-4423-3p	IGLV1-44	-0.383015	0.0477699	0.982777	2.02038	-2.32073	2.92364	0.321794	4.56153	1.97627	-4.99587
hsa-miR-4439	IGLV1-44	-0.406653	0.0375934	0.288456	0.741897	-2.32073	2.92364	0.296536	1.33886	1.22133	-4.99587
hsa-miR-4446-3p	IGLV1-44	-0.3985	0.040901	0.37217	1.49102	-2.32073	2.92364	0.304773	1.72741	1.2943	-4.99587
hsa-miR-4750-5p	IGLV1-44	-0.44311	0.0251891	0.436448	4.0756	-2.32073	2.92364	0.260447	2.02576	1.35327	-4.99587
hsa-miR-4785	IGLV1-44	-0.504602	0.0116344	0.505717	2.08884	-2.32073	2.92364	0.216088	2.34727	1.41983	-4.99587
hsa-miR-550a-3-5p	IGLV1-44	-0.505345	0.0115167	0.278036	0.981866	-2.32073	2.92364	0.216084	1.2905	1.21254	-4.99587
hsa-miR-6721-5p	IGLV1-44	-0.38736	0.0457633	0.329528	1.7059	-2.32073	2.92364	0.317518	1.52949	1.2566	-4.99587
hsa-miR-6785-5p	IGLV1-44	-0.52166	0.00916148	0.386246	3.09812	-2.32073	2.92364	0.206906	1.79275	1.30699	-4.99587
hsa-miR-6787-5p	IGLV1-44	-0.38937	0.0448558	0.548837	3.97967	-2.32073	2.92364	0.315404	2.54741	1.46291	-4.99587
hsa-miR-635	IGLV2-14	-0.510336	0.0107503	0.301517	0.556752	-0.603476	9.39152	0.213036	0.363917	1.23244	-1.51937
hsa-miR-659-3p	IGLV2-14	-0.435391	0.0275085	0.284383	1.30414	-0.603476	9.39152	0.269043	0.343237	1.21789	-1.51937
hsa-miR-421	IGLV2-14	-0.467912	0.018738	0.489095	1.63383	-0.603476	9.39152	0.238236	0.590315	1.40356	-1.51937
hsa-miR-342-5p	IGLV2-14	-0.443866	0.0249705	0.456459	3.62789	-0.603476	9.39152	0.259425	0.550924	1.37217	-1.51937
hsa-miR-3201	IGLV2-14	-0.429038	0.0295366	1.45992	3.24149	-0.603476	9.39152	0.274109	1.76205	2.75093	-1.51937
hsa-miR-4423-3p	IGLV2-14	-0.398718	0.0408101	0.982777	2.02038	-0.603476	9.39152	0.304773	1.18617	1.97627	-1.51937
hsa-miR-548ac	IGLV2-14	-0.390106	0.044527	0.320789	0.929399	-0.603476	9.39152	0.314278	0.387177	1.24901	-1.51937
hsa-miR-4446-3p	IGLV2-14	-0.473042	0.0175809	0.37217	1.49102	-0.603476	9.39152	0.234861	0.449191	1.2943	-1.51937
hsa-miR-4785	IGLV2-14	-0.518723	0.00955428	0.505717	2.08884	-0.603476	9.39152	0.209436	0.610377	1.41983	-1.51937
hsa-miR-550a-3-5p	IGLV2-14	-0.424717	0.0309793	0.278036	0.981866	-0.603476	9.39152	0.278306	0.335576	1.21254	-1.51937
hsa-miR-6721-5p	IGLV2-14	-0.424224	0.0311474	0.329528	1.7059	-0.603476	9.39152	0.278793	0.397724	1.2566	-1.51937
hsa-miR-6867-5p	IGLV2-14	-0.383448	0.0475672	0.285852	0.734515	-0.603476	9.39152	0.321137	0.34501	1.21913	-1.51937
hsa-miR-8084	IGLV2-14	-0.438072	0.0266855	1.0298	3.55254	-0.603476	9.39152	0.266429	1.24292	2.04175	-1.51937
hsa-miR-29c-3p	IGLV4-60	-0.413537	0.0349594	0.557635	1.73478	-0.588607	4.1902	0.28902	0.656456	1.47185	-1.50379
hsa-miR-635	IGLV4-60	-0.474167	0.0173347	0.301517	0.556752	-0.588607	4.1902	0.233936	0.35495	1.23244	-1.50379
hsa-miR-659-3p	IGLV4-60	-0.381789	0.0483479	0.284383	1.30414	-0.588607	4.1902	0.322946	0.33478	1.21789	-1.50379
hsa-miR-421	IGLV4-60	-0.415673	0.0341707	0.489095	1.63383	-0.588607	4.1902	0.286793	0.57577	1.40356	-1.50379
hsa-miR-551b-5p	IGLV4-60	-0.48175	0.0157448	0.374657	1.80599	-0.588607	4.1902	0.227543	0.441051	1.29653	-1.50379
hsa-miR-3201	IGLV4-60	-0.379792	0.0493	1.45992	3.24149	-0.588607	4.1902	0.325189	1.71864	2.75093	-1.50379
hsa-miR-4423-3p	IGLV4-60	-0.568446	0.00445957	0.982777	2.02038	-0.588607	4.1902	0.177925	1.15694	1.97627	-1.50379
hsa-miR-4445-3p	IGLV4-60	-0.433375	0.0281403	0.863741	1.19302	-0.588607	4.1902	0.270742	1.01681	1.81975	-1.50379
hsa-miR-4720-5p	IGLV4-60	-0.486735	0.0147635	0.334733	0.816328	-0.588607	4.1902	0.224767	0.394053	1.26114	-1.50379
hsa-miR-4750-5p	IGLV4-60	-0.444899	0.0246737	0.436448	4.0756	-0.588607	4.1902	0.25795	0.513793	1.35327	-1.50379
hsa-miR-4785	IGLV4-60	-0.669085	0.000627643	0.505717	2.08884	-0.588607	4.1902	0.121986	0.595337	1.41983	-1.50379
hsa-miR-1468-3p	IGLV4-60	-0.414738	0.0345143	0.42221	1.05833	-0.588607	4.1902	0.287721	0.497032	1.33998	-1.50379
hsa-miR-7-5p	IGSF3	-0.515196	0.0100436	-0.369972	0.806458	0.410574	3.85402	0.210143	0.303802	-1.29233	1.32921
hsa-miR-181a-3p	IGSF3	-0.497683	0.0127768	-0.496817	1.55603	0.410574	3.85402	0.217891	0.407961	-1.4111	1.32921
hsa-miR-296-5p	IGSF3	-0.410761	0.0360041	-0.291332	1.04521	0.410574	3.85402	0.291804	0.239226	-1.22377	1.32921
hsa-miR-629-3p	IGSF3	-0.676928	0.00052254	-0.489471	2.74199	0.410574	3.85402	0.116081	0.401928	-1.40393	1.32921
hsa-miR-1208	IGSF3	-0.491671	0.0138398	-0.273785	0.507883	0.410574	3.85402	0.222008	0.224818	-1.20898	1.32921
hsa-miR-5088-5p	IGSF3	-0.401786	0.0395429	-0.410988	1.23828	0.410574	3.85402	0.302316	0.337482	-1.3296	1.32921
hsa-miR-5189-3p	IGSF3	-0.466912	0.0189704	-0.372787	7.90131	0.410574	3.85402	0.238602	0.306113	-1.29485	1.32921
hsa-miR-8060	IGSF3	-0.454082	0.0221537	-0.452122	2.44649	0.410574	3.85402	0.250051	0.371259	-1.36805	1.32921
hsa-miR-629-3p	IL12RB2	-0.54189	0.00679302	-0.489471	2.74199	0.941322	3.35261	0.19739	0.921499	-1.40393	1.92029
hsa-miR-195-3p	IL12RB2	-0.463871	0.0196906	-0.460729	1.40742	0.941322	3.35261	0.241845	0.867389	-1.37624	1.92029
hsa-miR-1208	IL12RB2	-0.478058	0.0165039	-0.273785	0.507883	0.941322	3.35261	0.230817	0.51544	-1.20898	1.92029
hsa-miR-3613-5p	IL12RB2	-0.521195	0.00922273	-0.265961	0.631912	0.941322	3.35261	0.207255	0.500709	-1.20244	1.92029
hsa-miR-6774-5p	IL12RB2	-0.389882	0.0446269	-0.57265	2.01914	0.941322	3.35261	0.314638	1.0781	-1.48725	1.92029
hsa-miR-574-5p	IL1A	-0.410274	0.03619	-0.457347	2.68484	0.720311	4.73866	0.29212	0.658864	-1.37301	1.64754
hsa-miR-1208	IL1A	-0.407562	0.0372374	-0.273785	0.507883	0.720311	4.73866	0.29576	0.394421	-1.20898	1.64754
hsa-miR-3194-3p	IL1A	-0.432173	0.0285223	-0.275356	0.56312	0.720311	4.73866	0.272082	0.396684	-1.21029	1.64754
hsa-miR-6774-5p	IL1A	-0.400119	0.0402279	-0.57265	2.01914	0.720311	4.73866	0.30319	0.824973	-1.48725	1.64754
hsa-miR-98-5p	IMPA2	-0.6098	0.0021536	0.794735	1.87398	-0.464061	4.74831	0.156665	0.737612	1.73476	-1.37942
hsa-miR-34a-5p	IMPA2	-0.475932	0.0169538	0.333251	5.60769	-0.464061	4.74831	0.232655	0.309298	1.25985	-1.37942
hsa-miR-152-3p	IMPA2	-0.471287	0.0179704	0.623393	3.2898	-0.464061	4.74831	0.235689	0.578585	1.54049	-1.37942
hsa-miR-574-3p	IMPA2	-0.622682	0.00168196	0.828144	3.4208	-0.464061	4.74831	0.147397	0.768619	1.7754	-1.37942
[truncated: 3,452 more rows]
