# Supplementary material for: Transcriptomics and miRNomics data integration in lymphoblastoid cells highlights the key role of immune-related functions in lithium treatment response in Bipolar disorder
Source: BMC Psychiatry. 2022 Oct 27;22:665. doi: 10.1186/s12888-022-04286-3 (PMC9615157; doi:10.1186/s12888-022-04286-3)
Supplement: Supplementary file 8 — Additional file 8 Supplementary Table 8. List of 2027 significant mature miRNA-mRNA interactions with p-value ≤0.05 and Pearson correlation index ρ ≤ − 0.5. [file 12888_2022_4286_MOESM8_ESM.xlsx]

## Sheet: Foglio1
			Supplementary Table 8. List of 2027 significant mature miRNA-mRNA interactions with p-value ≤ 0.05 and Pearson correlation index ρ ≤ -0.5.
mature miRNA	mRNA	cor	p-value	logratio.miRNA	meanExp.miRNA	logratio.mRNA	meanExp.mRNA	adj.p-value	S score	FC.miRNA (R vs NR)	FC.mRNA (R vs NR)
hsa-miR-3613-5p	MIR1238	-0.908137	1.5788e-08	-0.265961	0.631912	0.276441	4.41999	0.000785862	0.147045	-1.20244	1.2112
hsa-miR-342-5p	LAMB1	-0.834138	2.42969e-06	0.456459	3.62789	-0.390607	2.44062	0.0369636	0.356592	1.37217	-1.31094
hsa-miR-574-3p	RNF125	-0.833296	2.53475e-06	0.828144	3.4208	-0.645432	4.1199	0.0369636	1.06902	1.7754	-1.56421
hsa-miR-629-3p	TUBA8	-0.830099	2.9704e-06	-0.489471	2.74199	0.395296	3.18189	0.0369636	0.386972	-1.40393	1.31521
hsa-miR-152-3p	RN5S128	-0.822239	4.32833e-06	0.623393	3.2898	-0.49551	2.05376	0.0410776	0.617795	1.54049	-1.40982
hsa-miR-5189-3p	LRRC8B	-0.810267	7.42724e-06	-0.372787	7.90131	0.300482	4.53832	0.0410776	0.224031	-1.29485	1.23156
hsa-miR-342-5p	FOXP1	-0.805773	9.00947e-06	0.456459	3.62789	-0.576602	4.99197	0.0448455	0.52639	1.37217	-1.49133
hsa-miR-196b-3p	LOC220729	-0.797516	1.26871e-05	-0.357247	0.78227	0.268464	6.79112	0.0557907	0.191817	-1.28098	1.20453
hsa-miR-195-3p	TRBV21OR9-2	-0.78902	1.77623e-05	-0.460729	1.40742	0.269023	1.39653	0.0557907	0.247893	-1.37624	1.20499
hsa-miR-6893-5p	ETV3L	-0.788445	1.81614e-05	-0.708279	3.12281	0.277529	2.24049	0.0557907	0.393136	-1.63385	1.21212
hsa-miR-574-3p	STK39	-0.787198	1.90542e-05	0.828144	3.4208	-0.264974	2.13945	0.0557907	0.438872	1.7754	-1.20161
hsa-miR-629-3p	LMO7	-0.784746	2.09198e-05	-0.489471	2.74199	0.368493	4.56953	0.0578502	0.360733	-1.40393	1.291
hsa-miR-5088-5p	BARX2	-0.778229	2.66647e-05	-0.410988	1.23828	0.291117	2.3514	0.0639286	0.239291	-1.3296	1.22359
hsa-miR-7-5p	LUC7L	-0.777917	2.69709e-05	-0.369972	0.806458	0.288255	5.83214	0.0639286	0.213292	-1.29233	1.22116
hsa-miR-502-3p	MIR548A2	-0.775362	2.95948e-05	-0.313399	4.08168	0.316524	2.93635	0.0649688	0.198396	-1.24263	1.24533
hsa-miR-8063	LOC100509247	-0.774966	3.00201e-05	-0.642213	3.31625	0.310247	2.25033	0.0649688	0.398489	-1.56072	1.23992
hsa-miR-342-5p	CTTNBP2	-0.771741	3.36871e-05	0.456459	3.62789	-0.275342	2.74675	0.065675	0.251365	1.37217	-1.21028
hsa-miR-6507-3p	NSMCE1-DT	-0.770138	3.56499e-05	-0.283475	0.769554	0.265698	2.73777	0.065675	0.150637	-1.21712	1.20222
hsa-miR-196b-3p	LOC100506157	-0.768316	3.79987e-05	-0.357247	0.78227	0.267601	3.251	0.065675	0.191199	-1.28098	1.2038
hsa-miR-574-5p	INO80C	-0.766713	4.01745e-05	-0.457347	2.68484	0.282744	4.28446	0.065675	0.258624	-1.37301	1.21651
hsa-miR-635	MIR4461	-0.766576	4.03641e-05	0.301517	0.556752	-0.386036	5.52758	0.065675	0.232793	1.23244	-1.3068
hsa-miR-574-3p	LOC100506571	-0.766193	4.09017e-05	0.828144	3.4208	-0.271767	3.7256	0.065675	0.450124	1.7754	-1.20729
hsa-miR-196b-3p	MIR4742	-0.765001	4.26143e-05	-0.357247	0.78227	0.815436	5.38117	0.0662866	0.582625	-1.28098	1.75983
hsa-miR-3201	KRTAP9-1	-0.760676	4.93565e-05	1.45992	3.24149	-0.267607	1.6486	0.0690978	0.781371	2.75093	-1.20381
hsa-miR-574-5p	F5	-0.760619	4.94508e-05	-0.457347	2.68484	0.469722	2.44429	0.0690978	0.429652	-1.37301	1.38484
hsa-miR-5088-5p	AKAP11-IT1	-0.760306	4.99743e-05	-0.410988	1.23828	0.330724	4.52478	0.0690978	0.271847	-1.3296	1.25764
hsa-miR-342-5p	RHOU	-0.758372	5.33079e-05	0.456459	3.62789	-0.572543	3.42736	0.0704951	0.522685	1.37217	-1.48714
hsa-miR-574-3p	LOC100130298	-0.758086	5.38174e-05	0.828144	3.4208	-0.32562	4.04193	0.0704951	0.539321	1.7754	-1.2532
hsa-miR-574-3p	TBC1D25	-0.753319	6.29384e-05	0.828144	3.4208	-0.337695	1.91491	0.0771518	0.55932	1.7754	-1.26374
hsa-miR-548a-3p	RN5S124	-0.751788	6.61355e-05	0.422371	1.05582	-0.322059	2.04996	0.0771518	0.272056	1.34013	-1.25011
hsa-miR-152-3p	SPC25	-0.751348	6.70799e-05	0.623393	3.2898	-0.329071	4.58564	0.0771518	0.410281	1.54049	-1.2562
hsa-miR-6787-5p	SPC25	-0.751322	6.71341e-05	0.548837	3.97967	-0.329071	4.58564	0.0771518	0.361213	1.46291	-1.2562
hsa-miR-7-5p	PGAM1	-0.749798	7.04986e-05	-0.369972	0.806458	0.288044	4.99744	0.0771518	0.213136	-1.29233	1.22098
hsa-miR-421	ELAVL3	-0.749444	7.12991e-05	0.489095	1.63383	-0.276493	2.64077	0.0771518	0.270463	1.40356	-1.21125
hsa-miR-6746-5p	LOC100509247	-0.744342	8.37478e-05	-0.357578	3.37679	0.310247	2.25033	0.0850741	0.221875	-1.28127	1.23992
hsa-miR-152-3p	C8orf46	-0.743634	8.56147e-05	0.623393	3.2898	-0.291468	3.09256	0.0852311	0.363398	1.54049	-1.22388
hsa-miR-4270	LRRC8B	-0.742938	8.74833e-05	-0.309378	6.96133	0.300482	4.53832	0.0853837	0.185925	-1.23917	1.23156
hsa-miR-6830-5p	MIR4266	-0.740607	9.40002e-05	0.444924	1.38028	-0.351072	1.94325	0.0882309	0.312401	1.36124	-1.27551
hsa-miR-98-5p	KRTAP9-1	-0.736867	0.000105325	0.794735	1.87398	-0.267607	1.6486	0.0882309	0.425354	1.73476	-1.20381
hsa-miR-6507-3p	PGAM1	-0.736687	0.000105896	-0.283475	0.769554	0.288044	4.99744	0.0882309	0.163306	-1.21712	1.22098
hsa-miR-6787-5p	HIST1H1D	-0.736253	0.000107292	0.548837	3.97967	-0.309014	1.99917	0.0882309	0.339197	1.46291	-1.23886
hsa-miR-152-3p	PMCHL1	-0.734159	0.000114236	0.623393	3.2898	-0.326515	1.72405	0.0882309	0.407094	1.54049	-1.25398
hsa-miR-574-5p	GPR150	-0.733416	0.00011679	-0.457347	2.68484	0.348899	2.85082	0.0882309	0.319136	-1.37301	1.27359
hsa-miR-4785	FAM25A	-0.733328	0.000117096	0.505717	2.08884	-0.308653	2.72271	0.0882309	0.312182	1.41983	-1.23855
hsa-miR-4423-3p	ZC2HC1B	-0.732089	0.000121473	0.982777	2.02038	-0.491123	3.32779	0.0882309	0.965328	1.97627	-1.40554
hsa-miR-3689f	TAS2R31	-0.730115	0.000128736	-0.433546	2.21175	0.405281	4.85563	0.0882309	0.351417	-1.35055	1.32435
hsa-miR-4785	ELAVL3	-0.730019	0.000129101	0.505717	2.08884	-0.276493	2.64077	0.0882309	0.279655	1.41983	-1.21125
hsa-miR-4635	KCNMA1	-0.729941	0.000129397	-0.467543	4.53352	0.490739	3.62568	0.0882309	0.458883	-1.38275	1.40516
hsa-miR-7-5p	CD55	-0.727621	0.000138444	-0.369972	0.806458	0.312668	6.827	0.0885462	0.231356	-1.29233	1.242
hsa-miR-3609	ANK3	-0.725898	0.000145508	0.407391	4.73395	-0.266917	2.14189	0.0885462	0.217479	1.32629	-1.20323
hsa-miR-8060	MIR877	-0.725359	0.000147778	-0.452122	2.44649	0.334297	4.24183	0.0885462	0.302286	-1.36805	1.26076
hsa-miR-4785	PYCARD	-0.725265	0.000148178	0.505717	2.08884	-0.290759	5.09117	0.0885462	0.294083	1.41983	-1.22328
hsa-miR-195-3p	C12orf63	-0.725097	0.000148896	-0.460729	1.40742	0.619902	3.36381	0.0885462	0.571214	-1.37624	1.53677
hsa-miR-6893-5p	KCNMA1	-0.724504	0.000151444	-0.708279	3.12281	0.490739	3.62568	0.0885462	0.69516	-1.63385	1.40516
hsa-miR-629-3p	ETV3L	-0.72444	0.000151724	-0.489471	2.74199	0.277529	2.24049	0.0885462	0.271685	-1.40393	1.21212
hsa-miR-629-3p	PPM1A	-0.723604	0.000155389	-0.489471	2.74199	0.327146	5.85729	0.0885462	0.320257	-1.40393	1.25453
hsa-miR-574-3p	SPC25	-0.723114	0.000157568	0.828144	3.4208	-0.329071	4.58564	0.0885462	0.545036	1.7754	-1.2562
hsa-miR-3128	ELAVL3	-0.722117	0.000162094	1.91759	2.00039	-0.276493	2.64077	0.0885462	1.0604	3.77792	-1.21125
hsa-miR-3605-3p	LY9	-0.722036	0.000162466	-0.275236	0.56646	0.293143	6.08744	0.0885462	0.161367	-1.21019	1.22531
hsa-miR-342-5p	RNF125	-0.721728	0.000163887	0.456459	3.62789	-0.645432	4.1199	0.0885462	0.589226	1.37217	-1.56421
hsa-miR-574-3p	ST3GAL1	-0.721241	0.000166156	0.828144	3.4208	-0.29291	3.83916	0.0885462	0.485143	1.7754	-1.22511
hsa-miR-7-5p	KLHL22-IT1	-0.720899	0.000167769	-0.369972	0.806458	0.290874	1.76776	0.0885462	0.21523	-1.29233	1.22338
hsa-miR-330-5p	CRIM1	-0.720003	0.000172052	0.3978	0.672812	-0.664376	6.28808	0.0885462	0.528578	1.3175	-1.58488
hsa-miR-5189-3p	LACTB	-0.71933	0.000175325	-0.372787	7.90131	0.295025	6.08456	0.0885462	0.219963	-1.29485	1.22691
hsa-miR-6746-5p	LOC100653076	-0.719171	0.00017611	-0.357578	3.37679	0.291637	3.75035	0.0885462	0.208566	-1.28127	1.22403
hsa-miR-8060	CYTH3	-0.717446	0.000184783	-0.452122	2.44649	0.406101	2.7574	0.0919776	0.367214	-1.36805	1.3251
hsa-miR-4445-3p	CKMT1A	-0.716493	0.00018973	0.863741	1.19302	-0.277468	1.30565	0.0924591	0.479321	1.81975	-1.21207
hsa-miR-3613-3p	STK39	-0.716387	0.000190287	1.19972	7.8441	-0.264974	2.13945	0.0924591	0.635786	2.29695	-1.20161
hsa-miR-532-3p	ZBTB20	-0.716191	0.000191323	-0.318138	3.21058	0.288385	4.8201	0.0924591	0.183492	-1.24672	1.22127
hsa-miR-6830-5p	PRR5L	-0.714588	0.00019996	0.444924	1.38028	-0.293164	2.77598	0.094332	0.260871	1.36124	-1.22532
hsa-miR-330-5p	CRTAP	-0.714454	0.0002007	0.3978	0.672812	-0.29318	7.68992	0.094332	0.233254	1.3175	-1.22534
hsa-miR-548x-3p	CLEC6A	-0.71442	0.000200884	0.268624	0.911673	-0.84191	3.13756	0.094332	0.452314	1.20466	-1.79242
hsa-miR-6746-5p	GPC5	-0.713614	0.000205369	-0.357578	3.37679	0.360776	3.71317	0.0955371	0.258011	-1.28127	1.28412
hsa-miR-98-5p	ESYT1	-0.711761	0.000216002	0.794735	1.87398	-0.27409	5.90022	0.0966027	0.435658	1.73476	-1.20923
hsa-miR-574-3p	SCARNA1	-0.711727	0.000216203	0.828144	3.4208	-0.271783	2.45128	0.0966027	0.450151	1.7754	-1.2073
hsa-miR-152-3p	HIST1H1D	-0.711698	0.000216375	0.623393	3.2898	-0.309014	1.99917	0.0966027	0.385275	1.54049	-1.23886
hsa-miR-4785	HIST1H1B	-0.711462	0.000217762	0.505717	2.08884	-0.293545	8.87909	0.0966027	0.296902	1.41983	-1.22565
hsa-miR-4785	LCN12	-0.710954	0.00022078	0.505717	2.08884	-0.267386	3.27341	0.0966027	0.270443	1.41983	-1.20362
hsa-miR-574-3p	KIAA1210	-0.710876	0.000221245	0.828144	3.4208	-0.265364	1.75472	0.0966027	0.439519	1.7754	-1.20194
hsa-miR-3128	CKMT1A	-0.710057	0.000226193	1.91759	2.00039	-0.277468	1.30565	0.0979044	1.06414	3.77792	-1.21207
hsa-miR-3605-3p	CLIC6	-0.70798	0.00023916	-0.275236	0.56646	0.554506	5.13668	0.101458	0.305239	-1.21019	1.46867
hsa-miR-6787-5p	HIST1H1B	-0.707207	0.000244144	0.548837	3.97967	-0.293545	8.87909	0.101458	0.322217	1.46291	-1.22565
hsa-miR-6893-5p	ZBTB20	-0.706906	0.000246108	-0.708279	3.12281	0.288385	4.8201	0.101458	0.408514	-1.63385	1.22127
hsa-miR-3613-3p	PRR5L	-0.705392	0.000256199	1.19972	7.8441	-0.293164	2.77598	0.101458	0.703427	2.29695	-1.22532
hsa-let-7f-1-3p	CGB8	-0.705306	0.000256778	0.284128	0.627579	-0.405348	3.62593	0.101458	0.230342	1.21767	-1.32441
hsa-miR-34a-5p	LINC01011	-0.70526	0.000257096	0.333251	5.60769	-0.303685	2.09767	0.101458	0.202406	1.25985	-1.23429
hsa-miR-6886-5p	MIR107	-0.704511	0.000262231	-0.52257	1.62051	0.392521	3.17165	0.101458	0.41024	-1.43651	1.31269
hsa-miR-548x-3p	TCL1B	-0.703325	0.000270536	0.268624	0.911673	-0.400974	1.38374	0.101458	0.215422	1.20466	-1.3204
hsa-miR-6721-5p	LOC100132314	-0.703116	0.000272021	0.329528	1.7059	-0.313236	1.29707	0.101458	0.20644	1.2566	-1.24249
hsa-miR-342-5p	GMPR	-0.702158	0.000278931	0.456459	3.62789	-0.598986	4.43054	0.101458	0.546825	1.37217	-1.51465
hsa-miR-3194-3p	EN2	-0.701971	0.000280296	-0.275356	0.56312	0.317964	2.59635	0.101458	0.175106	-1.21029	1.24657
hsa-miR-4446-3p	CRTAP	-0.701549	0.000283398	0.37217	1.49102	-0.29318	7.68992	0.101458	0.218226	1.2943	-1.22534
hsa-miR-371b-5p	GAS7	-0.701472	0.000283961	-0.547545	3.32797	0.516645	5.68681	0.101458	0.565772	-1.4616	1.43062
hsa-miR-548a-3p	SLC22A5	-0.700984	0.000287591	0.422371	1.05582	-0.317772	3.42694	0.101458	0.268435	1.34013	-1.2464
hsa-miR-6744-5p	HIGD2A	-0.700606	0.000290428	-0.597205	1.91271	0.291556	8.72422	0.101458	0.348237	-1.51278	1.22396
hsa-miR-3201	SPC25	-0.700598	0.000290487	1.45992	3.24149	-0.329071	4.58564	0.101458	0.960834	2.75093	-1.2562
hsa-miR-6787-5p	HIST1H3G	-0.700467	0.000291477	0.548837	3.97967	-0.301229	7.84964	0.101458	0.330652	1.46291	-1.23219
hsa-miR-574-3p	TRBV4-2	-0.699906	0.000295747	0.828144	3.4208	-0.332265	2.30883	0.10223	0.550327	1.7754	-1.25899
hsa-miR-6772-5p	MIR107	-0.699189	0.000301283	-0.522862	2.93997	0.392521	3.17165	0.103425	0.410469	-1.4368	1.31269
hsa-miR-4668-5p	STK39	-0.697879	0.000311617	0.784658	7.49147	-0.264974	2.13945	0.104631	0.415827	1.72268	-1.20161
hsa-miR-3128	KRTAP9-1	-0.697829	0.000312018	1.91759	2.00039	-0.267607	1.6486	0.104631	1.02632	3.77792	-1.20381
hsa-miR-5189-3p	LINC01181	-0.697489	0.000314747	-0.372787	7.90131	0.362615	1.95905	0.104631	0.270356	-1.29485	1.28575
hsa-miR-6787-5p	FXN	-0.69701	0.000318638	0.548837	3.97967	-0.278409	5.44366	0.104631	0.305603	1.46291	-1.21286
hsa-miR-6744-5p	ETV3L	-0.696987	0.000318823	-0.597205	1.91271	0.277529	2.24049	0.104631	0.331483	-1.51278	1.21212
hsa-miR-6774-5p	ZNF165	-0.696945	0.000319169	-0.57265	2.01914	0.329097	2.72652	0.104631	0.376915	-1.48725	1.25623
hsa-miR-27a-3p	C9orf43	-0.696903	0.000319509	0.297002	5.94406	-0.275696	2.59745	0.104631	0.163764	1.22859	-1.21058
hsa-miR-6893-5p	AQP7	-0.696311	0.00032438	-0.708279	3.12281	0.344196	2.40392	0.105532	0.487574	-1.63385	1.26944
hsa-miR-6787-5p	PMCHL1	-0.694813	0.000336983	0.548837	3.97967	-0.326515	1.72405	0.10892	0.358407	1.46291	-1.25398
hsa-miR-27a-3p	ZNF492	-0.694133	0.000342843	0.297002	5.94406	-0.311632	2.71822	0.109639	0.18511	1.22859	-1.24111
hsa-miR-4270	ELF3	-0.694044	0.000343614	-0.309378	6.96133	0.285565	3.46025	0.109639	0.176695	-1.23917	1.21889
hsa-miR-4750-5p	ZC2HC1B	-0.692961	0.000353142	0.436448	4.0756	-0.491123	3.32779	0.110539	0.428699	1.35327	-1.40554
hsa-miR-3175	LOC389906	-0.692774	0.000354809	0.353003	4.75397	-0.951193	3.70132	0.110539	0.671549	1.27722	-1.93347
hsa-miR-6787-5p	IMPA2	-0.692339	0.000358711	0.548837	3.97967	-0.464061	4.74831	0.110539	0.509388	1.46291	-1.37942
hsa-miR-6830-5p	AQP1	-0.69205	0.000361326	0.444924	1.38028	-0.278198	2.7403	0.110539	0.247554	1.36124	-1.21268
hsa-miR-101-5p	ZBTB20	-0.691507	0.000366282	-0.43872	3.84233	0.288385	4.8201	0.110539	0.25304	-1.3554	1.22127
hsa-miR-4785	MIR4535	-0.691336	0.000367849	0.505717	2.08884	-0.319282	1.60737	0.110539	0.322933	1.41983	-1.24771
hsa-miR-4439	MRPL33	-0.690908	0.000371811	0.288456	0.741897	-0.264339	2.43333	0.110539	0.1525	1.22133	-1.20109
hsa-miR-5088-5p	LINC01181	-0.690836	0.000372476	-0.410988	1.23828	0.362615	1.95905	0.110539	0.298061	-1.3296	1.28575
hsa-miR-574-5p	PPAPDC1B	-0.69053	0.000375337	-0.457347	2.68484	0.328796	5.58164	0.110539	0.300748	-1.37301	1.25596
hsa-miR-342-5p	RAB42	-0.69038	0.000376746	0.456459	3.62789	-0.474944	3.2269	0.110539	0.433585	1.37217	-1.38986
hsa-miR-342-5p	CHL1-AS1	-0.690297	0.000377525	0.456459	3.62789	-0.350233	2.11503	0.110539	0.319734	1.37217	-1.27477
hsa-miR-6744-5p	KCNMA1	-0.689751	0.000382696	-0.597205	1.91271	0.490739	3.62568	0.110977	0.586143	-1.51278	1.40516
hsa-miR-5189-3p	MIR550A1	-0.689669	0.000383478	-0.372787	7.90131	0.310005	1.98584	0.110977	0.231132	-1.29485	1.23971
hsa-miR-4270	PFN4	-0.689003	0.000389874	-0.309378	6.96133	0.306297	3.18853	0.112176	0.189523	-1.23917	1.23653
hsa-miR-6746-5p	TRIM2	-0.688494	0.000394824	-0.357578	3.37679	0.404233	3.10717	0.112645	0.28909	-1.28127	1.32339
hsa-miR-664b-3p	DPYSL2	-0.688194	0.000397764	0.293631	0.82009	-0.274471	5.75556	0.112645	0.161187	1.22572	-1.20955
hsa-miR-3201	HIST3H2A	-0.688071	0.000398979	1.45992	3.24149	-0.381572	1.66318	0.112645	1.11413	2.75093	-1.30276
hsa-miR-574-3p	ZC2HC1B	-0.687683	0.000402822	0.828144	3.4208	-0.491123	3.32779	0.112645	0.81344	1.7754	-1.40554
hsa-miR-6774-5p	TBC1D12	-0.687303	0.000406616	-0.57265	2.01914	0.27127	3.58944	0.112863	0.310686	-1.48725	1.20687
hsa-miR-296-5p	LOC441956	-0.686863	0.000411049	-0.291332	1.04521	0.282419	2.67861	0.112863	0.164555	-1.22377	1.21623
hsa-miR-8063	TRAJ43	-0.686797	0.000411715	-0.642213	3.31625	0.394234	4.14375	0.112863	0.506364	-1.56072	1.31424
hsa-miR-5088-5p	LRRC8B	-0.686553	0.00041419	-0.410988	1.23828	0.300482	4.53832	0.112863	0.246989	-1.3296	1.23156
hsa-miR-6774-5p	AUTS2	-0.686182	0.000417984	-0.57265	2.01914	0.598092	4.38987	0.112863	0.684996	-1.48725	1.51371
hsa-miR-4668-5p	LOC100505626	-0.686023	0.000419618	0.784658	7.49147	-0.276244	2.13169	0.112863	0.433514	1.72268	-1.21104
hsa-miR-6507-3p	MIR2116	-0.685902	0.000420866	-0.283475	0.769554	0.361955	2.80513	0.112863	0.20521	-1.21712	1.28517
hsa-miR-3194-3p	NRG4	-0.685817	0.00042174	-0.275356	0.56312	0.363466	2.68568	0.112863	0.200165	-1.21029	1.28651
hsa-miR-659-3p	LINC00891	-0.685418	0.000425883	0.284383	1.30414	-0.269598	3.95703	0.113362	0.153338	1.21789	-1.20547
hsa-miR-659-3p	RN5S358	-0.684458	0.000435998	0.284383	1.30414	-0.326408	1.82379	0.114153	0.18565	1.21789	-1.25389
hsa-miR-3194-3p	MIR548A2	-0.68426	0.000438104	-0.275356	0.56312	0.316524	2.93635	0.114153	0.174313	-1.21029	1.24533
hsa-miR-4785	ZNF439	-0.684013	0.000440752	0.505717	2.08884	-0.292432	3.08465	0.114153	0.295775	1.41983	-1.2247
hsa-miR-4467	MIR516B2	-0.683968	0.000441227	0.359804	6.45023	-0.26324	1.71167	0.114153	0.18943	1.28325	-1.20017
hsa-miR-635	MIR3193	-0.683639	0.000444777	0.301517	0.556752	-0.263758	2.48756	0.114153	0.159055	1.23244	-1.2006
hsa-miR-574-5p	ABHD4	-0.683088	0.000450773	-0.457347	2.68484	0.276764	5.67196	0.114153	0.253154	-1.37301	1.21147
hsa-miR-3613-5p	CCHCR1	-0.682991	0.000451828	-0.265961	0.631912	0.314285	3.16596	0.114153	0.167175	-1.20244	1.2434
hsa-miR-4663	TUBB2B	-0.682968	0.000452085	-0.311646	0.845063	0.521729	4.02426	0.114153	0.325189	-1.24112	1.43567
hsa-miR-4750-5p	CYP3A7-CYP3AP1	-0.682812	0.000453792	0.436448	4.0756	-0.287511	1.62814	0.114153	0.250967	1.35327	-1.22053
hsa-miR-4270	LOC100131289	-0.682688	0.000455162	-0.309378	6.96133	0.330822	4.64071	0.114153	0.204699	-1.23917	1.25773
hsa-miR-6507-3p	RN5S448	-0.682152	0.000461103	-0.283475	0.769554	0.294952	3.76504	0.114153	0.167223	-1.21712	1.22684
hsa-miR-296-5p	BARX2	-0.682113	0.00046154	-0.291332	1.04521	0.291117	2.3514	0.114153	0.169623	-1.22377	1.22359
hsa-miR-574-5p	CYP1B1	-0.681539	0.000467979	-0.457347	2.68484	0.535311	4.57456	0.114749	0.489646	-1.37301	1.44925
hsa-miR-3201	ESYT1	-0.681198	0.000471839	1.45992	3.24149	-0.27409	5.90022	0.115129	0.800299	2.75093	-1.20923
hsa-miR-181a-3p	LOC441956	-0.680727	0.000477221	-0.496817	1.55603	0.282419	2.67861	0.115668	0.280621	-1.4111	1.21623
hsa-miR-196b-3p	LOC100129617	-0.680599	0.000478698	-0.357247	0.78227	0.268954	2.91031	0.115668	0.192166	-1.28098	1.20493
hsa-miR-8063	KCNMA1	-0.680396	0.000481033	-0.642213	3.31625	0.490739	3.62568	0.115671	0.630317	-1.56072	1.40516
hsa-miR-4417	ZC2HC1B	-0.680161	0.000483757	0.477885	2.45323	-0.491123	3.32779	0.115767	0.469401	1.3927	-1.40554
hsa-miR-342-5p	CKMT1A	-0.679554	0.000490845	0.456459	3.62789	-0.277468	1.30565	0.116081	0.253305	1.37217	-1.21207
hsa-miR-4668-5p	AQP1	-0.6795	0.00049148	0.784658	7.49147	-0.278198	2.7403	0.116081	0.43658	1.72268	-1.21268
hsa-miR-6774-5p	BAZ2B	-0.679024	0.000497109	-0.57265	2.01914	0.428266	5.74773	0.116081	0.490494	-1.48725	1.34562
hsa-miR-3201	CTF1	-0.678657	0.000501479	1.45992	3.24149	-0.290108	4.12495	0.116081	0.847069	2.75093	-1.22273
hsa-miR-4668-5p	CERS6	-0.678644	0.000501642	0.784658	7.49147	-0.378144	7.55367	0.116081	0.593427	1.72268	-1.29967
hsa-miR-6837-5p	DPYSL2	-0.678373	0.000504891	0.44499	1.28144	-0.274471	5.75556	0.116081	0.244274	1.3613	-1.20955
hsa-miR-550a-3-5p	LOC253039	-0.678264	0.000506202	0.278036	0.981866	-0.470993	4.91042	0.116081	0.261906	1.21254	-1.38606
hsa-miR-6813-5p	FXN	-0.67803	0.000509031	0.489827	3.98707	-0.278409	5.44366	0.116081	0.272745	1.40428	-1.21286
hsa-miR-3613-3p	AQP1	-0.677684	0.000513246	1.19972	7.8441	-0.278198	2.7403	0.116081	0.667517	2.29695	-1.21268
hsa-miR-629-3p	IGSF3	-0.676928	0.00052254	-0.489471	2.74199	0.410574	3.85402	0.116081	0.401928	-1.40393	1.32921
hsa-miR-3201	CHAC2	-0.676798	0.000524148	1.45992	3.24149	-0.298718	4.2058	0.116081	0.872209	2.75093	-1.23005
hsa-miR-4720-5p	ZFP36L2	-0.676607	0.000526521	0.334733	0.816328	-0.284884	5.52223	0.116081	0.190721	1.26114	-1.21831
hsa-miR-4467	CCR6	-0.676571	0.000526971	0.359804	6.45023	-0.327236	5.35842	0.116081	0.235482	1.28325	-1.25461
hsa-miR-195-3p	FYN	-0.676523	0.000527578	-0.460729	1.40742	0.623115	3.43916	0.116081	0.574175	-1.37624	1.5402
hsa-miR-3128	RASGEF1A	-0.675245	0.000543737	1.91759	2.00039	-0.423554	3.70964	0.116081	1.62441	3.77792	-1.34123
hsa-miR-579-5p	KIAA1210	-0.675079	0.000545866	0.327158	0.821209	-0.265364	1.75472	0.116081	0.173632	1.25454	-1.20194
hsa-miR-629-3p	OR5H6	-0.674801	0.000549455	-0.489471	2.74199	0.944094	2.45144	0.116081	0.924213	-1.40393	1.92398
hsa-miR-4668-5p	RASGEF1A	-0.674797	0.000549505	0.784658	7.49147	-0.423554	3.70964	0.116081	0.66469	1.72268	-1.34123
hsa-miR-34a-5p	SPC25	-0.674753	0.00055007	0.333251	5.60769	-0.329071	4.58564	0.116081	0.219326	1.25985	-1.2562
hsa-miR-574-3p	NFIC	-0.67459	0.000552188	0.828144	3.4208	-0.290794	6.56641	0.116081	0.481639	1.7754	-1.22331
hsa-miR-3605-3p	MIR1238	-0.67455	0.0005527	-0.275236	0.56646	0.276441	4.41999	0.116081	0.152173	-1.21019	1.2112
hsa-miR-1208	RN5S208	-0.673653	0.000564458	-0.273785	0.507883	0.282593	1.40386	0.117069	0.15474	-1.20898	1.21638
hsa-miR-574-5p	ETV3L	-0.673372	0.000568184	-0.457347	2.68484	0.277529	2.24049	0.117352	0.253854	-1.37301	1.21212
hsa-miR-331-3p	KIAA1210	-0.671969	0.000587098	0.559014	2.87027	-0.265364	1.75472	0.120443	0.296684	1.47326	-1.20194
hsa-miR-196b-3p	LOC730268	-0.671904	0.000587989	-0.357247	0.78227	0.358665	4.62767	0.120443	0.256265	-1.28098	1.28224
hsa-miR-3201	PRR5L	-0.671552	0.000592827	1.45992	3.24149	-0.293164	2.77598	0.120937	0.855991	2.75093	-1.22532
hsa-miR-1208	TAS2R31	-0.67018	0.000611978	-0.273785	0.507883	0.405281	4.85563	0.121986	0.22192	-1.20898	1.32435
hsa-miR-8084	PIK3CG	-0.669643	0.000619615	1.0298	3.55254	-0.352229	6.1996	0.121986	0.725453	2.04175	-1.27653
hsa-miR-1208	PPM1A	-0.669325	0.000624186	-0.273785	0.507883	0.327146	5.85729	0.121986	0.179136	-1.20898	1.25453
hsa-miR-6746-5p	LOC401321	-0.669196	0.000626037	-0.357578	3.37679	0.338875	1.87909	0.121986	0.242349	-1.28127	1.26477
hsa-miR-4785	IGLV4-60	-0.669085	0.000627643	0.505717	2.08884	-0.588607	4.1902	0.121986	0.595337	1.41983	-1.50379
hsa-miR-6785-5p	RN5S187	-0.66908	0.000627722	0.386246	3.09812	-0.276264	3.50787	0.121986	0.213412	1.30699	-1.21105
hsa-miR-6774-5p	KLF3	-0.668766	0.000632276	-0.57265	2.01914	0.647933	4.18779	0.121986	0.742078	-1.48725	1.56692
hsa-miR-34a-5p	MZT2B	-0.668672	0.000633645	0.333251	5.60769	-0.273991	4.39556	0.121986	0.182615	1.25985	-1.20915
hsa-miR-4785	LOC100132781	-0.668594	0.00063478	0.505717	2.08884	-0.311096	2.08927	0.121986	0.314653	1.41983	-1.24065
hsa-miR-7-5p	NSMCE1-DT	-0.668582	0.000634949	-0.369972	0.806458	0.265698	2.73777	0.121986	0.196602	-1.29233	1.20222
hsa-miR-6774-5p	SLC12A8	-0.668349	0.000638368	-0.57265	2.01914	0.377231	5.05227	0.121986	0.432043	-1.48725	1.29885
hsa-miR-3609	SYCP2L	-0.668041	0.000642897	0.407391	4.73395	-0.449442	2.67346	0.121986	0.366197	1.32629	-1.36551
hsa-miR-4446-3p	MIR4660	-0.667969	0.000643953	0.37217	1.49102	-0.267736	3.88416	0.121986	0.199286	1.2943	-1.20392
hsa-miR-5100	MIR548B	-0.667832	0.000645979	0.277357	6.32545	-0.281447	2.00333	0.121986	0.156123	1.21197	-1.21541
hsa-miR-6787-5p	ESYT1	-0.667329	0.000653469	0.548837	3.97967	-0.27409	5.90022	0.121986	0.300862	1.46291	-1.20923
hsa-miR-3148	ZNF487P	-0.667047	0.000657689	0.712293	2.01987	-0.291647	1.75836	0.121986	0.415477	1.63841	-1.22404
hsa-miR-574-3p	RASGEF1A	-0.666342	0.000668377	0.828144	3.4208	-0.423554	3.70964	0.121986	0.701527	1.7754	-1.34123
hsa-miR-5100	FAM165A	-0.666148	0.000671337	0.277357	6.32545	-0.326526	2.45886	0.121986	0.181128	1.21197	-1.25399
hsa-miR-3201	ELAVL3	-0.665917	0.00067488	1.45992	3.24149	-0.276493	2.64077	0.121986	0.807316	2.75093	-1.21125
hsa-miR-4423-3p	STK39	-0.665888	0.000675326	0.982777	2.02038	-0.264974	2.13945	0.121986	0.52082	1.97627	-1.20161
hsa-miR-16-2-3p	ZNF382	-0.665077	0.000687882	-0.463711	2.87523	0.296898	3.90373	0.121986	0.27535	-1.37908	1.2285
hsa-miR-3689f	SNORA38B	-0.664967	0.000689601	-0.433546	2.21175	0.667832	6.75126	0.121986	0.579073	-1.35055	1.58868
hsa-miR-574-5p	MIR193B	-0.664876	0.000691033	-0.457347	2.68484	0.322165	4.39182	0.121986	0.294682	-1.37301	1.25021
hsa-miR-7-5p	AKAP11-IT1	-0.664768	0.000692726	-0.369972	0.806458	0.330724	4.52478	0.121986	0.244717	-1.29233	1.25764
hsa-miR-4635	NLRP1	-0.664732	0.000693292	-0.467543	4.53352	0.320453	4.63104	0.121986	0.299651	-1.38275	1.24872
hsa-miR-296-5p	KLHL22-IT1	-0.664555	0.000696076	-0.291332	1.04521	0.290874	1.76776	0.121986	0.169481	-1.22377	1.22338
hsa-miR-6774-5p	AQP7	-0.66455	0.000696156	-0.57265	2.01914	0.344196	2.40392	0.121986	0.394208	-1.48725	1.26944
hsa-miR-8084	LOC100132314	-0.664519	0.000696651	1.0298	3.55254	-0.313236	1.29707	0.121986	0.645143	2.04175	-1.24249
hsa-miR-7-5p	PPAPDC1B	-0.664464	0.000697516	-0.369972	0.806458	0.328796	5.58164	0.121986	0.24329	-1.29233	1.25596
hsa-miR-6774-5p	ZNF608	-0.664429	0.000698061	-0.57265	2.01914	0.764302	4.79569	0.121986	0.875355	-1.48725	1.69855
hsa-miR-98-5p	STK39	-0.664294	0.000700209	0.794735	1.87398	-0.264974	2.13945	0.121986	0.421168	1.73476	-1.20161
hsa-miR-3128	AQP1	-0.663957	0.000705556	1.91759	2.00039	-0.278198	2.7403	0.121986	1.06694	3.77792	-1.21268
hsa-miR-3613-5p	HHAT	-0.663606	0.000711176	-0.265961	0.631912	0.346776	4.51117	0.121986	0.184458	-1.20244	1.27172
hsa-miR-6746-5p	ZG16B	-0.663347	0.000715357	-0.357578	3.37679	0.670979	4.30132	0.121986	0.479855	-1.28127	1.59215
hsa-miR-4635	AKAP11-IT1	-0.66304	0.000720318	-0.467543	4.53352	0.330724	4.52478	0.121986	0.309256	-1.38275	1.25764
hsa-miR-6507-3p	NR1D1	-0.662761	0.000724857	-0.283475	0.769554	0.304608	4.40481	0.121986	0.172697	-1.21712	1.23508
hsa-miR-629-3p	EBF1	-0.662587	0.000727709	-0.489471	2.74199	0.272483	6.87405	0.121986	0.266744	-1.40393	1.20788
hsa-miR-8060	RHOV	-0.662539	0.000728491	-0.452122	2.44649	0.379558	4.75334	0.121986	0.343213	-1.36805	1.30094
hsa-miR-6893-5p	F5	-0.662385	0.000731023	-0.708279	3.12281	0.469722	2.44429	0.121986	0.665389	-1.63385	1.38484
hsa-miR-629-3p	HECW2	-0.662376	0.000731165	-0.489471	2.74199	1.02147	4.89234	0.121986	0.999955	-1.40393	2.02998
hsa-miR-181a-3p	PRF1	-0.66235	0.000731588	-0.496817	1.55603	0.264138	2.7388	0.121986	0.262457	-1.4111	1.20092
hsa-miR-4445-3p	KRTAP9-1	-0.662126	0.000735284	0.863741	1.19302	-0.267607	1.6486	0.121986	0.462287	1.81975	-1.20381
hsa-miR-342-5p	C8orf74	-0.661967	0.000737921	0.456459	3.62789	-0.299648	2.58044	0.121986	0.273554	1.37217	-1.23084
hsa-miR-3201	MIR4461	-0.661831	0.000740169	1.45992	3.24149	-0.386036	5.52758	0.121986	1.12716	2.75093	-1.3068
hsa-miR-664b-3p	HIST1H1B	-0.66158	0.000744344	0.293631	0.82009	-0.293545	8.87909	0.121986	0.172388	1.22572	-1.22565
hsa-miR-4635	LRRC8B	-0.66154	0.000745014	-0.467543	4.53352	0.300482	4.53832	0.121986	0.280977	-1.38275	1.23156
hsa-miR-342-5p	PYCARD	-0.660929	0.000755277	0.456459	3.62789	-0.290759	5.09117	0.122673	0.265439	1.37217	-1.22328
hsa-miR-4462	DPCR1	-0.660267	0.000766531	-0.505865	2.405	0.308806	1.90043	0.123006	0.312429	-1.41997	1.23868
hsa-miR-8060	LOC100216479	-0.660064	0.000770007	-0.452122	2.44649	0.483325	1.73757	0.123006	0.437044	-1.36805	1.39796
hsa-miR-3148	KRTAP9-1	-0.659909	0.000772664	0.712293	2.01987	-0.267607	1.6486	0.123006	0.38123	1.63841	-1.20381
hsa-miR-181a-3p	PPP1R32	-0.659899	0.000772836	-0.496817	1.55603	0.283172	3.94822	0.123006	0.281369	-1.4111	1.21687
hsa-miR-664b-3p	STK39	-0.659893	0.000772954	0.293631	0.82009	-0.264974	2.13945	0.123006	0.155609	1.22572	-1.20161
hsa-miR-6746-5p	LOC494127	-0.659758	0.000775272	-0.357578	3.37679	0.284063	1.89874	0.123006	0.20315	-1.28127	1.21762
hsa-miR-3128	STK39	-0.659719	0.000775953	1.91759	2.00039	-0.264974	2.13945	0.123006	1.01622	3.77792	-1.20161
hsa-miR-181a-3p	XXYLT1-AS1	-0.659001	0.000788441	-0.496817	1.55603	0.410896	2.9183	0.124194	0.408281	-1.4111	1.32951
hsa-miR-6746-5p	RPL23AP32	-0.658822	0.000791582	-0.357578	3.37679	0.746546	2.89425	0.124296	0.533897	-1.28127	1.67777
hsa-miR-532-3p	TRAJ50	-0.658451	0.000798125	-0.318138	3.21058	0.316135	2.72451	0.124897	0.201149	-1.24672	1.24499
hsa-miR-4668-5p	HIST3H2A	-0.658321	0.000800426	0.784658	7.49147	-0.381572	1.66318	0.124897	0.598806	1.72268	-1.30276
hsa-miR-6787-5p	RN5S128	-0.658	0.000806128	0.548837	3.97967	-0.49551	2.05376	0.124909	0.543909	1.46291	-1.40982
hsa-miR-6785-5p	KRT6C	-0.657893	0.000808035	0.386246	3.09812	-0.266223	1.33827	0.124909	0.205655	1.30699	-1.20266
hsa-miR-629-3p	CXCR5	-0.65742	0.000816529	-0.489471	2.74199	0.361597	2.68427	0.125005	0.353982	-1.40393	1.28485
hsa-miR-181a-3p	CYBRD1	-0.65736	0.000817612	-0.496817	1.55603	0.372314	6.60145	0.125005	0.369944	-1.4111	1.29443
hsa-miR-6507-3p	AKAP11-IT1	-0.656562	0.000832138	-0.283475	0.769554	0.330724	4.52478	0.125005	0.187504	-1.21712	1.25764
hsa-miR-3201	RN5S358	-0.656462	0.000833958	1.45992	3.24149	-0.326408	1.82379	0.125005	0.953058	2.75093	-1.25389
hsa-miR-4270	MIR550A1	-0.656421	0.000834719	-0.309378	6.96133	0.310005	1.98584	0.125005	0.191818	-1.23917	1.23971
hsa-miR-6867-5p	TRBV4-2	-0.656409	0.000834942	0.285852	0.734515	-0.332265	2.30883	0.125005	0.189958	1.21913	-1.25899
hsa-miR-3613-3p	PIK3CG	-0.656255	0.000837774	1.19972	7.8441	-0.352229	6.1996	0.125005	0.84515	2.29695	-1.27653
hsa-miR-3148	RASGEF1A	-0.655932	0.000843733	0.712293	2.01987	-0.423554	3.70964	0.125005	0.603389	1.63841	-1.34123
hsa-miR-4668-5p	ZNF492	-0.655514	0.000851524	0.784658	7.49147	-0.311632	2.71822	0.125005	0.489049	1.72268	-1.24111
hsa-miR-635	CHL1-AS1	-0.655491	0.000851949	0.301517	0.556752	-0.350233	2.11503	0.125005	0.211203	1.23244	-1.27477
hsa-miR-3201	CKMT1A	-0.655425	0.000853178	1.45992	3.24149	-0.277468	1.30565	0.125005	0.810161	2.75093	-1.21207
hsa-miR-548ac	STK39	-0.655178	0.000857811	0.320789	0.929399	-0.264974	2.13945	0.125005	0.170001	1.24901	-1.20161
hsa-miR-338-5p	LOC494127	-0.655121	0.000858879	-0.586504	2.4646	0.284063	1.89874	0.125005	0.333208	-1.5016	1.21762
hsa-miR-574-3p	MIR516B2	-0.654914	0.000862791	0.828144	3.4208	-0.26324	1.71167	0.125208	0.436002	1.7754	-1.20017
hsa-miR-5088-5p	ST6GALNAC2	-0.654522	0.000870214	-0.410988	1.23828	0.423704	3.88777	0.125767	0.348274	-1.3296	1.34137
hsa-miR-6774-5p	HHAT	-0.654158	0.000877163	-0.57265	2.01914	0.346776	4.51117	0.125767	0.397163	-1.48725	1.27172
hsa-miR-331-3p	TRBV23-1	-0.654156	0.000877204	0.559014	2.87027	-0.269398	4.92625	0.125767	0.301194	1.47326	-1.2053
hsa-miR-3128	MIR516B2	-0.653993	0.000880322	1.91759	2.00039	-0.26324	1.71167	0.125767	1.00958	3.77792	-1.20017
hsa-miR-4462	LGALS3	-0.653859	0.000882905	-0.505865	2.405	0.340029	4.15428	0.125767	0.344018	-1.41997	1.26578
hsa-miR-181a-3p	SUMO4	-0.653696	0.000886054	-0.496817	1.55603	0.264615	6.75279	0.125767	0.262931	-1.4111	1.20132
hsa-miR-5088-5p	LOC100132705	-0.65367	0.000886553	-0.410988	1.23828	0.32795	3.75792	0.125767	0.269567	-1.3296	1.25523
hsa-miR-4785	HIST1H3G	-0.653654	0.000886861	0.505717	2.08884	-0.301229	7.84964	0.125767	0.304674	1.41983	-1.23219
hsa-miR-5189-3p	KLHL22-IT1	-0.653179	0.000896074	-0.372787	7.90131	0.290874	1.76776	0.12657	0.216868	-1.29485	1.22338
hsa-miR-548a-3p	ESYT1	-0.653101	0.000897602	0.422371	1.05582	-0.27409	5.90022	0.12657	0.231535	1.34013	-1.20923
hsa-miR-101-5p	LINC01181	-0.65167	0.000925906	-0.43872	3.84233	0.362615	1.95905	0.128331	0.318173	-1.3554	1.28575
hsa-miR-3201	PMCHL1	-0.651504	0.000929235	1.45992	3.24149	-0.326515	1.72405	0.128331	0.953371	2.75093	-1.25398
hsa-miR-6785-5p	RN5S128	-0.651433	0.000930666	0.386246	3.09812	-0.49551	2.05376	0.128331	0.382778	1.30699	-1.40982
hsa-miR-3613-3p	HIST3H2A	-0.651266	0.000934023	1.19972	7.8441	-0.381572	1.66318	0.128331	0.915556	2.29695	-1.30276
hsa-miR-3128	LOC100132314	-0.651016	0.000939082	1.91759	2.00039	-0.313236	1.29707	0.128331	1.20132	3.77792	-1.24249
hsa-miR-1208	HMSD	-0.650949	0.000940436	-0.273785	0.507883	0.410775	6.16553	0.128331	0.224928	-1.20898	1.3294
hsa-miR-4635	RN5S208	-0.650843	0.000942596	-0.467543	4.53352	0.282593	1.40386	0.128331	0.264249	-1.38275	1.21638
hsa-miR-4668-5p	ELAVL3	-0.650815	0.000943168	0.784658	7.49147	-0.276493	2.64077	0.128331	0.433905	1.72268	-1.21125
hsa-miR-1208	LINC01181	-0.650535	0.000948877	-0.273785	0.507883	0.362615	1.95905	0.128696	0.198557	-1.20898	1.28575
hsa-miR-8084	CKMT1A	-0.650087	0.000958073	1.0298	3.55254	-0.277468	1.30565	0.128863	0.571474	2.04175	-1.21207
hsa-miR-5189-3p	LOC100506157	-0.650078	0.000958273	-0.372787	7.90131	0.267601	3.251	0.128863	0.199516	-1.29485	1.2038
hsa-miR-6825-5p	LINC00891	-0.650048	0.000958884	0.296464	1.02979	-0.269598	3.95703	0.128863	0.159852	1.22813	-1.20547
hsa-miR-195-3p	RN5S448	-0.649938	0.000961161	-0.460729	1.40742	0.294952	3.76504	0.128863	0.271786	-1.37624	1.22684
hsa-miR-4785	PRR5L	-0.649682	0.000966459	0.505717	2.08884	-0.293164	2.77598	0.128972	0.296516	1.41983	-1.22532
hsa-miR-629-3p	GPR141	-0.649159	0.000977383	-0.489471	2.74199	0.413076	2.66855	0.129782	0.404377	-1.40393	1.33152
hsa-miR-342-5p	LOC100132781	-0.649086	0.000978909	0.456459	3.62789	-0.311096	2.08927	0.129782	0.284005	1.37217	-1.24065
hsa-miR-8084	CHAC2	-0.649008	0.000980543	1.0298	3.55254	-0.298718	4.2058	0.129782	0.615242	2.04175	-1.23005
hsa-miR-3194-3p	CES3	-0.648893	0.000982958	-0.275356	0.56312	0.360683	3.03156	0.129782	0.198632	-1.21029	1.28403
hsa-miR-532-3p	TRAJ52	-0.648255	0.000996484	-0.318138	3.21058	0.922091	2.9508	0.130415	0.586704	-1.24672	1.89486
hsa-miR-4439	KIAA1210	-0.647931	0.00100341	0.288456	0.741897	-0.265364	1.75472	0.130415	0.153091	1.22133	-1.20194
hsa-miR-4668-5p	RN5S388	-0.647651	0.00100942	0.784658	7.49147	-0.310727	1.45506	0.130415	0.487629	1.72268	-1.24033
hsa-miR-6774-5p	CLIC6	-0.647445	0.00101387	-0.57265	2.01914	0.554506	5.13668	0.130415	0.635076	-1.48725	1.46867
hsa-miR-1208	RNU6-66	-0.647139	0.0010205	-0.273785	0.507883	0.375797	1.80393	0.130415	0.205775	-1.20898	1.29756
hsa-miR-4518	S100A6	-0.647072	0.00102195	-0.609614	2.07696	0.298256	2.45965	0.130415	0.363642	-1.52585	1.22966
hsa-miR-664b-3p	IMPA2	-0.647035	0.00102277	0.293631	0.82009	-0.464061	4.74831	0.130415	0.272526	1.22572	-1.37942
hsa-miR-29c-3p	ZC2HC1B	-0.647034	0.00102279	0.557635	1.73478	-0.491123	3.32779	0.130415	0.547735	1.47185	-1.40554
hsa-miR-101-5p	LOC100129534	-0.646874	0.00102628	-0.43872	3.84233	0.277872	3.35638	0.130415	0.243816	-1.3554	1.21241
hsa-miR-3128	ZC2HC1B	-0.646759	0.00102879	1.91759	2.00039	-0.491123	3.32779	0.130415	1.88355	3.77792	-1.40554
hsa-miR-3613-3p	LOC100505626	-0.64673	0.00102942	1.19972	7.8441	-0.276244	2.13169	0.130415	0.66283	2.29695	-1.21104
hsa-miR-4417	ITGB7	-0.646709	0.00102988	0.477885	2.45323	-0.287062	6.31645	0.130415	0.274366	1.3927	-1.22015
hsa-miR-629-3p	CD274	-0.646364	0.00103746	-0.489471	2.74199	0.410851	7.29385	0.130415	0.402199	-1.40393	1.32947
hsa-miR-3613-5p	RN5S158	-0.646017	0.00104513	-0.265961	0.631912	0.399418	4.35865	0.130415	0.212459	-1.20244	1.31898
hsa-miR-5100	GDF11	-0.645969	0.0010462	0.277357	6.32545	-0.33801	4.67435	0.130415	0.187499	1.21197	-1.26401
hsa-miR-3194-3p	LOC100130476	-0.645833	0.00104922	-0.275356	0.56312	0.29978	2.06447	0.130415	0.165092	-1.21029	1.23096
hsa-miR-885-3p	HIST1H1B	-0.645829	0.00104931	0.576046	2.86235	-0.293545	8.87909	0.130415	0.338191	1.49076	-1.22565
hsa-miR-629-3p	NFKBIZ	-0.645776	0.00105049	-0.489471	2.74199	0.345464	5.75446	0.130415	0.338188	-1.40393	1.27056
hsa-miR-5088-5p	CD55	-0.645769	0.00105064	-0.410988	1.23828	0.312668	6.827	0.130415	0.257005	-1.3296	1.242
hsa-miR-4663	C1orf38	-0.645096	0.00106571	-0.311646	0.845063	0.268425	6.70028	0.131304	0.167307	-1.24112	1.20449
hsa-miR-550a-3-5p	C8orf74	-0.644757	0.00107339	0.278036	0.981866	-0.299648	2.58044	0.13163	0.166626	1.21254	-1.23084
hsa-miR-338-5p	RN5S177	-0.644721	0.0010742	-0.586504	2.4646	0.362323	1.91304	0.13163	0.425008	-1.5016	1.28549
hsa-miR-4423-3p	CKMT1A	-0.644629	0.00107629	0.982777	2.02038	-0.277468	1.30565	0.13163	0.545378	1.97627	-1.21207
hsa-miR-6746-5p	ZBTB20	-0.644101	0.00108836	-0.357578	3.37679	0.288385	4.8201	0.132057	0.20624	-1.28127	1.22127
hsa-miR-6825-5p	FAM27L	-0.644077	0.0010889	0.296464	1.02979	-0.337147	3.34232	0.132057	0.199904	1.22813	-1.26326
hsa-miR-4423-3p	LOC100132314	-0.643763	0.00109614	0.982777	2.02038	-0.313236	1.29707	0.132258	0.615682	1.97627	-1.24249
hsa-miR-6772-5p	KCNMA1	-0.643709	0.00109737	-0.522862	2.93997	0.490739	3.62568	0.132258	0.513177	-1.4368	1.40516
hsa-miR-629-3p	RN5S208	-0.642633	0.00112247	-0.489471	2.74199	0.282593	1.40386	0.134735	0.276642	-1.40393	1.21638
hsa-miR-4423-3p	KRTAP9-1	-0.642248	0.00113154	0.982777	2.02038	-0.267607	1.6486	0.135328	0.525997	1.97627	-1.20381
hsa-miR-4467	HIST1H1B	-0.642157	0.00113371	0.359804	6.45023	-0.293545	8.87909	0.135328	0.211238	1.28325	-1.22565
hsa-miR-342-5p	TRBV4-2	-0.641594	0.00114714	0.456459	3.62789	-0.332265	2.30883	0.135996	0.303331	1.37217	-1.25899
hsa-miR-101-5p	LRRC8B	-0.641453	0.00115053	-0.43872	3.84233	0.300482	4.53832	0.13603	0.263655	-1.3554	1.23156
hsa-miR-4750-5p	UBE2Q2P1	-0.641128	0.00115835	0.436448	4.0756	-0.31336	1.47141	0.136098	0.27353	1.35327	-1.2426
hsa-miR-6744-5p	LOC643401	-0.640976	0.00116204	-0.597205	1.91271	0.757735	4.58438	0.136098	0.905045	-1.51278	1.69083
hsa-miR-5088-5p	OR2L3	-0.640544	0.00117253	-0.410988	1.23828	0.322762	2.66044	0.136848	0.265303	-1.3296	1.25072
hsa-miR-371b-5p	MIR550A1	-0.640436	0.00117517	-0.547545	3.32797	0.310005	1.98584	0.136848	0.339484	-1.4616	1.23971
hsa-miR-502-3p	MIR550A1	-0.640266	0.00117934	-0.313399	4.08168	0.310005	1.98584	0.136848	0.19431	-1.24263	1.23971
hsa-miR-1468-3p	KRT16P3	-0.639978	0.00118642	0.42221	1.05833	-0.269735	2.20362	0.137338	0.22777	1.33998	-1.20559
hsa-miR-3605-3p	C16orf90	-0.639722	0.00119275	-0.275236	0.56646	0.319517	3.12946	0.137432	0.175885	-1.21019	1.24791
hsa-miR-3148	HIST3H2A	-0.639407	0.00120057	0.712293	2.01987	-0.381572	1.66318	0.138013	0.543582	1.63841	-1.30276
hsa-miR-3689f	PFN4	-0.639277	0.00120381	-0.433546	2.21175	0.306297	3.18853	0.138066	0.265588	-1.35055	1.23653
hsa-miR-101-5p	F5	-0.639068	0.00120904	-0.43872	3.84233	0.469722	2.44429	0.138236	0.412153	-1.3554	1.38484
hsa-miR-3613-5p	LOC100509247	-0.638885	0.00121362	-0.265961	0.631912	0.310247	2.25033	0.138236	0.165027	-1.20244	1.23992
hsa-miR-3609	LAMB1	-0.638328	0.00122767	0.407391	4.73395	-0.390607	2.44062	0.139518	0.31826	1.32629	-1.31094
hsa-miR-98-5p	CTF1	-0.637603	0.0012462	0.794735	1.87398	-0.290108	4.12495	0.140979	0.461118	1.73476	-1.22273
hsa-miR-4423-3p	MIR516B2	-0.637149	0.0012579	0.982777	2.02038	-0.26324	1.71167	0.141339	0.517413	1.97627	-1.20017
hsa-miR-3613-3p	CDKN2C	-0.63653	0.00127402	1.19972	7.8441	-0.335949	3.96006	0.14237	0.806088	2.29695	-1.26221
hsa-miR-4635	F5	-0.636376	0.00127804	-0.467543	4.53352	0.469722	2.44429	0.14237	0.439231	-1.38275	1.38484
hsa-miR-8084	MIR516B2	-0.636358	0.00127852	1.0298	3.55254	-0.26324	1.71167	0.14237	0.542171	2.04175	-1.20017
hsa-miR-4785	MIR4461	-0.636017	0.00128749	0.505717	2.08884	-0.386036	5.52758	0.142883	0.39045	1.41983	-1.3068
hsa-miR-8084	KRTAP9-1	-0.635965	0.00128886	1.0298	3.55254	-0.267607	1.6486	0.142883	0.551166	2.04175	-1.20381
hsa-miR-101-5p	ABHD4	-0.635067	0.00131277	-0.43872	3.84233	0.276764	5.67196	0.144567	0.242844	-1.3554	1.21147
hsa-miR-5189-3p	BARX2	-0.63493	0.00131643	-0.372787	7.90131	0.291117	2.3514	0.14465	0.217049	-1.29485	1.22359
hsa-miR-532-3p	NRN1	-0.634523	0.00132742	-0.318138	3.21058	0.930515	4.30457	0.14528	0.592064	-1.24672	1.90596
hsa-miR-574-5p	CLEC2B	-0.63379	0.00134739	-0.457347	2.68484	0.572347	4.21649	0.145449	0.523522	-1.37301	1.48694
hsa-miR-195-3p	LOC100131289	-0.633702	0.00134981	-0.460729	1.40742	0.330822	4.64071	0.145449	0.304839	-1.37624	1.25773
hsa-miR-548a-3p	IMPA2	-0.633626	0.00135189	0.422371	1.05582	-0.464061	4.74831	0.145449	0.392012	1.34013	-1.37942
hsa-miR-296-5p	DNAJB6	-0.633609	0.00135236	-0.291332	1.04521	0.264442	5.67792	0.145449	0.15408	-1.22377	1.20117
hsa-miR-664b-3p	CCR6	-0.633608	0.00135239	0.293631	0.82009	-0.327236	5.35842	0.145449	0.192173	1.22572	-1.25461
hsa-miR-4518	KIAA1522	-0.633435	0.00135714	-0.609614	2.07696	0.288992	2.46891	0.145588	0.352347	-1.52585	1.22179
hsa-miR-3613-3p	DPYSL2	-0.633147	0.0013651	1.19972	7.8441	-0.274471	5.75556	0.145713	0.658575	2.29695	-1.20955
hsa-miR-181a-3p	GRAMD1C	-0.63297	0.00137003	-0.496817	1.55603	0.289796	2.43394	0.145713	0.287951	-1.4111	1.22247
hsa-miR-3194-3p	LUC7L	-0.632866	0.00137293	-0.275356	0.56312	0.288255	5.83214	0.145713	0.158746	-1.21029	1.22116
hsa-miR-4518	ELF3	-0.632784	0.00137521	-0.609614	2.07696	0.285565	3.46025	0.145713	0.348169	-1.52585	1.21889
hsa-miR-196b-3p	RN5S325	-0.632723	0.00137691	-0.357247	0.78227	0.600463	2.01804	0.145713	0.429028	-1.28098	1.5162
hsa-miR-4785	IGKV1D-8	-0.632718	0.00137704	0.505717	2.08884	-0.57462	2.46971	0.145713	0.58119	1.41983	-1.48929
hsa-miR-8060	FAM174B	-0.632626	0.00137962	-0.452122	2.44649	0.340982	5.00798	0.145713	0.308331	-1.36805	1.26662
hsa-miR-101-5p	GPR150	-0.6322	0.00139157	-0.43872	3.84233	0.348899	2.85082	0.145713	0.306138	-1.3554	1.27359
hsa-miR-152-3p	HIST1H3G	-0.632176	0.00139223	0.623393	3.2898	-0.301229	7.84964	0.145713	0.375569	1.54049	-1.23219
hsa-miR-665	HIST3H2A	-0.631935	0.00139903	0.265196	2.44207	-0.381572	1.66318	0.145713	0.202382	1.2018	-1.30276
hsa-miR-342-5p	LOC100506571	-0.631913	0.00139967	0.456459	3.62789	-0.271767	3.7256	0.145713	0.248101	1.37217	-1.20729
hsa-miR-6744-5p	DTX1	-0.63189	0.00140031	-0.597205	1.91271	0.421719	3.90332	0.145713	0.503706	-1.51278	1.33952
hsa-miR-335-5p	LOC100132314	-0.631862	0.00140111	0.591286	1.17162	-0.313236	1.29707	0.145713	0.370424	1.50659	-1.24249
hsa-miR-3128	ZNF487P	-0.631278	0.00141773	1.91759	2.00039	-0.291647	1.75836	0.145713	1.11852	3.77792	-1.22404
hsa-miR-4668-5p	UBE2Q2P1	-0.631077	0.00142348	0.784658	7.49147	-0.31336	1.47141	0.145713	0.49176	1.72268	-1.2426
hsa-miR-629-3p	TMOD1	-0.631071	0.00142365	-0.489471	2.74199	0.425084	7.40275	0.145713	0.416132	-1.40393	1.34265
hsa-miR-5088-5p	ZC3H12C	-0.630824	0.00143077	-0.410988	1.23828	0.388967	7.85313	0.145713	0.319722	-1.3296	1.30946
hsa-let-7f-1-3p	NFIC	-0.630737	0.00143327	0.284128	0.627579	-0.290794	6.56641	0.145713	0.165246	1.21767	-1.22331
hsa-miR-338-5p	LOC220729	-0.630503	0.00144004	-0.586504	2.4646	0.268464	6.79112	0.145713	0.314911	-1.5016	1.20453
hsa-miR-3128	SPC25	-0.630449	0.00144159	1.91759	2.00039	-0.329071	4.58564	0.145713	1.26205	3.77792	-1.2562
hsa-miR-6774-5p	PLEKHF2	-0.630314	0.00144551	-0.57265	2.01914	0.289547	5.56165	0.145713	0.331619	-1.48725	1.22226
hsa-miR-6744-5p	ZG16B	-0.630301	0.0014459	-0.597205	1.91271	0.670979	4.30132	0.145713	0.801424	-1.51278	1.59215
hsa-miR-8084	SPC25	-0.630236	0.00144778	1.0298	3.55254	-0.329071	4.58564	0.145713	0.677757	2.04175	-1.2562
hsa-miR-3128	SULT1A1	-0.630228	0.00144802	1.91759	2.00039	-0.382931	2.71851	0.145713	1.46861	3.77792	-1.30399
hsa-miR-342-5p	STK39	-0.630196	0.00144895	0.456459	3.62789	-0.264974	2.13945	0.145713	0.241899	1.37217	-1.20161
hsa-miR-3605-3p	LOC100216479	-0.630186	0.00144925	-0.275236	0.56646	0.483325	1.73757	0.145713	0.266057	-1.21019	1.39796
hsa-miR-4785	HIST1H2BC	-0.630105	0.00145162	0.505717	2.08884	-0.366756	3.44846	0.145713	0.37095	1.41983	-1.28945
hsa-miR-3128	CERS6	-0.629951	0.00145611	1.91759	2.00039	-0.378144	7.55367	0.145713	1.45025	3.77792	-1.29967
hsa-miR-6787-5p	MIR4461	-0.629883	0.0014581	0.548837	3.97967	-0.386036	5.52758	0.145713	0.423742	1.46291	-1.3068
hsa-miR-3148	SNORD114-31	-0.629502	0.00146928	0.712293	2.01987	-0.307545	1.37518	0.145713	0.438124	1.63841	-1.2376
hsa-miR-181a-3p	EBI3	-0.629361	0.00147344	-0.496817	1.55603	0.389615	7.92183	0.145713	0.387135	-1.4111	1.31004
hsa-miR-6813-5p	SPC25	-0.629255	0.00147657	0.489827	3.98707	-0.329071	4.58564	0.145713	0.322376	1.40428	-1.2562
hsa-miR-4720-5p	CTF1	-0.629071	0.00148203	0.334733	0.816328	-0.290108	4.12495	0.145713	0.194218	1.26114	-1.22273
hsa-miR-34a-5p	MIR4461	-0.628961	0.00148528	0.333251	5.60769	-0.386036	5.52758	0.145713	0.257294	1.25985	-1.3068
hsa-miR-574-3p	SULT1A1	-0.628779	0.00149072	0.828144	3.4208	-0.382931	2.71851	0.145713	0.634243	1.7754	-1.30399
hsa-miR-550a-3-5p	KRT6C	-0.628755	0.00149141	0.278036	0.981866	-0.266223	1.33827	0.145713	0.148039	1.21254	-1.20266
hsa-miR-3689f	MIR3162	-0.628713	0.00149267	-0.433546	2.21175	0.319184	2.0816	0.145713	0.276762	-1.35055	1.24762
hsa-miR-6785-5p	TFAP2B	-0.628599	0.00149608	0.386246	3.09812	-0.323606	3.1067	0.145713	0.249983	1.30699	-1.25145
hsa-miR-574-5p	LOC100129534	-0.628303	0.00150495	-0.457347	2.68484	0.277872	3.35638	0.145713	0.254167	-1.37301	1.21241
hsa-miR-548ac	DPYSL2	-0.628168	0.00150903	0.320789	0.929399	-0.274471	5.75556	0.145713	0.176095	1.24901	-1.20955
hsa-miR-629-3p	SPG20	-0.628119	0.0015105	-0.489471	2.74199	0.505559	3.56049	0.145713	0.494913	-1.40393	1.41967
hsa-miR-4467	ZNF492	-0.627669	0.00152412	0.359804	6.45023	-0.311632	2.71822	0.145713	0.224253	1.28325	-1.24111
hsa-miR-6787-5p	ELAVL3	-0.627582	0.00152676	0.548837	3.97967	-0.276493	2.64077	0.145713	0.3035	1.46291	-1.21125
hsa-miR-6830-5p	MIR3922	-0.62724	0.00153718	0.444924	1.38028	-0.311682	3.11839	0.145713	0.27735	1.36124	-1.24115
hsa-miR-5189-3p	XXYLT1-AS1	-0.627173	0.00153925	-0.372787	7.90131	0.410896	2.9183	0.145713	0.306353	-1.29485	1.32951
hsa-miR-101-5p	RN5S208	-0.627079	0.00154212	-0.43872	3.84233	0.282593	1.40386	0.145713	0.247959	-1.3554	1.21638
hsa-miR-4785	TLR9	-0.627007	0.00154433	0.505717	2.08884	-0.27452	4.60532	0.145713	0.277659	1.41983	-1.20959
hsa-miR-7-5p	DNAJB6	-0.626807	0.00155047	-0.369972	0.806458	0.264442	5.67792	0.145713	0.195672	-1.29233	1.20117
hsa-miR-6787-5p	C8orf46	-0.626776	0.00155143	0.548837	3.97967	-0.291468	3.09256	0.145713	0.319936	1.46291	-1.22388
hsa-miR-4270	G0S2	-0.626774	0.00155151	-0.309378	6.96133	0.395342	4.30567	0.145713	0.244621	-1.23917	1.31525
hsa-miR-4445-3p	MIR516B2	-0.626731	0.00155284	0.863741	1.19302	-0.26324	1.71167	0.145713	0.454743	1.81975	-1.20017
hsa-miR-4445-3p	ESYT1	-0.626717	0.00155327	0.863741	1.19302	-0.27409	5.90022	0.145713	0.473486	1.81975	-1.20923
hsa-let-7g-3p	TCL1B	-0.626685	0.00155424	0.268954	0.604375	-0.400974	1.38374	0.145713	0.215687	1.20493	-1.3204
hsa-miR-579-5p	SPRYD4	-0.626685	0.00155424	0.327158	0.821209	-0.26616	4.38891	0.145713	0.174152	1.25454	-1.2026
hsa-miR-6787-5p	CTF1	-0.626643	0.00155554	0.548837	3.97967	-0.290108	4.12495	0.145713	0.318444	1.46291	-1.22273
hsa-miR-4785	ZNF492	-0.626221	0.00156861	0.505717	2.08884	-0.311632	2.71822	0.145713	0.315195	1.41983	-1.24111
hsa-miR-5088-5p	LACTB	-0.626108	0.00157216	-0.410988	1.23828	0.295025	6.08456	0.145713	0.242503	-1.3296	1.22691
hsa-miR-342-5p	ANK3	-0.625673	0.00158576	0.456459	3.62789	-0.266917	2.14189	0.145713	0.243673	1.37217	-1.20323
hsa-miR-4518	SERPINA9	-0.625579	0.0015887	-0.609614	2.07696	0.340235	2.04851	0.145713	0.414824	-1.52585	1.26596
hsa-miR-181a-3p	FAM114A1	-0.62552	0.00159055	-0.496817	1.55603	0.411487	4.45194	0.145713	0.408867	-1.4111	1.33006
hsa-miR-6507-3p	PPP1R32	-0.62548	0.00159183	-0.283475	0.769554	0.283172	3.94822	0.145713	0.160544	-1.21712	1.21687
hsa-miR-5189-3p	CAV1	-0.625349	0.00159595	-0.372787	7.90131	0.288488	4.57719	0.145713	0.215089	-1.29485	1.22136
hsa-miR-6830-5p	IGKV1D-8	-0.625331	0.00159653	0.444924	1.38028	-0.57462	2.46971	0.145713	0.511325	1.36124	-1.48929
hsa-miR-204-3p	RNU1-13P	-0.625168	0.00160167	0.545872	2.00436	-0.39041	3.71175	0.145713	0.426228	1.4599	-1.31077
hsa-miR-574-3p	FXN	-0.624997	0.0016071	0.828144	3.4208	-0.278409	5.44366	0.145713	0.461126	1.7754	-1.21286
hsa-miR-6893-5p	HHAT	-0.62493	0.00160923	-0.708279	3.12281	0.346776	4.51117	0.145713	0.491229	-1.63385	1.27172
hsa-miR-3128	FXN	-0.624533	0.00162189	1.91759	2.00039	-0.278409	5.44366	0.145713	1.06775	3.77792	-1.21286
hsa-miR-196b-3p	RN5S387	-0.624444	0.00162472	-0.357247	0.78227	0.425215	2.58575	0.145713	0.303814	-1.28098	1.34277
hsa-miR-335-5p	KRTAP9-1	-0.62435	0.00162772	0.591286	1.17162	-0.267607	1.6486	0.145713	0.316465	1.50659	-1.20381
hsa-miR-885-3p	LINC00891	-0.624244	0.00163113	0.576046	2.86235	-0.269598	3.95703	0.145713	0.310601	1.49076	-1.20547
hsa-miR-196b-3p	NKAPP1	-0.624218	0.00163198	-0.357247	0.78227	0.322029	3.63379	0.145713	0.230088	-1.28098	1.25009
hsa-miR-1468-3p	RASGEF1A	-0.62408	0.00163641	0.42221	1.05833	-0.423554	3.70964	0.145713	0.357658	1.33998	-1.34123
hsa-miR-6886-5p	ZNF608	-0.623827	0.00164457	-0.52257	1.62051	0.764302	4.79569	0.145918	0.798803	-1.43651	1.69855
hsa-miR-4270	KIAA1522	-0.623443	0.00165706	-0.309378	6.96133	0.288992	2.46891	0.146504	0.178816	-1.23917	1.22179
hsa-miR-1468-3p	KRTAP9-1	-0.622906	0.00167461	0.42221	1.05833	-0.267607	1.6486	0.147209	0.225973	1.33998	-1.20381
hsa-miR-6893-5p	HDGFRP3	-0.622837	0.00167686	-0.708279	3.12281	0.597964	6.21244	0.147209	0.847051	-1.63385	1.51358
hsa-miR-574-3p	IMPA2	-0.622682	0.00168196	0.828144	3.4208	-0.464061	4.74831	0.147397	0.768619	1.7754	-1.37942
hsa-miR-5189-3p	PPM1A	-0.622541	0.00168663	-0.372787	7.90131	0.327146	5.85729	0.147546	0.243911	-1.29485	1.25453
hsa-miR-296-5p	ABHD4	-0.622158	0.00169932	-0.291332	1.04521	0.276764	5.67196	0.148396	0.16126	-1.22377	1.21147
hsa-miR-152-3p	CRTAP	-0.622016	0.00170404	0.623393	3.2898	-0.29318	7.68992	0.148547	0.365533	1.54049	-1.22534
hsa-miR-195-3p	DNAJB6	-0.621839	0.00170997	-0.460729	1.40742	0.264442	5.67792	0.148803	0.243672	-1.37624	1.20117
hsa-miR-4467	PIK3CG	-0.621534	0.00172018	0.359804	6.45023	-0.352229	6.1996	0.149431	0.253467	1.28325	-1.27653
hsa-miR-4467	HIST1H3G	-0.62119	0.00173177	0.359804	6.45023	-0.301229	7.84964	0.150175	0.216767	1.28325	-1.23219
hsa-miR-4668-5p	RAB42	-0.621092	0.00173506	0.784658	7.49147	-0.474944	3.2269	0.150199	0.745338	1.72268	-1.38986
hsa-miR-3194-3p	HLA-B	-0.620661	0.00174971	-0.275356	0.56312	0.891979	6.33531	0.151204	0.491224	-1.21029	1.85572
hsa-miR-421	PYCARD	-0.620419	0.00175795	0.489095	1.63383	-0.290759	5.09117	0.151456	0.284417	1.40356	-1.22328
hsa-miR-574-3p	SAMD12	-0.620397	0.00175872	0.828144	3.4208	-0.785966	4.26731	0.151456	1.30179	1.7754	-1.72425
hsa-miR-5189-3p	CD55	-0.62028	0.00176272	-0.372787	7.90131	0.312668	6.827	0.151539	0.233117	-1.29485	1.242
hsa-miR-5189-3p	PFN4	-0.619824	0.00177842	-0.372787	7.90131	0.306297	3.18853	0.152625	0.228367	-1.29485	1.23653
hsa-miR-371b-5p	FAM174B	-0.619574	0.00178706	-0.547545	3.32797	0.340982	5.00798	0.152666	0.373406	-1.4616	1.26662
hsa-miR-8060	LOC441956	-0.619453	0.00179124	-0.452122	2.44649	0.282419	2.67861	0.152666	0.255375	-1.36805	1.21623
hsa-miR-6785-5p	MIR4660	-0.619452	0.00179129	0.386246	3.09812	-0.267736	3.88416	0.152666	0.206823	1.30699	-1.20392
hsa-miR-3605-3p	CCHCR1	-0.619062	0.00180488	-0.275236	0.56646	0.314285	3.16596	0.152706	0.173005	-1.21019	1.2434
hsa-miR-6893-5p	LOC100129534	-0.619019	0.00180637	-0.708279	3.12281	0.277872	3.35638	0.152706	0.393622	-1.63385	1.21241
hsa-miR-3128	LINC01011	-0.619002	0.00180698	1.91759	2.00039	-0.303685	2.09767	0.152706	1.16469	3.77792	-1.23429
hsa-miR-181a-3p	RAB11FIP1	-0.618778	0.00181483	-0.496817	1.55603	0.278005	5.15102	0.152849	0.276235	-1.4111	1.21252
hsa-miR-6825-5p	ASNA1	-0.618719	0.00181689	0.296464	1.02979	-0.298213	5.84159	0.152849	0.176819	1.22813	-1.22962
hsa-miR-574-3p	CHAC2	-0.618676	0.0018184	0.828144	3.4208	-0.298718	4.2058	0.152849	0.494763	1.7754	-1.23005
hsa-miR-3194-3p	CLEC20A	-0.618272	0.00183265	-0.275356	0.56312	0.274278	2.9315	0.153153	0.151048	-1.21029	1.20939
hsa-miR-5088-5p	DNAJB6	-0.617582	0.00185723	-0.410988	1.23828	0.264442	5.67792	0.153843	0.217365	-1.3296	1.20117
hsa-miR-8084	CTF1	-0.617425	0.00186287	1.0298	3.55254	-0.290108	4.12495	0.153843	0.597508	2.04175	-1.22273
hsa-miR-5189-3p	LOC100131289	-0.617374	0.00186468	-0.372787	7.90131	0.330822	4.64071	0.153843	0.246652	-1.29485	1.25773
hsa-miR-6772-5p	ZBTB20	-0.617363	0.00186508	-0.522862	2.93997	0.288385	4.8201	0.153843	0.301571	-1.4368	1.22127
hsa-miR-6867-5p	ZNF487P	-0.617064	0.00187582	0.285852	0.734515	-0.291647	1.75836	0.153843	0.166736	1.21913	-1.22404
hsa-miR-101-5p	ETV3L	-0.616989	0.00187855	-0.43872	3.84233	0.277529	2.24049	0.153843	0.243515	-1.3554	1.21212
hsa-miR-4462	ARHGEF11	-0.616754	0.00188704	-0.505865	2.405	0.278341	3.10199	0.153843	0.281606	-1.41997	1.2128
hsa-miR-296-5p	PPAPDC1B	-0.616461	0.00189771	-0.291332	1.04521	0.328796	5.58164	0.153843	0.191577	-1.22377	1.25596
hsa-miR-3613-3p	RAB42	-0.616457	0.00189785	1.19972	7.8441	-0.474944	3.2269	0.153843	1.1396	2.29695	-1.38986
hsa-miR-8084	ZC2HC1B	-0.616451	0.00189806	1.0298	3.55254	-0.491123	3.32779	0.153843	1.01152	2.04175	-1.40554
hsa-miR-101-5p	PFN4	-0.61615	0.00190905	-0.43872	3.84233	0.306297	3.18853	0.153843	0.268757	-1.3554	1.23653
hsa-miR-4445-3p	LOC100132314	-0.61608	0.00191162	0.863741	1.19302	-0.313236	1.29707	0.153843	0.54111	1.81975	-1.24249
hsa-miR-34a-5p	MALL	-0.615801	0.00192189	0.333251	5.60769	-0.304056	3.608	0.153843	0.202654	1.25985	-1.23461
hsa-miR-4417	LOC100130298	-0.615795	0.0019221	0.477885	2.45323	-0.32562	4.04193	0.153843	0.311218	1.3927	-1.2532
hsa-miR-196b-3p	RNU6-66	-0.615732	0.00192443	-0.357247	0.78227	0.375797	1.80393	0.153843	0.268505	-1.28098	1.29756
hsa-miR-3128	CHAC2	-0.615714	0.00192509	1.91759	2.00039	-0.298718	4.2058	0.153843	1.14564	3.77792	-1.23005
hsa-miR-665	RN5S388	-0.61564	0.0019278	0.265196	2.44207	-0.310727	1.45506	0.153843	0.164807	1.2018	-1.24033
hsa-miR-532-3p	TRAJ56	-0.615622	0.00192848	-0.318138	3.21058	0.621027	4.7554	0.153843	0.395144	-1.24672	1.53797
hsa-miR-1298-3p	MIR4299	-0.615322	0.00193959	0.359396	0.921878	-0.278372	2.8458	0.153843	0.200091	1.28289	-1.21283
hsa-miR-574-3p	ELAVL3	-0.61525	0.00194225	0.828144	3.4208	-0.276493	2.64077	0.153843	0.457952	1.7754	-1.21125
hsa-miR-8084	CCR6	-0.615207	0.00194385	1.0298	3.55254	-0.327236	5.35842	0.153843	0.673976	2.04175	-1.25461
hsa-miR-4635	LGALS3	-0.615128	0.00194679	-0.467543	4.53352	0.340029	4.15428	0.153843	0.317957	-1.38275	1.26578
hsa-miR-3613-5p	CCDC122	-0.615059	0.00194934	-0.265961	0.631912	0.522164	3.10174	0.153843	0.277751	-1.20244	1.43611
hsa-miR-4635	TRAJ43	-0.614878	0.0019561	-0.467543	4.53352	0.394234	4.14375	0.153885	0.368643	-1.38275	1.31424
hsa-miR-3613-3p	RASGEF1A	-0.614752	0.00196081	1.19972	7.8441	-0.423554	3.70964	0.153885	1.01629	2.29695	-1.34123
hsa-miR-4635	OR2L3	-0.61447	0.00197138	-0.467543	4.53352	0.322762	2.66044	0.153885	0.30181	-1.38275	1.25072
hsa-miR-574-3p	GAPT	-0.614266	0.0019791	0.828144	3.4208	-0.624456	3.4769	0.153885	1.03428	1.7754	-1.54163
hsa-miR-6746-5p	F5	-0.614113	0.00198485	-0.357578	3.37679	0.469722	2.44429	0.153885	0.335925	-1.28127	1.38484
hsa-miR-3605-3p	LGALS3	-0.613922	0.00199209	-0.275236	0.56646	0.340029	4.15428	0.153885	0.187176	-1.21019	1.26578
hsa-miR-4785	FAM27L	-0.613919	0.00199222	0.505717	2.08884	-0.337147	3.34232	0.153885	0.341002	1.41983	-1.26326
hsa-miR-6787-5p	LINC00891	-0.613834	0.00199545	0.548837	3.97967	-0.269598	3.95703	0.153885	0.29593	1.46291	-1.20547
hsa-miR-6774-5p	BCR	-0.613708	0.00200023	-0.57265	2.01914	0.379834	3.94877	0.153885	0.435024	-1.48725	1.30119
hsa-miR-8063	SERPINA9	-0.613379	0.00201279	-0.642213	3.31625	0.340235	2.04851	0.154612	0.437006	-1.56072	1.26596
hsa-miR-3613-3p	CERS6	-0.613239	0.00201816	1.19972	7.8441	-0.378144	7.55367	0.154786	0.907331	2.29695	-1.29967
hsa-miR-6787-5p	TLR9	-0.613048	0.00202547	0.548837	3.97967	-0.27452	4.60532	0.155044	0.301333	1.46291	-1.20959
hsa-miR-3201	LINC01011	-0.612989	0.00202776	1.45992	3.24149	-0.303685	2.09767	0.155044	0.88671	2.75093	-1.23429
hsa-miR-574-3p	ZNF492	-0.612572	0.00204386	0.828144	3.4208	-0.311632	2.71822	0.155619	0.516152	1.7754	-1.24111
hsa-miR-330-5p	GDF11	-0.612047	0.00206427	0.3978	0.672812	-0.33801	4.67435	0.155619	0.268921	1.3175	-1.26401
hsa-miR-1298-3p	RASGEF1A	-0.611975	0.0020671	0.359396	0.921878	-0.423554	3.70964	0.155619	0.304447	1.28289	-1.34123
hsa-miR-3613-5p	MS4A14	-0.611955	0.00206788	-0.265961	0.631912	0.387556	4.30503	0.155619	0.206149	-1.20244	1.30818
hsa-miR-5189-3p	ZBTB32	-0.611909	0.00206966	-0.372787	7.90131	0.315141	4.5837	0.155619	0.23496	-1.29485	1.24413
hsa-miR-4439	TBC1D25	-0.611891	0.00207039	0.288456	0.741897	-0.337695	1.91491	0.155619	0.19482	1.22133	-1.26374
hsa-miR-7-5p	SLC12A8	-0.611829	0.00207279	-0.369972	0.806458	0.377231	5.05227	0.155619	0.27913	-1.29233	1.29885
hsa-miR-8060	MIR193B	-0.611542	0.00208406	-0.452122	2.44649	0.322165	4.39182	0.156229	0.291316	-1.36805	1.25021
hsa-miR-629-3p	FARP1	-0.611288	0.0020941	-0.489471	2.74199	0.62169	3.6753	0.156316	0.608598	-1.40393	1.53868
hsa-miR-6774-5p	ZBTB8A	-0.611119	0.00210079	-0.57265	2.01914	0.327896	2.98676	0.156316	0.375539	-1.48725	1.25518
hsa-miR-331-3p	SPRED2	-0.611119	0.00210079	0.559014	2.87027	-0.264432	3.56108	0.156316	0.295642	1.47326	-1.20116
hsa-miR-4446-3p	CHL1-AS1	-0.611091	0.00210192	0.37217	1.49102	-0.350233	2.11503	0.156316	0.260692	1.2943	-1.27477
hsa-miR-181a-3p	TLR10	-0.611031	0.00210427	-0.496817	1.55603	0.297499	7.28074	0.156316	0.295605	-1.4111	1.22901
hsa-miR-629-3p	GPR150	-0.610925	0.0021085	-0.489471	2.74199	0.348899	2.85082	0.156316	0.341552	-1.40393	1.27359
hsa-miR-34a-5p	PMCHL1	-0.610585	0.00212205	0.333251	5.60769	-0.326515	1.72405	0.156601	0.217623	1.25985	-1.25398
hsa-miR-98-5p	SULT1A1	-0.610369	0.00213069	0.794735	1.87398	-0.382931	2.71851	0.156601	0.608657	1.73476	-1.30399
hsa-miR-3613-5p	LOC643401	-0.610335	0.00213205	-0.265961	0.631912	0.757735	4.58438	0.156601	0.403055	-1.20244	1.69083
hsa-miR-3609	MIR500A	-0.610233	0.00213617	0.407391	4.73395	-0.27829	3.01501	0.156601	0.226746	1.32629	-1.21276
hsa-miR-1468-3p	STK39	-0.610103	0.00214138	0.42221	1.05833	-0.264974	2.13945	0.156601	0.223749	1.33998	-1.20161
hsa-miR-4785	HIST1H1D	-0.610058	0.00214321	0.505717	2.08884	-0.309014	1.99917	0.156601	0.312548	1.41983	-1.23886
hsa-miR-3609	SULT1A1	-0.609997	0.00214565	0.407391	4.73395	-0.382931	2.71851	0.156601	0.312005	1.32629	-1.30399
hsa-miR-98-5p	IMPA2	-0.6098	0.0021536	0.794735	1.87398	-0.464061	4.74831	0.156665	0.737612	1.73476	-1.37942
hsa-miR-6867-5p	LOC100506571	-0.609746	0.00215579	0.285852	0.734515	-0.271767	3.7256	0.156665	0.15537	1.21913	-1.20729
hsa-miR-665	SPRED2	-0.609616	0.00216106	0.265196	2.44207	-0.264432	3.56108	0.156665	0.140252	1.2018	-1.20116
hsa-miR-3128	ZNF416	-0.609478	0.00216668	1.91759	2.00039	-0.286656	3.21092	0.156665	1.09938	3.77792	-1.21981
hsa-miR-6787-5p	ASNA1	-0.609448	0.00216788	0.548837	3.97967	-0.298213	5.84159	0.156665	0.327341	1.46291	-1.22962
hsa-miR-4270	C1orf173	-0.609419	0.00216907	-0.309378	6.96133	0.278496	2.31717	0.156665	0.172321	-1.23917	1.21293
hsa-miR-664b-3p	ST3GAL1	-0.6093	0.00217394	0.293631	0.82009	-0.29291	3.83916	0.156665	0.172015	1.22572	-1.22511
hsa-miR-4635	DNAJB6	-0.609219	0.00217721	-0.467543	4.53352	0.264442	5.67792	0.156665	0.247276	-1.38275	1.20117
hsa-miR-4270	GRAMD1B	-0.6092	0.00217801	-0.309378	6.96133	0.337819	3.55753	0.156665	0.209028	-1.23917	1.26384
hsa-miR-8060	TMOD1	-0.609092	0.0021824	-0.452122	2.44649	0.425084	7.40275	0.156755	0.38438	-1.36805	1.34265
hsa-miR-4270	LOC100506157	-0.608981	0.00218694	-0.309378	6.96133	0.267601	3.251	0.156792	0.16558	-1.23917	1.2038
hsa-miR-101-5p	CAV1	-0.608828	0.00219322	-0.43872	3.84233	0.288488	4.57719	0.156792	0.253131	-1.3554	1.22136
hsa-miR-6774-5p	BCAT1	-0.608772	0.00219552	-0.57265	2.01914	0.44992	6.15707	0.156792	0.515294	-1.48725	1.36596
hsa-miR-371b-5p	HAL	-0.608531	0.00220545	-0.547545	3.32797	0.279227	2.10018	0.157064	0.305778	-1.4616	1.21354
hsa-miR-3128	MIR4461	-0.608527	0.00220564	1.91759	2.00039	-0.386036	5.52758	0.157064	1.48052	3.77792	-1.3068
hsa-miR-3613-5p	ELF3	-0.60827	0.00221627	-0.265961	0.631912	0.285565	3.46025	0.157408	0.151898	-1.20244	1.21889
hsa-miR-5189-3p	RN5S177	-0.608257	0.00221678	-0.372787	7.90131	0.362323	1.91304	0.157408	0.270138	-1.29485	1.28549
hsa-miR-4270	RN5S177	-0.608017	0.00222675	-0.309378	6.96133	0.362323	1.91304	0.15789	0.22419	-1.23917	1.28549
hsa-miR-3613-3p	ZNF492	-0.607917	0.00223089	1.19972	7.8441	-0.311632	2.71822	0.157894	0.74774	2.29695	-1.24111
hsa-miR-4448	LOC100505626	-0.607726	0.0022389	0.571852	1.99133	-0.276244	2.13169	0.157894	0.315942	1.48643	-1.21104
hsa-miR-5088-5p	LOC100506157	-0.607711	0.0022395	-0.410988	1.23828	0.267601	3.251	0.157894	0.219961	-1.3296	1.2038
hsa-miR-6825-5p	IMPA2	-0.607446	0.0022506	0.296464	1.02979	-0.464061	4.74831	0.158022	0.275155	1.22813	-1.37942
hsa-miR-4785	CKMT1A	-0.60728	0.00225757	0.505717	2.08884	-0.277468	1.30565	0.158022	0.28064	1.41983	-1.21207
hsa-miR-4445-3p	MIR4299	-0.607114	0.00226455	0.863741	1.19302	-0.278372	2.8458	0.158022	0.480882	1.81975	-1.21283
hsa-miR-8084	ANK3	-0.607048	0.00226735	1.0298	3.55254	-0.266917	2.14189	0.158022	0.549743	2.04175	-1.20323
hsa-miR-4785	IMPA2	-0.607035	0.00226792	0.505717	2.08884	-0.464061	4.74831	0.158022	0.469368	1.41983	-1.37942
hsa-miR-4720-5p	UBE2Q2P1	-0.606831	0.00227652	0.334733	0.816328	-0.31336	1.47141	0.158022	0.209784	1.26114	-1.2426
hsa-miR-6886-5p	ARHGEF11	-0.606791	0.00227821	-0.52257	1.62051	0.278341	3.10199	0.158022	0.290906	-1.43651	1.2128
hsa-miR-6830-5p	TSPAN11	-0.606473	0.00229174	0.444924	1.38028	-0.274521	2.90464	0.158022	0.244282	1.36124	-1.20959
hsa-miR-4635	ST6GALNAC2	-0.60646	0.00229229	-0.467543	4.53352	0.423704	3.88777	0.158022	0.3962	-1.38275	1.34137
hsa-miR-3201	LOC100132781	-0.606442	0.00229307	1.45992	3.24149	-0.311096	2.08927	0.158022	0.90835	2.75093	-1.24065
hsa-miR-342-5p	RN5S128	-0.60637	0.00229614	0.456459	3.62789	-0.49551	2.05376	0.158022	0.45236	1.37217	-1.40982
hsa-miR-502-3p	LUC7L	-0.606179	0.0023043	-0.313399	4.08168	0.288255	5.83214	0.158022	0.180677	-1.24263	1.22116
hsa-miR-6830-5p	RNU1-13P	-0.60607	0.00230894	0.444924	1.38028	-0.39041	3.71175	0.158022	0.347406	1.36124	-1.31077
hsa-miR-34a-5p	TPSAB1	-0.606061	0.00230932	0.333251	5.60769	-0.306066	3.29241	0.158022	0.203994	1.25985	-1.23633
hsa-miR-4635	C1orf38	-0.60596	0.00231368	-0.467543	4.53352	0.268425	6.70028	0.158022	0.251	-1.38275	1.20449
hsa-miR-8084	MNX1	-0.605799	0.00232058	1.0298	3.55254	-0.263134	3.72645	0.158022	0.541953	2.04175	-1.20008
hsa-miR-4445-3p	RASGEF1A	-0.605797	0.00232067	0.863741	1.19302	-0.423554	3.70964	0.158022	0.731682	1.81975	-1.34123
hsa-miR-204-3p	LOC389906	-0.605576	0.00233021	0.545872	2.00436	-0.951193	3.70132	0.158455	1.03846	1.4599	-1.93347
hsa-miR-296-5p	FAM114A1	-0.6055	0.00233348	-0.291332	1.04521	0.411487	4.45194	0.15846	0.239758	-1.22377	1.33006
hsa-miR-3605-3p	LOC401321	-0.605351	0.00233991	-0.275236	0.56646	0.338875	1.87909	0.158465	0.186541	-1.21019	1.26477
hsa-miR-3128	ESYT1	-0.605014	0.00235457	1.91759	2.00039	-0.27409	5.90022	0.159056	1.05119	3.77792	-1.20923
hsa-miR-342-5p	TFAP2B	-0.604921	0.00235862	0.456459	3.62789	-0.323606	3.1067	0.159056	0.295425	1.37217	-1.25145
hsa-miR-629-3p	CXCR2P1	-0.604788	0.00236444	-0.489471	2.74199	0.624869	2.8387	0.159056	0.61171	-1.40393	1.54207
hsa-miR-8060	LRRC8B	-0.604784	0.00236463	-0.452122	2.44649	0.300482	4.53832	0.159056	0.271709	-1.36805	1.23156
hsa-miR-4635	ETV3L	-0.60458	0.00237354	-0.467543	4.53352	0.277529	2.24049	0.159076	0.259514	-1.38275	1.21212
hsa-miR-6746-5p	ST3GAL6	-0.604345	0.00238386	-0.357578	3.37679	0.397157	3.62094	0.159076	0.28403	-1.28127	1.31691
hsa-miR-4417	SCARNA1	-0.604303	0.00238571	0.477885	2.45323	-0.271783	2.45128	0.159076	0.259763	1.3927	-1.2073
hsa-miR-101-5p	TAS2R31	-0.604275	0.00238695	-0.43872	3.84233	0.405281	4.85563	0.159076	0.35561	-1.3554	1.32435
hsa-miR-6738-5p	LOC100507139	-0.604243	0.00238834	-0.455011	1.33539	0.49924	3.78889	0.159076	0.454319	-1.37079	1.41347
hsa-miR-4750-5p	RN5S358	-0.604212	0.00238969	0.436448	4.0756	-0.326408	1.82379	0.159076	0.28492	1.35327	-1.25389
hsa-miR-574-3p	TSPAN11	-0.604139	0.00239294	0.828144	3.4208	-0.274521	2.90464	0.159076	0.454685	1.7754	-1.20959
hsa-miR-664b-3p	ZNF492	-0.603863	0.00240516	0.293631	0.82009	-0.311632	2.71822	0.159076	0.18301	1.22572	-1.24111
hsa-miR-4423-3p	AQP1	-0.603641	0.00241499	0.982777	2.02038	-0.278198	2.7403	0.159076	0.546813	1.97627	-1.21268
hsa-miR-6867-5p	CGB8	-0.603303	0.00243006	0.285852	0.734515	-0.405348	3.62593	0.159076	0.23174	1.21913	-1.32441
hsa-miR-4270	RN5S208	-0.603181	0.00243554	-0.309378	6.96133	0.282593	1.40386	0.159076	0.174857	-1.23917	1.21638
hsa-miR-4635	MIR193B	-0.603165	0.00243626	-0.467543	4.53352	0.322165	4.39182	0.159076	0.301252	-1.38275	1.25021
hsa-miR-152-3p	MNX1	-0.603128	0.00243789	0.623393	3.2898	-0.263134	3.72645	0.159076	0.328072	1.54049	-1.20008
hsa-miR-371b-5p	KCNMA1	-0.603075	0.00244029	-0.547545	3.32797	0.490739	3.62568	0.159076	0.537403	-1.4616	1.40516
hsa-miR-3175	ASNA1	-0.603061	0.00244089	0.353003	4.75397	-0.298213	5.84159	0.159076	0.21054	1.27722	-1.22962
hsa-miR-3689f	ZNF165	-0.603014	0.00244302	-0.433546	2.21175	0.329097	2.72652	0.159076	0.285358	-1.35055	1.25623
hsa-miR-421	GPR34	-0.60299	0.00244408	0.489095	1.63383	-0.413883	2.06392	0.159076	0.404856	1.40356	-1.33227
hsa-miR-421	CHAC2	-0.602981	0.00244448	0.489095	1.63383	-0.298718	4.2058	0.159076	0.292203	1.40356	-1.23005
hsa-miR-5088-5p	SERPINA9	-0.602884	0.00244885	-0.410988	1.23828	0.340235	2.04851	0.159076	0.279665	-1.3296	1.26596
hsa-miR-7-1-3p	MIR4742	-0.602765	0.00245424	-0.515467	1.57216	0.815436	5.38117	0.159076	0.840661	-1.42946	1.75983
hsa-miR-296-5p	CD55	-0.602728	0.00245588	-0.291332	1.04521	0.312668	6.827	0.159076	0.18218	-1.22377	1.242
hsa-miR-4445-3p	ELAVL3	-0.602727	0.00245594	0.863741	1.19302	-0.276493	2.64077	0.159076	0.477637	1.81975	-1.21125
hsa-miR-635	PRR5L	-0.602633	0.00246018	0.301517	0.556752	-0.293164	2.77598	0.159076	0.176788	1.23244	-1.22532
hsa-miR-3201	MIR3193	-0.602571	0.00246298	1.45992	3.24149	-0.263758	2.48756	0.159076	0.770132	2.75093	-1.2006
hsa-miR-3613-5p	RNU6-82	-0.602452	0.00246836	-0.265961	0.631912	0.295117	4.17999	0.159076	0.156979	-1.20244	1.22698
hsa-miR-4270	CAV1	-0.602355	0.00247277	-0.309378	6.96133	0.288488	4.57719	0.159076	0.178504	-1.23917	1.22136
hsa-miR-98-5p	CHAC2	-0.602301	0.00247522	0.794735	1.87398	-0.298718	4.2058	0.159076	0.474804	1.73476	-1.23005
hsa-miR-635	RNU1-13P	-0.602264	0.00247687	0.301517	0.556752	-0.39041	3.71175	0.159076	0.235431	1.23244	-1.31077
hsa-miR-296-5p	GPR150	-0.602052	0.00248651	-0.291332	1.04521	0.348899	2.85082	0.159076	0.20329	-1.22377	1.27359
hsa-miR-4423-3p	RN5S431	-0.601968	0.00249037	0.982777	2.02038	-0.271086	1.29984	0.159076	0.532834	1.97627	-1.20672
hsa-miR-335-5p	ZC2HC1B	-0.601834	0.00249649	0.591286	1.17162	-0.491123	3.32779	0.159076	0.580788	1.50659	-1.40554
hsa-miR-4462	SERPINA1	-0.601801	0.00249799	-0.505865	2.405	0.274846	2.51486	0.159076	0.27807	-1.41997	1.20986
hsa-miR-4270	FAM174B	-0.601744	0.00250059	-0.309378	6.96133	0.340982	5.00798	0.159076	0.210985	-1.23917	1.26662
hsa-miR-4448	CYP3A7-CYP3AP1	-0.601704	0.00250243	0.571852	1.99133	-0.287511	1.62814	0.159076	0.328827	1.48643	-1.22053
hsa-miR-27a-3p	SAMD12	-0.601666	0.00250416	0.297002	5.94406	-0.785966	4.26731	0.159076	0.466867	1.22859	-1.72425
hsa-miR-574-3p	PRKCI	-0.601468	0.00251326	0.828144	3.4208	-0.323126	5.35204	0.159076	0.535189	1.7754	-1.25104
hsa-miR-8084	ELAVL3	-0.601352	0.00251858	1.0298	3.55254	-0.276493	2.64077	0.159076	0.569467	2.04175	-1.21125
hsa-miR-196b-3p	MIR1229	-0.601288	0.00252152	-0.357247	0.78227	0.296261	3.91434	0.159076	0.211677	-1.28098	1.22796
hsa-miR-4663	HIGD2A	-0.601178	0.00252658	-0.311646	0.845063	0.291556	8.72422	0.159194	0.181724	-1.24112	1.22396
hsa-miR-3128	MNX1	-0.601085	0.00253092	1.91759	2.00039	-0.263134	3.72645	0.159236	1.00917	3.77792	-1.20008
hsa-miR-338-5p	ZBTB20	-0.60086	0.00254132	-0.586504	2.4646	0.288385	4.8201	0.159316	0.338278	-1.5016	1.22127
hsa-miR-8060	AKAP11-IT1	-0.600668	0.00255024	-0.452122	2.44649	0.330724	4.52478	0.159473	0.299055	-1.36805	1.25764
hsa-miR-3201	PRAMEF22	-0.600482	0.00255891	1.45992	3.24149	-0.356795	4.14344	0.159616	1.04178	2.75093	-1.28058
hsa-miR-635	LOC100132781	-0.600436	0.00256103	0.301517	0.556752	-0.311096	2.08927	0.159616	0.187602	1.23244	-1.24065
hsa-miR-3201	IMPA2	-0.600384	0.00256348	1.45992	3.24149	-0.464061	4.74831	0.159616	1.35498	2.75093	-1.37942
hsa-miR-296-5p	AKAP11-IT1	-0.599775	0.00259206	-0.291332	1.04521	0.330724	4.52478	0.160094	0.192701	-1.22377	1.25764
hsa-miR-98-5p	HIST3H2A	-0.599769	0.00259232	0.794735	1.87398	-0.381572	1.66318	0.160094	0.606497	1.73476	-1.30276
hsa-miR-6738-5p	MIR193B	-0.599447	0.00260756	-0.455011	1.33539	0.322165	4.39182	0.160233	0.293177	-1.37079	1.25021
hsa-miR-6886-5p	HIGD2A	-0.599305	0.00261429	-0.52257	1.62051	0.291556	8.72422	0.160233	0.304717	-1.43651	1.22396
hsa-miR-574-3p	TPI1P3	-0.599057	0.00262609	0.828144	3.4208	-0.27434	2.03048	0.160233	0.454385	1.7754	-1.20944
hsa-miR-665	FAM165A	-0.598973	0.00263008	0.265196	2.44207	-0.326526	2.45886	0.160233	0.173187	1.2018	-1.25399
hsa-miR-4668-5p	PRR5L	-0.598963	0.00263054	0.784658	7.49147	-0.293164	2.77598	0.160233	0.460066	1.72268	-1.22532
hsa-miR-629-3p	SLC35G5	-0.598944	0.00263148	-0.489471	2.74199	0.352147	2.24517	0.160233	0.344731	-1.40393	1.27646
hsa-miR-5088-5p	SERPINB10	-0.59892	0.00263262	-0.410988	1.23828	1.2064	6.50183	0.160233	0.991635	-1.3296	2.30762
hsa-miR-4417	ST3GAL1	-0.598886	0.00263425	0.477885	2.45323	-0.29291	3.83916	0.160233	0.279955	1.3927	-1.22511
hsa-miR-3605-3p	LOC100653076	-0.598855	0.00263574	-0.275236	0.56646	0.291637	3.75035	0.160233	0.160538	-1.21019	1.22403
hsa-miR-4635	LACTB	-0.598752	0.00264063	-0.467543	4.53352	0.295025	6.08456	0.160233	0.275874	-1.38275	1.22691
hsa-miR-7-1-3p	EN2	-0.598571	0.00264931	-0.515467	1.57216	0.317964	2.59635	0.160233	0.3278	-1.42946	1.24657
hsa-miR-8063	F5	-0.598249	0.00266481	-0.642213	3.31625	0.469722	2.44429	0.160277	0.603323	-1.56072	1.38484
hsa-miR-6744-5p	KIF21A	-0.598224	0.00266602	-0.597205	1.91271	0.329501	5.50835	0.160277	0.393559	-1.51278	1.25658
hsa-miR-4668-5p	PIK3CG	-0.598173	0.00266848	0.784658	7.49147	-0.352229	6.1996	0.160277	0.552758	1.72268	-1.27653
hsa-miR-3689f	RN5S134	-0.598172	0.00266853	-0.433546	2.21175	0.463163	2.76735	0.160277	0.401605	-1.35055	1.37856
hsa-miR-6825-5p	SPRYD4	-0.598033	0.00267526	0.296464	1.02979	-0.26616	4.38891	0.160439	0.157813	1.22813	-1.2026
hsa-miR-4663	S100A6	-0.59769	0.00269192	-0.311646	0.845063	0.298256	2.45965	0.161243	0.1859	-1.24112	1.22966
hsa-miR-8060	CD55	-0.597555	0.00269848	-0.452122	2.44649	0.312668	6.827	0.161442	0.282728	-1.36805	1.242
hsa-miR-574-5p	SNORA33	-0.597423	0.00270491	-0.457347	2.68484	0.303439	7.2154	0.161561	0.277554	-1.37301	1.23408
hsa-miR-3148	MIR4299	-0.597349	0.0027085	0.712293	2.01987	-0.278372	2.8458	0.161561	0.396564	1.63841	-1.21283
hsa-miR-3613-3p	ELAVL3	-0.597282	0.00271179	1.19972	7.8441	-0.276493	2.64077	0.161561	0.663427	2.29695	-1.21125
hsa-miR-4518	F5	-0.597177	0.00271695	-0.609614	2.07696	0.469722	2.44429	0.161561	0.572699	-1.52585	1.38484
hsa-miR-8084	PRR5L	-0.597077	0.00272183	1.0298	3.55254	-0.293164	2.77598	0.161561	0.603802	2.04175	-1.22532
hsa-miR-3201	ZNF487P	-0.597056	0.00272288	1.45992	3.24149	-0.291647	1.75836	0.161561	0.851563	2.75093	-1.22404
hsa-miR-635	FAM25A	-0.596907	0.00273021	0.301517	0.556752	-0.308653	2.72271	0.161561	0.186128	1.23244	-1.23855
hsa-miR-3605-3p	NUAK1	-0.596786	0.00273618	-0.275236	0.56646	0.306286	1.97003	0.161561	0.168602	-1.21019	1.23652
hsa-miR-3689f	CLIC6	-0.596577	0.00274648	-0.433546	2.21175	0.554506	5.13668	0.161634	0.480808	-1.35055	1.46867
hsa-miR-5088-5p	ZBTB32	-0.596334	0.00275849	-0.410988	1.23828	0.315141	4.5837	0.161634	0.259038	-1.3296	1.24413
hsa-miR-5088-5p	NR1D1	-0.596065	0.00277189	-0.410988	1.23828	0.304608	4.40481	0.161634	0.25038	-1.3296	1.23508
hsa-miR-3605-3p	RAB39A	-0.596016	0.00277432	-0.275236	0.56646	0.440175	3.00036	0.161634	0.242304	-1.21019	1.35677
hsa-miR-6886-5p	ZBTB20	-0.595945	0.00277787	-0.52257	1.62051	0.288385	4.8201	0.161634	0.301403	-1.43651	1.22127
hsa-miR-574-5p	HIGD2A	-0.595939	0.00277816	-0.457347	2.68484	0.291556	8.72422	0.161634	0.266685	-1.37301	1.22396
hsa-miR-4663	KIAA1522	-0.595844	0.00278293	-0.311646	0.845063	0.288992	2.46891	0.161634	0.180126	-1.24112	1.22179
hsa-miR-3609	CHAC2	-0.59582	0.00278412	0.407391	4.73395	-0.298718	4.2058	0.161634	0.24339	1.32629	-1.23005
hsa-miR-548a-3p	HIST1H3G	-0.595779	0.00278619	0.422371	1.05582	-0.301229	7.84964	0.161634	0.254461	1.34013	-1.23219
hsa-miR-6774-5p	FAM213A	-0.595732	0.00278853	-0.57265	2.01914	0.273439	5.07613	0.161634	0.31317	-1.48725	1.20869
hsa-miR-3613-5p	RAB39A	-0.595657	0.00279225	-0.265961	0.631912	0.440175	3.00036	0.161634	0.234138	-1.20244	1.35677
hsa-miR-342-5p	SCARNA1	-0.595638	0.00279322	0.456459	3.62789	-0.271783	2.45128	0.161634	0.248116	1.37217	-1.2073
hsa-miR-3613-5p	HDGFRP3	-0.59545	0.00280265	-0.265961	0.631912	0.597964	6.21244	0.161835	0.31807	-1.20244	1.51358
hsa-miR-4423-3p	CCR6	-0.595144	0.0028181	0.982777	2.02038	-0.327236	5.35842	0.161835	0.643199	1.97627	-1.25461
hsa-miR-195-3p	CLEC2B	-0.595082	0.00282122	-0.460729	1.40742	0.572347	4.21649	0.161835	0.527394	-1.37624	1.48694
hsa-miR-342-5p	C8orf47	-0.594979	0.00282642	0.456459	3.62789	-0.324173	4.40669	0.161835	0.295944	1.37217	-1.25195
hsa-miR-574-5p	SNORD37	-0.594936	0.0028286	-0.457347	2.68484	0.389724	4.0906	0.161835	0.356478	-1.37301	1.31014
hsa-miR-3609	RHOU	-0.594783	0.00283638	0.407391	4.73395	-0.572543	3.42736	0.162094	0.466498	1.32629	-1.48714
hsa-miR-3613-5p	NRN1	-0.594656	0.0028428	-0.265961	0.631912	0.930515	4.30457	0.162274	0.494961	-1.20244	1.90596
hsa-miR-3609	ISPD	-0.594436	0.00285405	0.407391	4.73395	-0.282177	1.90732	0.162544	0.229913	1.32629	-1.21603
hsa-miR-101-5p	LOC494127	-0.594385	0.00285661	-0.43872	3.84233	0.284063	1.89874	0.162544	0.249248	-1.3554	1.21762
hsa-miR-7-5p	SNORA38B	-0.594274	0.00286229	-0.369972	0.806458	0.667832	6.75126	0.162544	0.494158	-1.29233	1.58868
hsa-miR-3128	LOC100132781	-0.594163	0.002868	1.91759	2.00039	-0.311096	2.08927	0.162544	1.19311	3.77792	-1.24065
hsa-miR-5189-3p	NR1D1	-0.594001	0.00287629	-0.372787	7.90131	0.304608	4.40481	0.162544	0.227107	-1.29485	1.23508
hsa-miR-3613-5p	LOC100289637	-0.59388	0.00288254	-0.265961	0.631912	0.301785	3.71649	0.162544	0.160526	-1.20244	1.23267
hsa-let-7g-3p	RNU1-13P	-0.593794	0.00288693	0.268954	0.604375	-0.39041	3.71175	0.162544	0.210005	1.20493	-1.31077
hsa-miR-3605-3p	LOC100509247	-0.593645	0.00289465	-0.275236	0.56646	0.310247	2.25033	0.162544	0.170782	-1.21019	1.23992
hsa-miR-5100	MIR3922	-0.593398	0.0029074	0.277357	6.32545	-0.311682	3.11839	0.162544	0.172895	1.21197	-1.24115
hsa-miR-548a-3p	HIST1H1B	-0.593291	0.00291297	0.422371	1.05582	-0.293545	8.87909	0.162544	0.24797	1.34013	-1.22565
hsa-miR-29c-3p	AQP1	-0.593038	0.00292609	0.557635	1.73478	-0.278198	2.7403	0.162544	0.310266	1.47185	-1.21268
hsa-miR-4750-5p	MIR3193	-0.593024	0.00292685	0.436448	4.0756	-0.263758	2.48756	0.162544	0.230234	1.35327	-1.2006
hsa-miR-574-3p	FAM25A	-0.593005	0.00292782	0.828144	3.4208	-0.308653	2.72271	0.162544	0.511218	1.7754	-1.23855
hsa-miR-4668-5p	DPYSL2	-0.593002	0.00292801	0.784658	7.49147	-0.274471	5.75556	0.162544	0.430732	1.72268	-1.20955
hsa-miR-3201	LOC100132314	-0.592933	0.00293159	1.45992	3.24149	-0.313236	1.29707	0.162544	0.914598	2.75093	-1.24249
hsa-miR-3201	MNX1	-0.592801	0.0029385	1.45992	3.24149	-0.263134	3.72645	0.162544	0.768309	2.75093	-1.20008
hsa-miR-6772-5p	HIGD2A	-0.592649	0.00294642	-0.522862	2.93997	0.291556	8.72422	0.162544	0.304887	-1.4368	1.22396
hsa-miR-1208	PFN4	-0.592613	0.0029483	-0.273785	0.507883	0.306297	3.18853	0.162544	0.167719	-1.20898	1.23653
hsa-miR-5189-3p	C1orf38	-0.592587	0.00294969	-0.372787	7.90131	0.268425	6.70028	0.162544	0.20013	-1.29485	1.20449
hsa-miR-6867-5p	LOC100505626	-0.59241	0.00295896	0.285852	0.734515	-0.276244	2.13169	0.162544	0.15793	1.21913	-1.21104
hsa-miR-4785	HIST3H2A	-0.592206	0.00296969	0.505717	2.08884	-0.381572	1.66318	0.162544	0.385935	1.41983	-1.30276
hsa-miR-574-3p	PYCARD	-0.592069	0.00297692	0.828144	3.4208	-0.290759	5.09117	0.162544	0.48158	1.7754	-1.22328
hsa-miR-3128	KRT16P3	-0.591955	0.00298296	1.91759	2.00039	-0.269735	2.20362	0.162544	1.03448	3.77792	-1.20559
hsa-miR-6746-5p	LOC100216479	-0.591889	0.00298645	-0.357578	3.37679	0.483325	1.73757	0.162544	0.345653	-1.28127	1.39796
hsa-miR-3613-5p	NIPSNAP3B	-0.591874	0.00298728	-0.265961	0.631912	0.574152	3.61386	0.162544	0.305404	-1.20244	1.4888
hsa-miR-7-5p	LOC441956	-0.591851	0.0029885	-0.369972	0.806458	0.282419	2.67861	0.162544	0.208974	-1.29233	1.21623
hsa-miR-8060	F5	-0.591813	0.00299047	-0.452122	2.44649	0.469722	2.44429	0.162544	0.424743	-1.36805	1.38484
hsa-miR-3194-3p	RN5S177	-0.591715	0.00299568	-0.275356	0.56312	0.362323	1.91304	0.162544	0.199536	-1.21029	1.28549
hsa-miR-3201	PIK3CG	-0.591709	0.00299599	1.45992	3.24149	-0.352229	6.1996	0.162544	1.02845	2.75093	-1.27653
hsa-miR-659-3p	FAM25A	-0.591504	0.00300693	0.284383	1.30414	-0.308653	2.72271	0.162544	0.175551	1.21789	-1.23855
hsa-miR-3194-3p	SNORA33	-0.5914	0.00301244	-0.275356	0.56312	0.303439	7.2154	0.162544	0.167107	-1.21029	1.23408
hsa-miR-4635	PPAPDC1B	-0.59131	0.00301728	-0.467543	4.53352	0.328796	5.58164	0.162544	0.307453	-1.38275	1.25596
hsa-miR-4785	SNRPN	-0.591061	0.0030306	0.505717	2.08884	-0.340264	3.78346	0.162544	0.344155	1.41983	-1.26599
hsa-miR-4423-3p	ELAVL3	-0.591055	0.00303091	0.982777	2.02038	-0.276493	2.64077	0.162544	0.543463	1.97627	-1.21125
hsa-miR-6774-5p	GPR141	-0.590977	0.00303511	-0.57265	2.01914	0.413076	2.66855	0.162544	0.473096	-1.48725	1.33152
hsa-miR-659-3p	ALDH7A1	-0.590958	0.00303615	0.284383	1.30414	-0.363227	3.46538	0.162544	0.206591	1.21789	-1.2863
hsa-miR-635	LINC01011	-0.590839	0.00304254	0.301517	0.556752	-0.303685	2.09767	0.162544	0.183132	1.23244	-1.23429
hsa-miR-3689f	TBC1D12	-0.590631	0.00305374	-0.433546	2.21175	0.27127	3.58944	0.162544	0.235217	-1.35055	1.20687
hsa-miR-6774-5p	CDKL5	-0.590593	0.00305577	-0.57265	2.01914	0.559222	4.14128	0.162544	0.640478	-1.48725	1.47347
hsa-miR-371b-5p	RAB39A	-0.590563	0.00305736	-0.547545	3.32797	0.440175	3.00036	0.162544	0.482031	-1.4616	1.35677
hsa-miR-342-5p	GAPT	-0.590526	0.00305938	0.456459	3.62789	-0.624456	3.4769	0.162544	0.570077	1.37217	-1.54163
hsa-miR-3613-3p	CTF1	-0.590514	0.00306002	1.19972	7.8441	-0.290108	4.12495	0.162544	0.696095	2.29695	-1.22273
hsa-miR-635	RN5S358	-0.590498	0.00306092	0.301517	0.556752	-0.326408	1.82379	0.162544	0.196835	1.23244	-1.25389
hsa-miR-342-5p	NFIC	-0.590375	0.00306757	0.456459	3.62789	-0.290794	6.56641	0.162544	0.265471	1.37217	-1.22331
hsa-miR-3201	RASGEF1A	-0.590341	0.00306941	1.45992	3.24149	-0.423554	3.70964	0.162544	1.23671	2.75093	-1.34123
hsa-miR-664b-3p	PIK3CG	-0.590189	0.00307765	0.293631	0.82009	-0.352229	6.1996	0.162544	0.206851	1.22572	-1.27653
hsa-miR-635	LINC00891	-0.590153	0.00307961	0.301517	0.556752	-0.269598	3.95703	0.162544	0.162577	1.23244	-1.20547
hsa-miR-4720-5p	MIR3193	-0.590146	0.00307998	0.334733	0.816328	-0.263758	2.48756	0.162544	0.176577	1.26114	-1.2006
hsa-miR-6746-5p	LRRC8B	-0.590103	0.00308232	-0.357578	3.37679	0.300482	4.53832	0.162544	0.214892	-1.28127	1.23156
hsa-miR-5189-3p	RN5S208	-0.590067	0.00308429	-0.372787	7.90131	0.282593	1.40386	0.162544	0.210694	-1.29485	1.21638
hsa-miR-8063	KIAA1522	-0.590062	0.00308456	-0.642213	3.31625	0.288992	2.46891	0.162544	0.371189	-1.56072	1.22179
hsa-miR-3128	PRR5L	-0.59	0.00308792	1.91759	2.00039	-0.293164	2.77598	0.162544	1.12434	3.77792	-1.22532
hsa-miR-4785	TRGV2	-0.589929	0.0030918	0.505717	2.08884	-0.320761	2.79285	0.162544	0.324429	1.41983	-1.24899
hsa-miR-6744-5p	CYP1B1	-0.589803	0.00309868	-0.597205	1.91271	0.535311	4.57456	0.162574	0.639381	-1.51278	1.44925
hsa-miR-6507-3p	XXYLT1-AS1	-0.589787	0.00309954	-0.283475	0.769554	0.410896	2.9183	0.162574	0.232957	-1.21712	1.32951
hsa-miR-181a-3p	MFN1	-0.589669	0.003106	-0.496817	1.55603	0.263141	8.22317	0.162741	0.261466	-1.4111	1.20009
hsa-miR-659-3p	CYP3A7-CYP3AP1	-0.589374	0.00312218	0.284383	1.30414	-0.287511	1.62814	0.163417	0.163526	1.21789	-1.22053
hsa-miR-3613-3p	SPC25	-0.589112	0.00313657	1.19972	7.8441	-0.329071	4.58564	0.163826	0.789584	2.29695	-1.2562
hsa-miR-195-3p	HDGFRP3	-0.588751	0.00315655	-0.460729	1.40742	0.597964	6.21244	0.164415	0.550999	-1.37624	1.51358
hsa-miR-548ac	ELAVL3	-0.588527	0.00316898	0.320789	0.929399	-0.276493	2.64077	0.164415	0.177392	1.24901	-1.21125
hsa-miR-3175	MIR548B	-0.588487	0.00317118	0.353003	4.75397	-0.281447	2.00333	0.164415	0.198703	1.27722	-1.21541
hsa-miR-3201	LOC643723	-0.588376	0.00317739	1.45992	3.24149	-0.297005	3.09311	0.164415	0.867206	2.75093	-1.22859
hsa-miR-4635	HIGD2A	-0.588372	0.00317758	-0.467543	4.53352	0.291556	8.72422	0.164415	0.27263	-1.38275	1.22396
hsa-miR-371b-5p	TRBV21OR9-2	-0.588311	0.00318099	-0.547545	3.32797	0.269023	1.39653	0.164415	0.294605	-1.4616	1.20499
hsa-miR-6721-5p	C8orf74	-0.588262	0.00318376	0.329528	1.7059	-0.299648	2.58044	0.164415	0.197484	1.2566	-1.23084
hsa-miR-6787-5p	CHAC2	-0.588151	0.00318996	0.548837	3.97967	-0.298718	4.2058	0.164415	0.327895	1.46291	-1.23005
hsa-miR-4439	C8orf74	-0.588076	0.00319415	0.288456	0.741897	-0.299648	2.58044	0.164415	0.17287	1.22133	-1.23084
hsa-miR-3689f	RNU6-71	-0.587995	0.00319871	-0.433546	2.21175	0.282436	1.50525	0.164415	0.244898	-1.35055	1.21625
hsa-miR-3201	STK39	-0.587961	0.00320056	1.45992	3.24149	-0.264974	2.13945	0.164415	0.77368	2.75093	-1.20161
hsa-miR-196b-3p	PRKX	-0.58785	0.0032068	-0.357247	0.78227	0.349681	6.28145	0.164415	0.249845	-1.28098	1.27428
hsa-miR-101-5p	LOC100509457	-0.587817	0.00320868	-0.43872	3.84233	0.315199	5.13809	0.164415	0.276568	-1.3554	1.24418
hsa-miR-574-3p	GMPR	-0.587732	0.00321346	0.828144	3.4208	-0.598986	4.43054	0.164415	0.992094	1.7754	-1.51465
hsa-miR-1208	LOC100289637	-0.587607	0.00322051	-0.273785	0.507883	0.301785	3.71649	0.164415	0.165248	-1.20898	1.23267
hsa-miR-371b-5p	CD69	-0.58722	0.00324238	-0.547545	3.32797	0.286902	7.09465	0.165361	0.314183	-1.4616	1.22002
hsa-miR-3605-3p	ALOX12P2	-0.586935	0.00325857	-0.275236	0.56646	0.599411	3.23331	0.165725	0.329959	-1.21019	1.5151
hsa-miR-6507-3p	SERPINA9	-0.586817	0.00326527	-0.283475	0.769554	0.340235	2.04851	0.165725	0.192896	-1.21712	1.26596
hsa-miR-3201	AQP1	-0.586626	0.00327618	1.45992	3.24149	-0.278198	2.7403	0.165725	0.812293	2.75093	-1.21268
hsa-miR-6787-5p	MNX1	-0.58656	0.00327996	0.548837	3.97967	-0.263134	3.72645	0.165725	0.288836	1.46291	-1.20008
hsa-miR-6813-5p	HIST1H1D	-0.586506	0.00328304	0.489827	3.98707	-0.309014	1.99917	0.165725	0.302727	1.40428	-1.23886
hsa-miR-635	ESYT1	-0.586492	0.00328386	0.301517	0.556752	-0.27409	5.90022	0.165725	0.165286	1.23244	-1.20923
hsa-miR-6830-5p	ZNF492	-0.586479	0.00328457	0.444924	1.38028	-0.311632	2.71822	0.165725	0.277305	1.36124	-1.24111
hsa-miR-885-3p	ZNF492	-0.586452	0.0032861	0.576046	2.86235	-0.311632	2.71822	0.165725	0.359028	1.49076	-1.24111
hsa-miR-574-5p	ZBTB20	-0.586452	0.00328614	-0.457347	2.68484	0.288385	4.8201	0.165725	0.263784	-1.37301	1.22127
hsa-miR-3175	SULT1A1	-0.58635	0.00329197	0.353003	4.75397	-0.382931	2.71851	0.165851	0.270352	1.27722	-1.30399
hsa-miR-6825-5p	CYP3A7-CYP3AP1	-0.586237	0.00329847	0.296464	1.02979	-0.287511	1.62814	0.165903	0.170473	1.22813	-1.22053
hsa-miR-6893-5p	FYN	-0.586135	0.00330435	-0.708279	3.12281	0.623115	3.43916	0.165903	0.88268	-1.63385	1.5402
hsa-miR-3613-5p	ZBTB20	-0.586092	0.00330681	-0.265961	0.631912	0.288385	4.8201	0.165903	0.153398	-1.20244	1.22127
hsa-miR-6746-5p	ELF3	-0.585842	0.0033212	-0.357578	3.37679	0.285565	3.46025	0.166063	0.204224	-1.28127	1.21889
hsa-miR-7-5p	TNFRSF14	-0.585829	0.00332199	-0.369972	0.806458	0.328444	5.99887	0.166063	0.24303	-1.29233	1.25566
hsa-miR-6787-5p	MIR516B2	-0.585814	0.00332286	0.548837	3.97967	-0.26324	1.71167	0.166063	0.288952	1.46291	-1.20017
hsa-miR-4518	HIGD2A	-0.585374	0.00334837	-0.609614	2.07696	0.291556	8.72422	0.166725	0.355474	-1.52585	1.22396
hsa-miR-548a-3p	GBP3	-0.585182	0.00335954	0.422371	1.05582	-0.342984	4.9414	0.166725	0.289733	1.34013	-1.26838
hsa-miR-8084	HIST1H3G	-0.585088	0.00336507	1.0298	3.55254	-0.301229	7.84964	0.166725	0.620414	2.04175	-1.23219
hsa-miR-574-5p	LOC100131289	-0.584866	0.00337802	-0.457347	2.68484	0.330822	4.64071	0.166725	0.302601	-1.37301	1.25773
hsa-miR-4445-3p	LOC100506571	-0.584835	0.00337984	0.863741	1.19302	-0.271767	3.7256	0.166725	0.469472	1.81975	-1.20729
hsa-miR-885-3p	IMPA2	-0.584807	0.0033815	0.576046	2.86235	-0.464061	4.74831	0.166725	0.534641	1.49076	-1.37942
hsa-miR-5088-5p	RN5S387	-0.584787	0.00338266	-0.410988	1.23828	0.425215	2.58575	0.166725	0.349516	-1.3296	1.34277
hsa-miR-6774-5p	NIPSNAP3B	-0.584663	0.00338992	-0.57265	2.01914	0.574152	3.61386	0.166864	0.657576	-1.48725	1.4888
hsa-miR-4445-3p	ZNF487P	-0.584561	0.00339594	0.863741	1.19302	-0.291647	1.75836	0.166864	0.503816	1.81975	-1.22404
hsa-miR-181a-3p	SLC12A8	-0.58448	0.00340074	-0.496817	1.55603	0.377231	5.05227	0.166864	0.37483	-1.4111	1.29885
hsa-miR-665	C9orf43	-0.584448	0.00340258	0.265196	2.44207	-0.275696	2.59745	0.166864	0.146227	1.2018	-1.21058
hsa-miR-6721-5p	CTTNBP2	-0.584322	0.00341005	0.329528	1.7059	-0.275342	2.74675	0.166901	0.181466	1.2566	-1.21028
hsa-miR-4720-5p	LOC100132314	-0.584074	0.00342473	0.334733	0.816328	-0.313236	1.29707	0.167246	0.209701	1.26114	-1.24249
hsa-miR-4445-3p	CTF1	-0.584072	0.0034248	0.863741	1.19302	-0.290108	4.12495	0.167246	0.501157	1.81975	-1.22273
hsa-miR-331-3p	MIR4429	-0.584032	0.00342717	0.559014	2.87027	-0.341518	2.4472	0.167246	0.381827	1.47326	-1.26709
hsa-miR-4445-3p	ZC2HC1B	-0.583862	0.00343733	0.863741	1.19302	-0.491123	3.32779	0.167294	0.848406	1.81975	-1.40554
hsa-miR-6830-5p	NFATC2IP	-0.583832	0.00343909	0.444924	1.38028	-0.283	3.32016	0.167294	0.251827	1.36124	-1.21672
hsa-miR-664b-3p	HIST1H3G	-0.583814	0.00344014	0.293631	0.82009	-0.301229	7.84964	0.167294	0.176901	1.22572	-1.23219
hsa-miR-550a-3-5p	CERS6	-0.58379	0.0034416	0.278036	0.981866	-0.378144	7.55367	0.167294	0.210275	1.21254	-1.29967
hsa-miR-4720-5p	RASGEF1A	-0.583099	0.0034829	0.334733	0.816328	-0.423554	3.70964	0.168971	0.283555	1.26114	-1.34123
hsa-miR-665	CTF1	-0.583023	0.00348748	0.265196	2.44207	-0.290108	4.12495	0.168974	0.153871	1.2018	-1.22273
hsa-miR-629-3p	KRTAP10-1	-0.582951	0.00349178	-0.489471	2.74199	0.555517	2.91973	0.168974	0.543819	-1.40393	1.4697
hsa-miR-3613-5p	AUTS2	-0.582929	0.00349313	-0.265961	0.631912	0.598092	4.38987	0.168974	0.318138	-1.20244	1.51371
hsa-miR-3689f	FAM213A	-0.582857	0.00349748	-0.433546	2.21175	0.273439	5.07613	0.168981	0.237097	-1.35055	1.20869
hsa-miR-548ac	LOC253039	-0.582739	0.0035046	0.320789	0.929399	-0.470993	4.91042	0.168981	0.302178	1.24901	-1.38606
hsa-miR-196b-3p	HMSD	-0.582595	0.00351332	-0.357247	0.78227	0.410775	6.16553	0.168981	0.293496	-1.28098	1.3294
hsa-miR-98-5p	MIR500A	-0.582589	0.00351366	0.794735	1.87398	-0.27829	3.01501	0.168981	0.442334	1.73476	-1.21276
hsa-miR-629-3p	CD55	-0.582531	0.0035172	-0.489471	2.74199	0.312668	6.827	0.168989	0.306083	-1.40393	1.242
hsa-miR-296-5p	OR2L3	-0.582405	0.00352483	-0.291332	1.04521	0.322762	2.66044	0.169061	0.188061	-1.22377	1.25072
hsa-miR-1260b	PIK3CG	-0.582394	0.00352549	0.396328	4.66994	-0.352229	6.1996	0.169061	0.279196	1.31615	-1.27653
hsa-miR-8084	HIST3H2A	-0.582075	0.00354488	1.0298	3.55254	-0.381572	1.66318	0.169827	0.785887	2.04175	-1.30276
hsa-miR-3613-3p	LOC100132781	-0.581978	0.00355082	1.19972	7.8441	-0.311096	2.08927	0.169948	0.746454	2.29695	-1.24065
hsa-miR-98-5p	RASGEF1A	-0.581816	0.00356073	0.794735	1.87398	-0.423554	3.70964	0.170145	0.673227	1.73476	-1.34123
hsa-miR-1468-3p	CTF1	-0.581779	0.003563	0.42221	1.05833	-0.290108	4.12495	0.170145	0.244973	1.33998	-1.22273
hsa-miR-574-3p	RN5S128	-0.581716	0.00356681	0.828144	3.4208	-0.49551	2.05376	0.170145	0.820708	1.7754	-1.40982
hsa-miR-6507-3p	ZBTB32	-0.581247	0.00359568	-0.283475	0.769554	0.315141	4.5837	0.170871	0.178669	-1.21712	1.24413
hsa-miR-3605-3p	HLA-DRB1	-0.581209	0.00359803	-0.275236	0.56646	2.71785	4.0375	0.170871	1.4961	-1.21019	6.57893
hsa-miR-101-5p	RN5S177	-0.581205	0.00359826	-0.43872	3.84233	0.362323	1.91304	0.170871	0.317917	-1.3554	1.28549
hsa-miR-635	HIST1H1D	-0.580885	0.00361803	0.301517	0.556752	-0.309014	1.99917	0.171515	0.186346	1.23244	-1.23886
hsa-miR-664b-3p	RASGEF1A	-0.580631	0.00363381	0.293631	0.82009	-0.423554	3.70964	0.17168	0.248737	1.22572	-1.34123
hsa-miR-4423-3p	LOC100132781	-0.580595	0.00363608	0.982777	2.02038	-0.311096	2.08927	0.17168	0.611476	1.97627	-1.24065
hsa-miR-6774-5p	DNAJB6	-0.5804	0.00364824	-0.57265	2.01914	0.264442	5.67792	0.17168	0.302865	-1.48725	1.20117
hsa-miR-6787-5p	RNF125	-0.580352	0.00365124	0.548837	3.97967	-0.645432	4.1199	0.17168	0.708475	1.46291	-1.56421
hsa-miR-4785	CTF1	-0.58025	0.0036576	0.505717	2.08884	-0.290108	4.12495	0.17168	0.293425	1.41983	-1.22273
hsa-miR-8060	FAM114A1	-0.58023	0.00365884	-0.452122	2.44649	0.411487	4.45194	0.17168	0.372084	-1.36805	1.33006
hsa-miR-204-3p	TCL1B	-0.580221	0.00365945	0.545872	2.00436	-0.400974	1.38374	0.17168	0.437761	1.4599	-1.3204
hsa-miR-1208	MIR4742	-0.580094	0.00366737	-0.273785	0.507883	0.815436	5.38117	0.171699	0.446509	-1.20898	1.75983
hsa-miR-4750-5p	CERS6	-0.580079	0.00366828	0.436448	4.0756	-0.378144	7.55367	0.171699	0.33008	1.35327	-1.29967
hsa-miR-34a-5p	C9orf43	-0.580049	0.00367019	0.333251	5.60769	-0.275696	2.59745	0.171699	0.183752	1.25985	-1.21058
hsa-miR-296-5p	NLRP1	-0.579928	0.00367782	-0.291332	1.04521	0.320453	4.63104	0.171849	0.186716	-1.22377	1.24872
hsa-miR-6772-5p	NRXN3	-0.579833	0.00368375	-0.522862	2.93997	0.286813	2.99306	0.171849	0.299927	-1.4368	1.21994
hsa-miR-4785	RN5S431	-0.579696	0.00369239	0.505717	2.08884	-0.271086	1.29984	0.171951	0.274186	1.41983	-1.20672
hsa-miR-6867-5p	LOC100130298	-0.579642	0.0036958	0.285852	0.734515	-0.32562	4.04193	0.171951	0.186159	1.21913	-1.2532
hsa-miR-665	LOC643723	-0.579634	0.0036963	0.265196	2.44207	-0.297005	3.09311	0.171951	0.157529	1.2018	-1.22859
hsa-miR-3605-3p	FAM213A	-0.579484	0.00370577	-0.275236	0.56646	0.273439	5.07613	0.17223	0.150521	-1.21019	1.20869
hsa-miR-4270	ZG16B	-0.579321	0.00371609	-0.309378	6.96133	0.670979	4.30132	0.172477	0.415173	-1.23917	1.59215
hsa-miR-4635	RNU6-66	-0.5791	0.00373009	-0.467543	4.53352	0.375797	1.80393	0.172477	0.351403	-1.38275	1.29756
hsa-miR-6738-5p	C16orf90	-0.578869	0.0037448	-0.455011	1.33539	0.319517	3.12946	0.172477	0.290767	-1.37079	1.24791
hsa-miR-3613-5p	HMSD	-0.57886	0.00374539	-0.265961	0.631912	0.410775	6.16553	0.172477	0.2185	-1.20244	1.3294
hsa-miR-4635	LINC01181	-0.578686	0.0037565	-0.467543	4.53352	0.362615	1.95905	0.172477	0.339076	-1.38275	1.28575
hsa-miR-101-5p	CD55	-0.578634	0.0037598	-0.43872	3.84233	0.312668	6.827	0.172477	0.274347	-1.3554	1.242
hsa-miR-296-5p	SERPINA1	-0.578513	0.00376756	-0.291332	1.04521	0.274846	2.51486	0.172477	0.160142	-1.22377	1.20986
hsa-miR-6772-5p	ZG16B	-0.578492	0.00376896	-0.522862	2.93997	0.670979	4.30132	0.172477	0.701659	-1.4368	1.59215
hsa-miR-4423-3p	LAMB1	-0.57843	0.00377294	0.982777	2.02038	-0.390607	2.44062	0.172477	0.767759	1.97627	-1.31094
hsa-miR-5088-5p	MIR193B	-0.578388	0.00377557	-0.410988	1.23828	0.322165	4.39182	0.172477	0.264812	-1.3296	1.25021
hsa-miR-4462	TRIM53AP	-0.578252	0.00378431	-0.505865	2.405	0.281109	2.83081	0.172477	0.284407	-1.41997	1.21513
hsa-miR-342-5p	GPR34	-0.578223	0.00378621	0.456459	3.62789	-0.413883	2.06392	0.172477	0.377841	1.37217	-1.33227
hsa-miR-6507-3p	CLEC4C	-0.578185	0.00378867	-0.283475	0.769554	0.402714	2.83152	0.172477	0.228318	-1.21712	1.32199
hsa-miR-5088-5p	RAB39A	-0.578184	0.00378873	-0.410988	1.23828	0.440175	3.00036	0.172477	0.361813	-1.3296	1.35677
hsa-miR-5189-3p	C1orf173	-0.578121	0.00379278	-0.372787	7.90131	0.278496	2.31717	0.172477	0.207639	-1.29485	1.21293
hsa-miR-296-5p	EBI3	-0.578112	0.00379334	-0.291332	1.04521	0.389615	7.92183	0.172477	0.227014	-1.22377	1.31004
hsa-miR-371b-5p	RNU6-82	-0.578066	0.0037963	-0.547545	3.32797	0.295117	4.17999	0.172477	0.32318	-1.4616	1.22698
hsa-miR-4785	ST3GAL1	-0.578064	0.00379643	0.505717	2.08884	-0.29291	3.83916	0.172477	0.296259	1.41983	-1.22511
hsa-miR-548ac	ZC2HC1B	-0.578034	0.0037984	0.320789	0.929399	-0.491123	3.32779	0.172477	0.315093	1.24901	-1.40554
hsa-miR-4445-3p	CHAC2	-0.577906	0.00380663	0.863741	1.19302	-0.298718	4.2058	0.172477	0.51603	1.81975	-1.23005
hsa-miR-7-1-3p	BARX2	-0.577889	0.00380778	-0.515467	1.57216	0.291117	2.3514	0.172477	0.300123	-1.42946	1.22359
hsa-miR-4668-5p	CTF1	-0.577788	0.0038143	0.784658	7.49147	-0.290108	4.12495	0.172477	0.455271	1.72268	-1.22273
hsa-miR-548x-3p	LOC389906	-0.577485	0.00383394	0.268624	0.911673	-0.951193	3.70132	0.172477	0.511026	1.20466	-1.93347
hsa-miR-6830-5p	LOC100506571	-0.577395	0.00383977	0.444924	1.38028	-0.271767	3.7256	0.172477	0.241831	1.36124	-1.20729
hsa-miR-6830-5p	LOC642838	-0.577381	0.00384072	0.444924	1.38028	-0.729298	3.65126	0.172477	0.648965	1.36124	-1.65783
hsa-miR-6830-5p	GBA	-0.577346	0.00384299	0.444924	1.38028	-0.277916	2.98178	0.172477	0.247303	1.36124	-1.21244
hsa-miR-7-5p	SNORA33	-0.577305	0.00384568	-0.369972	0.806458	0.303439	7.2154	0.172477	0.224528	-1.29233	1.23408
hsa-miR-3613-3p	CKMT1A	-0.577279	0.00384738	1.19972	7.8441	-0.277468	1.30565	0.172477	0.665766	2.29695	-1.21207
hsa-miR-338-5p	ABHD4	-0.577181	0.00385377	-0.586504	2.4646	0.276764	5.67196	0.172477	0.324646	-1.5016	1.21147
hsa-miR-4668-5p	ST3GAL1	-0.577172	0.00385433	0.784658	7.49147	-0.29291	3.83916	0.172477	0.459668	1.72268	-1.22511
hsa-miR-885-3p	MIR516B2	-0.577169	0.00385456	0.576046	2.86235	-0.26324	1.71167	0.172477	0.303277	1.49076	-1.20017
hsa-miR-664b-3p	RNF125	-0.577159	0.00385519	0.293631	0.82009	-0.645432	4.1199	0.172477	0.379038	1.22572	-1.56421
hsa-miR-635	CRTAP	-0.577137	0.00385662	0.301517	0.556752	-0.29318	7.68992	0.172477	0.176798	1.23244	-1.22534
hsa-miR-421	LOC253039	-0.576971	0.00386745	0.489095	1.63383	-0.470993	4.91042	0.172806	0.460721	1.40356	-1.38606
hsa-miR-574-3p	NYAP1	-0.576865	0.00387443	0.828144	3.4208	-0.283842	3.30525	0.172963	0.470124	1.7754	-1.21743
hsa-miR-7-5p	NLRP1	-0.576774	0.00388039	-0.369972	0.806458	0.320453	4.63104	0.172987	0.237117	-1.29233	1.24872
hsa-miR-4668-5p	CDKN2C	-0.576751	0.00388191	0.784658	7.49147	-0.335949	3.96006	0.172987	0.527211	1.72268	-1.26221
hsa-miR-34a-5p	IGKV1D-8	-0.576595	0.00389218	0.333251	5.60769	-0.57462	2.46971	0.17308	0.382985	1.25985	-1.48929
hsa-miR-659-3p	LOC644704	-0.576545	0.00389544	0.284383	1.30414	-1.11512	4.47035	0.17308	0.634241	1.21789	-2.16613
hsa-miR-6837-5p	TBC1D25	-0.576419	0.00390377	0.44499	1.28144	-0.337695	1.91491	0.17308	0.300541	1.3613	-1.26374
hsa-miR-629-3p	DTX1	-0.576307	0.00391112	-0.489471	2.74199	0.421719	3.90332	0.17308	0.412838	-1.40393	1.33952
hsa-miR-6886-5p	MS4A14	-0.576268	0.0039137	-0.52257	1.62051	0.387556	4.30503	0.17308	0.40505	-1.43651	1.30818
hsa-miR-152-3p	HIST1H1B	-0.576266	0.00391386	0.623393	3.2898	-0.293545	8.87909	0.17308	0.365988	1.54049	-1.22565
hsa-miR-181a-3p	AP1S3	-0.576192	0.00391877	-0.496817	1.55603	0.40213	4.57302	0.17308	0.39957	-1.4111	1.32146
hsa-miR-335-5p	FXN	-0.576113	0.00392397	0.591286	1.17162	-0.278409	5.44366	0.173156	0.329239	1.50659	-1.21286
hsa-miR-371b-5p	RAB11FIP1	-0.575857	0.00394095	-0.547545	3.32797	0.278005	5.15102	0.173407	0.30444	-1.4616	1.21252
hsa-miR-331-3p	DPYSL2	-0.575818	0.0039436	0.559014	2.87027	-0.274471	5.75556	0.173407	0.306867	1.47326	-1.20955
hsa-miR-27a-3p	IGKV1-5	-0.575685	0.00395244	0.297002	5.94406	-2.36971	5.99903	0.173567	1.40762	1.22859	-5.16839
hsa-miR-551b-5p	MIR500A	-0.575658	0.00395423	0.374657	1.80599	-0.27829	3.01501	0.173567	0.208527	1.29653	-1.21276
hsa-miR-6867-5p	LOC642838	-0.5755	0.00396478	0.285852	0.734515	-0.729298	3.65126	0.173747	0.416943	1.21913	-1.65783
hsa-miR-6825-5p	ITGB7	-0.575489	0.00396554	0.296464	1.02979	-0.287062	6.31645	0.173747	0.170207	1.22813	-1.22015
hsa-miR-1208	ST3GAL6	-0.575108	0.00399103	-0.273785	0.507883	0.397157	3.62094	0.174261	0.217472	-1.20898	1.31691
hsa-miR-3609	RAB42	-0.574967	0.00400049	0.407391	4.73395	-0.474944	3.2269	0.174355	0.386976	1.32629	-1.38986
hsa-miR-34a-5p	CRTAP	-0.574887	0.00400588	0.333251	5.60769	-0.29318	7.68992	0.174355	0.195405	1.25985	-1.22534
hsa-miR-4445-3p	STK39	-0.574868	0.0040072	0.863741	1.19302	-0.264974	2.13945	0.174355	0.457737	1.81975	-1.20161
hsa-miR-502-3p	LOC100131289	-0.574612	0.00402444	-0.313399	4.08168	0.330822	4.64071	0.174761	0.207359	-1.24263	1.25773
hsa-miR-4635	CD55	-0.574612	0.00402448	-0.467543	4.53352	0.312668	6.827	0.174761	0.292371	-1.38275	1.242
hsa-miR-5189-3p	LUC7L	-0.574525	0.00403035	-0.372787	7.90131	0.288255	5.83214	0.174761	0.214915	-1.29485	1.22116
hsa-miR-1208	CYP1B1	-0.574412	0.00403803	-0.273785	0.507883	0.535311	4.57456	0.174932	0.293121	-1.20898	1.44925
hsa-miR-342-5p	MIR1284	-0.57417	0.00405443	0.456459	3.62789	-0.303309	1.57493	0.175035	0.276896	1.37217	-1.23397
hsa-miR-3613-3p	CHAC2	-0.573973	0.00406787	1.19972	7.8441	-0.298718	4.2058	0.175035	0.716754	2.29695	-1.23005
hsa-miR-3201	LCN12	-0.573952	0.00406931	1.45992	3.24149	-0.267386	3.27341	0.175035	0.780723	2.75093	-1.20362
hsa-miR-3128	RN5S358	-0.573866	0.00407516	1.91759	2.00039	-0.326408	1.82379	0.175035	1.25183	3.77792	-1.25389
hsa-miR-1208	RN5S387	-0.573818	0.00407843	-0.273785	0.507883	0.425215	2.58575	0.175035	0.232835	-1.20898	1.34277
hsa-miR-574-3p	LINC00891	-0.573666	0.0040889	0.828144	3.4208	-0.269598	3.95703	0.175035	0.446531	1.7754	-1.20547
hsa-miR-6746-5p	LGALS3	-0.573654	0.00408968	-0.357578	3.37679	0.340029	4.15428	0.175035	0.243174	-1.28127	1.26578
hsa-miR-7-5p	EBI3	-0.573505	0.0040999	-0.369972	0.806458	0.389615	7.92183	0.175035	0.288293	-1.29233	1.31004
hsa-miR-331-3p	LOC100130298	-0.573469	0.00410238	0.559014	2.87027	-0.32562	4.04193	0.175035	0.364053	1.47326	-1.2532
hsa-miR-34a-5p	RNF125	-0.573462	0.00410287	0.333251	5.60769	-0.645432	4.1199	0.175035	0.430182	1.25985	-1.56421
hsa-miR-6893-5p	TRAJ52	-0.573273	0.00411588	-0.708279	3.12281	0.922091	2.9508	0.175035	1.3062	-1.63385	1.89486
hsa-miR-574-3p	CRTAP	-0.573259	0.00411687	0.828144	3.4208	-0.29318	7.68992	0.175035	0.485591	1.7754	-1.22534
hsa-miR-4417	FXN	-0.573255	0.00411713	0.477885	2.45323	-0.278409	5.44366	0.175035	0.266096	1.3927	-1.21286
hsa-miR-3175	ZNF492	-0.573219	0.00411962	0.353003	4.75397	-0.311632	2.71822	0.175035	0.220014	1.27722	-1.24111
hsa-miR-4270	RN5S448	-0.573207	0.00412041	-0.309378	6.96133	0.294952	3.76504	0.175035	0.182503	-1.23917	1.22684
hsa-miR-629-3p	LOC100289637	-0.573151	0.0041243	-0.489471	2.74199	0.301785	3.71649	0.175035	0.295429	-1.40393	1.23267
hsa-miR-342-5p	ZC2HC1B	-0.573135	0.00412541	0.456459	3.62789	-0.491123	3.32779	0.175035	0.448354	1.37217	-1.40554
hsa-miR-4720-5p	MIR4461	-0.573133	0.00412553	0.334733	0.816328	-0.386036	5.52758	0.175035	0.258438	1.26114	-1.3068
hsa-miR-6721-5p	TBX22	-0.572967	0.004137	0.329528	1.7059	-0.287915	2.14194	0.175035	0.189752	1.2566	-1.22087
hsa-miR-5088-5p	LUC7L	-0.572923	0.00414004	-0.410988	1.23828	0.288255	5.83214	0.175035	0.236939	-1.3296	1.22116
hsa-miR-6746-5p	UBE2QL1	-0.572745	0.00415238	-0.357578	3.37679	0.268949	4.70906	0.175035	0.192341	-1.28127	1.20493
hsa-miR-3689f	BCR	-0.572732	0.00415324	-0.433546	2.21175	0.379834	3.94877	0.175035	0.329351	-1.35055	1.30119
hsa-miR-152-3p	CCR6	-0.572725	0.00415376	0.623393	3.2898	-0.327236	5.35842	0.175035	0.407993	1.54049	-1.25461
hsa-miR-6825-5p	HIST1H1D	-0.572695	0.00415584	0.296464	1.02979	-0.309014	1.99917	0.175035	0.183223	1.22813	-1.23886
hsa-miR-7-5p	CYTH3	-0.572681	0.00415682	-0.369972	0.806458	0.406101	2.7574	0.175035	0.300492	-1.29233	1.3251
hsa-miR-3201	ZC2HC1B	-0.57264	0.00415964	1.45992	3.24149	-0.491123	3.32779	0.175035	1.434	2.75093	-1.40554
hsa-miR-371b-5p	ARHGAP26-IT1	-0.572631	0.00416027	-0.547545	3.32797	0.46545	3.31426	0.175035	0.509709	-1.4616	1.38075
hsa-miR-371b-5p	ST6GALNAC2	-0.572601	0.00416238	-0.547545	3.32797	0.423704	3.88777	0.175035	0.463993	-1.4616	1.34137
hsa-miR-331-3p	GAPT	-0.572543	0.00416641	0.559014	2.87027	-0.624456	3.4769	0.175035	0.69816	1.47326	-1.54163
hsa-miR-6507-3p	CES3	-0.572504	0.0041691	-0.283475	0.769554	0.360683	3.03156	0.175035	0.204489	-1.21712	1.28403
hsa-miR-4785	ESYT1	-0.572484	0.0041705	0.505717	2.08884	-0.27409	5.90022	0.175035	0.277224	1.41983	-1.20923
hsa-miR-635	PMCHL1	-0.572328	0.00418139	0.301517	0.556752	-0.326515	1.72405	0.175344	0.1969	1.23244	-1.25398
hsa-miR-7-5p	LOC100131289	-0.572246	0.00418711	-0.369972	0.806458	0.330822	4.64071	0.175361	0.24479	-1.29233	1.25773
hsa-miR-629-3p	NAALADL2-AS2	-0.572221	0.00418885	-0.489471	2.74199	1.18655	6.72543	0.175361	1.16157	-1.40393	2.27608
hsa-miR-342-5p	FXN	-0.572092	0.0041979	0.456459	3.62789	-0.278409	5.44366	0.175568	0.254165	1.37217	-1.21286
hsa-miR-181a-3p	LOC100507139	-0.572036	0.00420181	-0.496817	1.55603	0.49924	3.78889	0.175568	0.496062	-1.4111	1.41347
hsa-miR-574-3p	ASNA1	-0.571974	0.00420614	0.828144	3.4208	-0.298213	5.84159	0.175568	0.493926	1.7754	-1.22962
hsa-miR-296-5p	RHOV	-0.571858	0.00421427	-0.291332	1.04521	0.379558	4.75334	0.175568	0.221154	-1.22377	1.30094
hsa-miR-6825-5p	TLR9	-0.571797	0.00421859	0.296464	1.02979	-0.27452	4.60532	0.175568	0.16277	1.22813	-1.20959
hsa-miR-548a-3p	ELAVL3	-0.571788	0.00421921	0.422371	1.05582	-0.276493	2.64077	0.175568	0.233565	1.34013	-1.21125
hsa-miR-1208	RPL23AP32	-0.571758	0.00422134	-0.273785	0.507883	0.746546	2.89425	0.175568	0.408786	-1.20898	1.67777
hsa-miR-3128	HIST3H2A	-0.571748	0.00422202	1.91759	2.00039	-0.381572	1.66318	0.175568	1.4634	3.77792	-1.30276
hsa-miR-338-5p	MIR1205	-0.571671	0.00422741	-0.586504	2.4646	0.407661	4.22071	0.175646	0.47819	-1.5016	1.32653
hsa-miR-98-5p	LOC643723	-0.571489	0.00424028	0.794735	1.87398	-0.297005	3.09311	0.175887	0.47208	1.73476	-1.22859
hsa-miR-885-3p	FXN	-0.57136	0.00424936	0.576046	2.86235	-0.278409	5.44366	0.176061	0.320753	1.49076	-1.21286
hsa-miR-548ac	SULT1A1	-0.571329	0.00425155	0.320789	0.929399	-0.382931	2.71851	0.176061	0.24568	1.24901	-1.30399
hsa-miR-421	ZC2HC1B	-0.571239	0.00425798	0.489095	1.63383	-0.491123	3.32779	0.176181	0.480412	1.40356	-1.40554
hsa-miR-1208	LOC100506157	-0.570995	0.00427527	-0.273785	0.507883	0.267601	3.251	0.176416	0.14653	-1.20898	1.2038
hsa-miR-629-3p	C1orf173	-0.570965	0.00427743	-0.489471	2.74199	0.278496	2.31717	0.176416	0.272631	-1.40393	1.21293
hsa-miR-6886-5p	LGALS3	-0.570959	0.00427785	-0.52257	1.62051	0.340029	4.15428	0.176416	0.355378	-1.43651	1.26578
hsa-miR-4439	KRT6C	-0.570768	0.00429142	0.288456	0.741897	-0.266223	1.33827	0.176829	0.153587	1.22133	-1.20266
hsa-miR-6774-5p	RAB39A	-0.570365	0.0043202	-0.57265	2.01914	0.440175	3.00036	0.177595	0.504132	-1.48725	1.35677
hsa-miR-8084	FXN	-0.570358	0.00432074	1.0298	3.55254	-0.278409	5.44366	0.177595	0.573413	2.04175	-1.21286
hsa-miR-6744-5p	PFN4	-0.570258	0.00432787	-0.597205	1.91271	0.306297	3.18853	0.177595	0.365844	-1.51278	1.23653
hsa-miR-181a-3p	MS4A14	-0.5702	0.00433208	-0.496817	1.55603	0.387556	4.30503	0.177595	0.385089	-1.4111	1.30818
hsa-miR-342-5p	PRR5L	-0.570068	0.00434157	0.456459	3.62789	-0.293164	2.77598	0.177595	0.267634	1.37217	-1.22532
hsa-miR-574-5p	DTX1	-0.570063	0.0043419	-0.457347	2.68484	0.421719	3.90332	0.177595	0.385744	-1.37301	1.33952
hsa-miR-8063	ARHGEF11	-0.569877	0.00435533	-0.642213	3.31625	0.278341	3.10199	0.177595	0.357509	-1.56072	1.2128
hsa-miR-5189-3p	TC2N	-0.569875	0.00435547	-0.372787	7.90131	0.66544	6.56942	0.177595	0.496134	-1.29485	1.58605
hsa-miR-6893-5p	CYP1B1	-0.569836	0.00435823	-0.708279	3.12281	0.535311	4.57456	0.177595	0.7583	-1.63385	1.44925
hsa-miR-635	LCN12	-0.56983	0.00435871	0.301517	0.556752	-0.267386	3.27341	0.177595	0.161243	1.23244	-1.20362
hsa-miR-1260b	STK39	-0.569829	0.00435878	0.396328	4.66994	-0.264974	2.13945	0.177595	0.210033	1.31615	-1.20161
hsa-miR-502-3p	TBC1D4	-0.569794	0.00436128	-0.313399	4.08168	0.650519	5.19816	0.177595	0.407744	-1.24263	1.56973
hsa-miR-8063	TRAJ16	-0.569784	0.00436201	-0.642213	3.31625	0.601337	4.81531	0.177595	0.772373	-1.56072	1.51712
hsa-miR-6746-5p	LOC100289637	-0.569763	0.00436353	-0.357578	3.37679	0.301785	3.71649	0.177595	0.215823	-1.28127	1.23267
hsa-miR-342-5p	CRIM1	-0.569577	0.00437696	0.456459	3.62789	-0.664376	6.28808	0.177599	0.60652	1.37217	-1.58488
hsa-miR-330-5p	LAMB1	-0.569425	0.00438802	0.3978	0.672812	-0.390607	2.44062	0.177599	0.310767	1.3175	-1.31094
hsa-miR-6787-5p	ZNF492	-0.569321	0.00439558	0.548837	3.97967	-0.311632	2.71822	0.177599	0.34207	1.46291	-1.24111
hsa-miR-574-3p	ISPD	-0.569321	0.00439558	0.828144	3.4208	-0.282177	1.90732	0.177599	0.467367	1.7754	-1.21603
hsa-miR-548a-3p	ZNF416	-0.569285	0.00439819	0.422371	1.05582	-0.286656	3.21092	0.177599	0.24215	1.34013	-1.21981
hsa-miR-4467	ZC2HC1B	-0.569277	0.00439875	0.359804	6.45023	-0.491123	3.32779	0.177599	0.353416	1.28325	-1.40554
hsa-miR-4423-3p	LINC01011	-0.56927	0.00439929	0.982777	2.02038	-0.303685	2.09767	0.177599	0.596908	1.97627	-1.23429
hsa-miR-629-3p	LOC100127910	-0.569153	0.00440779	-0.489471	2.74199	0.266219	2.30052	0.177798	0.260613	-1.40393	1.20265
hsa-miR-4445-3p	IMPA2	-0.569033	0.00441656	0.863741	1.19302	-0.464061	4.74831	0.177925	0.801658	1.81975	-1.37942
hsa-miR-4446-3p	MIR1284	-0.568948	0.00442275	0.37217	1.49102	-0.303309	1.57493	0.177925	0.225765	1.2943	-1.23397
hsa-miR-3605-3p	ENPP4	-0.568812	0.00443268	-0.275236	0.56646	0.35609	6.23617	0.177925	0.196018	-1.21019	1.27995
hsa-miR-3201	RN5S388	-0.568658	0.00444395	1.45992	3.24149	-0.310727	1.45506	0.177925	0.907274	2.75093	-1.24033
hsa-miR-338-5p	MIR548A2	-0.56859	0.00444894	-0.586504	2.4646	0.316524	2.93635	0.177925	0.371285	-1.5016	1.24533
hsa-miR-7-5p	C1orf38	-0.568473	0.00445759	-0.369972	0.806458	0.268425	6.70028	0.177925	0.198619	-1.29233	1.20449
hsa-miR-4423-3p	IGLV4-60	-0.568446	0.00445957	0.982777	2.02038	-0.588607	4.1902	0.177925	1.15694	1.97627	-1.50379
hsa-miR-8063	TRAJ45	-0.568242	0.00447455	-0.642213	3.31625	0.699278	5.64104	0.177925	0.898171	-1.56072	1.62369
hsa-miR-5088-5p	HMSD	-0.568131	0.00448272	-0.410988	1.23828	0.410775	6.16553	0.177925	0.337647	-1.3296	1.3294
hsa-miR-3201	FXN	-0.5681	0.00448502	1.45992	3.24149	-0.278409	5.44366	0.177925	0.81291	2.75093	-1.21286
hsa-miR-548ac	CHAC2	-0.568048	0.00448892	0.320789	0.929399	-0.298718	4.2058	0.177925	0.191651	1.24901	-1.23005
hsa-miR-6774-5p	ZNF765	-0.56804	0.00448945	-0.57265	2.01914	0.317474	4.21246	0.177925	0.363603	-1.48725	1.24615
hsa-miR-331-3p	ST3GAL1	-0.567837	0.0045045	0.559014	2.87027	-0.29291	3.83916	0.177925	0.327482	1.47326	-1.22511
hsa-miR-8060	TLR6	-0.567821	0.00450573	-0.452122	2.44649	0.484477	4.93176	0.177925	0.438086	-1.36805	1.39908
hsa-miR-101-5p	NR1D1	-0.567462	0.00453236	-0.43872	3.84233	0.304608	4.40481	0.177925	0.267275	-1.3554	1.23508
hsa-miR-331-3p	SNORD114-31	-0.567451	0.00453325	0.559014	2.87027	-0.307545	1.37518	0.177925	0.343844	1.47326	-1.2376
hsa-miR-6867-5p	KRT16P3	-0.567318	0.00454312	0.285852	0.734515	-0.269735	2.20362	0.177925	0.154209	1.21913	-1.20559
hsa-miR-5088-5p	SLC12A8	-0.567256	0.00454779	-0.410988	1.23828	0.377231	5.05227	0.177925	0.310075	-1.3296	1.29885
hsa-miR-3175	CHAC2	-0.567203	0.00455176	0.353003	4.75397	-0.298718	4.2058	0.177925	0.210897	1.27722	-1.23005
hsa-miR-574-3p	PIK3CG	-0.5672	0.00455199	0.828144	3.4208	-0.352229	6.1996	0.177925	0.583392	1.7754	-1.27653
hsa-miR-196b-3p	MIR4509-1	-0.567117	0.00455817	-0.357247	0.78227	0.32149	1.4991	0.177925	0.229703	-1.28098	1.24962
hsa-miR-6507-3p	LUC7L	-0.567071	0.00456164	-0.283475	0.769554	0.288255	5.83214	0.177925	0.163426	-1.21712	1.22116
hsa-miR-4720-5p	PEG10	-0.567067	0.00456192	0.334733	0.816328	-0.436458	5.58932	0.177925	0.292194	1.26114	-1.35328
hsa-miR-1298-3p	SLC22A5	-0.56705	0.0045632	0.359396	0.921878	-0.317772	3.42694	0.177925	0.228412	1.28289	-1.2464
hsa-miR-4270	ST3GAL6	-0.56697	0.00456921	-0.309378	6.96133	0.397157	3.62094	0.177925	0.245744	-1.23917	1.31691
hsa-miR-635	LOC100132314	-0.566878	0.0045761	0.301517	0.556752	-0.313236	1.29707	0.177925	0.188892	1.23244	-1.24249
hsa-miR-4668-5p	ZNF487P	-0.566776	0.00458378	0.784658	7.49147	-0.291647	1.75836	0.177925	0.457687	1.72268	-1.22404
hsa-miR-4750-5p	KRTAP9-1	-0.566766	0.00458454	0.436448	4.0756	-0.267607	1.6486	0.177925	0.233594	1.35327	-1.20381
hsa-miR-4663	PFN4	-0.566544	0.00460124	-0.311646	0.845063	0.306297	3.18853	0.177925	0.190912	-1.24112	1.23653
hsa-miR-629-3p	RORA	-0.566532	0.00460217	-0.489471	2.74199	0.483622	4.2843	0.177925	0.473437	-1.40393	1.39825
hsa-miR-1208	ENPP4	-0.566402	0.00461193	-0.273785	0.507883	0.35609	6.23617	0.177925	0.194985	-1.20898	1.27995
hsa-miR-4439	LOC389906	-0.566327	0.0046176	0.288456	0.741897	-0.951193	3.70132	0.177925	0.548754	1.22133	-1.93347
hsa-miR-664b-3p	SAMD12	-0.566152	0.00463084	0.293631	0.82009	-0.785966	4.26731	0.177925	0.461569	1.22572	-1.72425
hsa-miR-371b-5p	PFN4	-0.566102	0.00463466	-0.547545	3.32797	0.306297	3.18853	0.177925	0.335423	-1.4616	1.23653
hsa-miR-502-3p	KLHL22-IT1	-0.56598	0.00464391	-0.313399	4.08168	0.290874	1.76776	0.177925	0.182319	-1.24263	1.22338
hsa-miR-27a-3p	RN5S187	-0.565798	0.00465778	0.297002	5.94406	-0.276264	3.50787	0.177925	0.164102	1.22859	-1.21105
hsa-miR-4668-5p	SULT1A1	-0.565798	0.00465779	0.784658	7.49147	-0.382931	2.71851	0.177925	0.600939	1.72268	-1.30399
hsa-miR-3201	GBA	-0.565782	0.004659	1.45992	3.24149	-0.277916	2.98178	0.177925	0.81147	2.75093	-1.21244
hsa-miR-342-5p	KRT6C	-0.565693	0.00466579	0.456459	3.62789	-0.266223	1.33827	0.177925	0.24304	1.37217	-1.20266
hsa-miR-98-5p	NYAP1	-0.565554	0.00467641	0.794735	1.87398	-0.283842	3.30525	0.177925	0.451158	1.73476	-1.21743
hsa-miR-574-3p	ESYT1	-0.565551	0.00467663	0.828144	3.4208	-0.27409	5.90022	0.177925	0.453972	1.7754	-1.20923
hsa-miR-181a-3p	BCAS1	-0.565522	0.00467889	-0.496817	1.55603	0.636511	5.31564	0.177925	0.632459	-1.4111	1.55456
hsa-miR-8060	RORA	-0.565425	0.00468625	-0.452122	2.44649	0.483622	4.2843	0.177925	0.437312	-1.36805	1.39825
hsa-miR-502-3p	RN5S177	-0.565392	0.00468882	-0.313399	4.08168	0.362323	1.91304	0.177925	0.227103	-1.24263	1.28549
hsa-miR-574-5p	DNAJB6	-0.565323	0.00469406	-0.457347	2.68484	0.264442	5.67792	0.177925	0.241883	-1.37301	1.20117
hsa-miR-5189-3p	EBI3	-0.565206	0.00470311	-0.372787	7.90131	0.389615	7.92183	0.177925	0.290486	-1.29485	1.31004
hsa-miR-6825-5p	LCN12	-0.565186	0.0047046	0.296464	1.02979	-0.267386	3.27341	0.177925	0.15854	1.22813	-1.20362
hsa-miR-4417	TBC1D25	-0.56517	0.00470583	0.477885	2.45323	-0.337695	1.91491	0.177925	0.322759	1.3927	-1.26374
hsa-miR-4706	MIR4660	-0.564858	0.00472987	0.286829	3.73695	-0.267736	3.88416	0.177925	0.153589	1.21996	-1.20392
hsa-miR-3689f	RORA	-0.564842	0.00473111	-0.433546	2.21175	0.483622	4.2843	0.177925	0.419345	-1.35055	1.39825
hsa-miR-3194-3p	MIR4742	-0.564778	0.00473603	-0.275356	0.56312	0.815436	5.38117	0.177925	0.44907	-1.21029	1.75983
hsa-miR-5189-3p	ST3GAL6	-0.564716	0.00474083	-0.372787	7.90131	0.397157	3.62094	0.177925	0.29611	-1.29485	1.31691
hsa-miR-8084	RASGEF1A	-0.564673	0.00474419	1.0298	3.55254	-0.423554	3.70964	0.177925	0.872355	2.04175	-1.34123
hsa-miR-3613-5p	KIF21A	-0.564659	0.00474522	-0.265961	0.631912	0.329501	5.50835	0.177925	0.175269	-1.20244	1.25658
hsa-miR-7-5p	MIR550A1	-0.564647	0.00474615	-0.369972	0.806458	0.310005	1.98584	0.177925	0.229386	-1.29233	1.23971
hsa-miR-6830-5p	LOC100130298	-0.564571	0.00475208	0.444924	1.38028	-0.32562	4.04193	0.177925	0.289753	1.36124	-1.2532
hsa-miR-101-5p	GPC5	-0.56451	0.00475679	-0.43872	3.84233	0.360776	3.71317	0.177925	0.316559	-1.3554	1.28412
hsa-miR-629-3p	LINC01181	-0.564453	0.00476121	-0.489471	2.74199	0.362615	1.95905	0.177925	0.354979	-1.40393	1.28575
hsa-miR-195-3p	CXCR2P1	-0.564443	0.00476199	-0.460729	1.40742	0.624869	2.8387	0.177925	0.57579	-1.37624	1.54207
hsa-miR-574-3p	C8orf74	-0.56443	0.00476301	0.828144	3.4208	-0.299648	2.58044	0.177925	0.496303	1.7754	-1.23084
hsa-let-7f-1-3p	FAM25A	-0.56442	0.00476374	0.284128	0.627579	-0.308653	2.72271	0.177925	0.175394	1.21767	-1.23855
hsa-miR-3613-5p	BCAT1	-0.564405	0.00476489	-0.265961	0.631912	0.44992	6.15707	0.177925	0.239322	-1.20244	1.36596
hsa-miR-1208	LOC100509457	-0.564384	0.00476654	-0.273785	0.507883	0.315199	5.13809	0.177925	0.172594	-1.20898	1.24418
hsa-miR-4467	SPC25	-0.564354	0.0047689	0.359804	6.45023	-0.329071	4.58564	0.177925	0.236802	1.28325	-1.2562
hsa-let-7g-3p	MIR4429	-0.56434	0.00476999	0.268954	0.604375	-0.341518	2.4472	0.177925	0.183705	1.20493	-1.26709
hsa-miR-3128	MIR4299	-0.564319	0.0047716	1.91759	2.00039	-0.278372	2.8458	0.177925	1.06761	3.77792	-1.21283
hsa-miR-8084	HIST1H1B	-0.564315	0.00477188	1.0298	3.55254	-0.293545	8.87909	0.177925	0.604588	2.04175	-1.22565
hsa-miR-101-5p	MIR877	-0.564194	0.00478135	-0.43872	3.84233	0.334297	4.24183	0.177925	0.293326	-1.3554	1.26076
hsa-miR-579-5p	FAM25A	-0.564177	0.00478263	0.327158	0.821209	-0.308653	2.72271	0.177925	0.201956	1.25454	-1.23855
hsa-miR-8084	IMPA2	-0.564147	0.00478499	1.0298	3.55254	-0.464061	4.74831	0.177925	0.955784	2.04175	-1.37942
hsa-miR-6744-5p	F5	-0.56413	0.00478628	-0.597205	1.91271	0.469722	2.44429	0.177925	0.561041	-1.51278	1.38484
hsa-miR-885-3p	ST3GAL1	-0.564042	0.00479314	0.576046	2.86235	-0.29291	3.83916	0.17795	0.337459	1.49076	-1.22511
hsa-miR-7-5p	TAS2R19	-0.56403	0.00479409	-0.369972	0.806458	0.423118	3.60166	0.17795	0.313083	-1.29233	1.34082
hsa-miR-6813-5p	MIR4481	-0.563825	0.00481015	0.489827	3.98707	-0.474812	4.41895	0.178041	0.465152	1.40428	-1.38974
hsa-miR-6721-5p	ZC2HC1B	-0.56382	0.00481049	0.329528	1.7059	-0.491123	3.32779	0.178041	0.323677	1.2566	-1.40554
hsa-miR-7-5p	ANKRD18A	-0.563783	0.00481339	-0.369972	0.806458	0.280375	4.01216	0.178041	0.207462	-1.29233	1.21451
hsa-miR-4720-5p	HIST3H2A	-0.563762	0.00481504	0.334733	0.816328	-0.381572	1.66318	0.178041	0.25545	1.26114	-1.30276
hsa-miR-4270	LACTB	-0.563742	0.00481659	-0.309378	6.96133	0.295025	6.08456	0.178041	0.182549	-1.23917	1.22691
hsa-miR-152-3p	FXN	-0.563693	0.00482042	0.623393	3.2898	-0.278409	5.44366	0.178041	0.347117	1.54049	-1.21286
hsa-miR-6867-5p	RNU7-2P	-0.563674	0.00482195	0.285852	0.734515	-0.527049	1.52259	0.178041	0.301316	1.21913	-1.44098
hsa-miR-4668-5p	FAM165A	-0.563625	0.0048258	0.784658	7.49147	-0.326526	2.45886	0.178041	0.512422	1.72268	-1.25399
hsa-miR-885-3p	HIST1H1D	-0.563586	0.00482887	0.576046	2.86235	-0.309014	1.99917	0.178041	0.356013	1.49076	-1.23886
hsa-miR-181a-3p	PLEKHF2	-0.563518	0.0048342	-0.496817	1.55603	0.289547	5.56165	0.178041	0.287704	-1.4111	1.22226
hsa-miR-3613-5p	NAALADL2-AS2	-0.563208	0.00485855	-0.265961	0.631912	1.18655	6.72543	0.178487	0.631153	-1.20244	2.27608
hsa-miR-371b-5p	LOC100131289	-0.562964	0.00487783	-0.547545	3.32797	0.330822	4.64071	0.178487	0.36228	-1.4616	1.25773
hsa-miR-4270	SERPINA9	-0.562963	0.00487793	-0.309378	6.96133	0.340235	2.04851	0.178487	0.210523	-1.23917	1.26596
hsa-miR-574-5p	JMY	-0.562945	0.00487937	-0.457347	2.68484	0.297838	5.80392	0.178487	0.272431	-1.37301	1.2293
hsa-miR-296-5p	C1orf38	-0.562876	0.00488477	-0.291332	1.04521	0.268425	6.70028	0.178487	0.156401	-1.22377	1.20449
hsa-miR-3613-5p	TRAJ54	-0.562833	0.00488821	-0.265961	0.631912	0.414198	5.76251	0.178487	0.220321	-1.20244	1.33256
hsa-miR-4270	NR1D1	-0.562828	0.00488862	-0.309378	6.96133	0.304608	4.40481	0.178487	0.188478	-1.23917	1.23508
hsa-miR-4668-5p	CHAC2	-0.562781	0.00489237	0.784658	7.49147	-0.298718	4.2058	0.178487	0.468783	1.72268	-1.23005
hsa-miR-574-3p	CKMT1A	-0.562752	0.00489462	0.828144	3.4208	-0.277468	1.30565	0.178487	0.459566	1.7754	-1.21207
hsa-miR-195-3p	SLC35G5	-0.562334	0.00492786	-0.460729	1.40742	0.352147	2.24517	0.179376	0.324489	-1.37624	1.27646
hsa-miR-4270	LINC01181	-0.562315	0.0049294	-0.309378	6.96133	0.362615	1.95905	0.179376	0.22437	-1.23917	1.28575
hsa-miR-181a-3p	SNORA38B	-0.56231	0.00492981	-0.496817	1.55603	0.667832	6.75126	0.179376	0.663581	-1.4111	1.58868
hsa-miR-6787-5p	CCR6	-0.562224	0.0049367	0.548837	3.97967	-0.327236	5.35842	0.179396	0.359198	1.46291	-1.25461
hsa-miR-3194-3p	G0S2	-0.561991	0.00495534	-0.275356	0.56312	0.395342	4.30567	0.179396	0.21772	-1.21029	1.31525
hsa-miR-6867-5p	MIR4299	-0.561835	0.00496784	0.285852	0.734515	-0.278372	2.8458	0.179709	0.159146	1.21913	-1.21283
hsa-miR-6825-5p	ST3GAL1	-0.56165	0.00498267	0.296464	1.02979	-0.29291	3.83916	0.180114	0.173674	1.22813	-1.22511
hsa-miR-6893-5p	GAS7	-0.561505	0.00499439	-0.708279	3.12281	0.516645	5.68681	0.180407	0.731858	-1.63385	1.43062
hsa-miR-4445-3p	ANK3	-0.561291	0.00501164	0.863741	1.19302	-0.266917	2.14189	0.180502	0.461094	1.81975	-1.20323
hsa-miR-635	MIR4530	-0.561287	0.00501199	0.301517	0.556752	-0.478504	3.88932	0.180502	0.288554	1.23244	-1.3933
hsa-miR-3175	LOC643723	-0.561242	0.00501567	0.353003	4.75397	-0.297005	3.09311	0.180502	0.209687	1.27722	-1.22859
hsa-miR-4423-3p	C8orf74	-0.561204	0.00501874	0.982777	2.02038	-0.299648	2.58044	0.180502	0.588974	1.97627	-1.23084
hsa-miR-181a-3p	ZBTB8A	-0.561203	0.00501878	-0.496817	1.55603	0.327896	2.98676	0.180502	0.325809	-1.4111	1.25518
hsa-miR-4668-5p	MNX1	-0.561071	0.00502948	0.784658	7.49147	-0.263134	3.72645	0.180756	0.412941	1.72268	-1.20008
hsa-miR-4270	GAS7	-0.560749	0.00505569	-0.309378	6.96133	0.516645	5.68681	0.181436	0.319678	-1.23917	1.43062
hsa-miR-6830-5p	LINC01011	-0.560454	0.00507977	0.444924	1.38028	-0.303685	2.09767	0.181902	0.270233	1.36124	-1.23429
hsa-miR-574-3p	LINC01011	-0.560417	0.00508275	0.828144	3.4208	-0.303685	2.09767	0.181902	0.502989	1.7754	-1.23429
hsa-miR-551b-5p	MRPL33	-0.560366	0.00508693	0.374657	1.80599	-0.264339	2.43333	0.181902	0.198073	1.29653	-1.20109
hsa-miR-3605-3p	ZNF765	-0.560314	0.00509123	-0.275236	0.56646	0.317474	4.21246	0.181925	0.17476	-1.21019	1.24615
hsa-miR-181a-3p	ULK2	-0.560267	0.00509505	-0.496817	1.55603	0.361345	3.95418	0.18193	0.359045	-1.4111	1.28462
hsa-miR-629-3p	LOC100507139	-0.56006	0.005112	-0.489471	2.74199	0.49924	3.78889	0.182274	0.488726	-1.40393	1.41347
hsa-miR-4720-5p	PRR5L	-0.559808	0.00513278	0.334733	0.816328	-0.293164	2.77598	0.182754	0.196263	1.26114	-1.22532
hsa-miR-4518	LOC100129534	-0.559526	0.00515603	-0.609614	2.07696	0.277872	3.35638	0.183174	0.338789	-1.52585	1.21241
hsa-miR-4423-3p	PIK3CG	-0.559498	0.00515835	0.982777	2.02038	-0.352229	6.1996	0.183174	0.692325	1.97627	-1.27653
hsa-miR-502-3p	HDGFRP3	-0.559443	0.00516298	-0.313399	4.08168	0.597964	6.21244	0.183174	0.374802	-1.24263	1.51358
hsa-miR-5088-5p	PGAM1	-0.55937	0.00516899	-0.410988	1.23828	0.288044	4.99744	0.183256	0.236765	-1.3296	1.22098
hsa-miR-8063	TRAJ39	-0.559181	0.00518469	-0.642213	3.31625	0.486714	4.27064	0.183682	0.625148	-1.56072	1.40125
hsa-miR-665	MIR1284	-0.558905	0.00520771	0.265196	2.44207	-0.303309	1.57493	0.184366	0.160873	1.2018	-1.23397
hsa-miR-3128	PMCHL1	-0.558757	0.00522005	1.91759	2.00039	-0.326515	1.72405	0.184541	1.25225	3.77792	-1.25398
hsa-miR-885-3p	ELAVL3	-0.558711	0.00522391	0.576046	2.86235	-0.276493	2.64077	0.184546	0.318546	1.49076	-1.21125
hsa-miR-4423-3p	MRPL33	-0.558637	0.0052301	0.982777	2.02038	-0.264339	2.43333	0.184634	0.519572	1.97627	-1.20109
hsa-miR-3194-3p	CCHCR1	-0.558478	0.00524342	-0.275356	0.56312	0.314285	3.16596	0.184929	0.173081	-1.21029	1.2434
hsa-miR-635	IGKV1D-8	-0.558442	0.00524641	0.301517	0.556752	-0.57462	2.46971	0.184929	0.346515	1.23244	-1.48929
hsa-miR-4750-5p	GPR34	-0.558402	0.00524981	0.436448	4.0756	-0.413883	2.06392	0.184929	0.361276	1.35327	-1.33227
hsa-miR-574-5p	MIR4742	-0.558019	0.00528205	-0.457347	2.68484	0.815436	5.38117	0.185143	0.745874	-1.37301	1.75983
hsa-miR-3613-5p	ST3GAL6	-0.557881	0.0052937	-0.265961	0.631912	0.397157	3.62094	0.185143	0.211256	-1.20244	1.31691
hsa-miR-3613-3p	SAMD12	-0.557813	0.00529944	1.19972	7.8441	-0.785966	4.26731	0.185143	1.88587	2.29695	-1.72425
hsa-miR-296-5p	MIR1205	-0.557799	0.00530064	-0.291332	1.04521	0.407661	4.22071	0.185143	0.237529	-1.22377	1.32653
hsa-miR-574-3p	ZNF487P	-0.557779	0.0053023	0.828144	3.4208	-0.291647	1.75836	0.185143	0.483052	1.7754	-1.22404
hsa-miR-8063	NT5DC3	-0.557743	0.00530532	-0.642213	3.31625	0.286561	3.92147	0.185143	0.368067	-1.56072	1.21973
hsa-miR-3201	GBP3	-0.557727	0.00530669	1.45992	3.24149	-0.342984	4.9414	0.185143	1.00146	2.75093	-1.26838
hsa-miR-629-3p	LOC643401	-0.557686	0.00531018	-0.489471	2.74199	0.757735	4.58438	0.185143	0.741778	-1.40393	1.69083
hsa-miR-4706	MIR1284	-0.557565	0.00532042	0.286829	3.73695	-0.303309	1.57493	0.185143	0.173996	1.21996	-1.23397
hsa-miR-7-1-3p	SLC12A8	-0.557563	0.00532059	-0.515467	1.57216	0.377231	5.05227	0.185143	0.388901	-1.42946	1.29885
hsa-miR-8084	LOC253039	-0.55755	0.00532176	1.0298	3.55254	-0.470993	4.91042	0.185143	0.970059	2.04175	-1.38606
hsa-miR-6774-5p	CXCR2P1	-0.557539	0.00532265	-0.57265	2.01914	0.624869	2.8387	0.185143	0.715663	-1.48725	1.54207
hsa-miR-6893-5p	CCDC122	-0.557341	0.00533945	-0.708279	3.12281	0.522164	3.10174	0.185249	0.739677	-1.63385	1.43611
hsa-miR-6893-5p	LOC100130476	-0.557327	0.00534072	-0.708279	3.12281	0.29978	2.06447	0.185249	0.424656	-1.63385	1.23096
hsa-miR-3689f	RN5S208	-0.557223	0.00534951	-0.433546	2.21175	0.282593	1.40386	0.185249	0.245035	-1.35055	1.21638
hsa-miR-6825-5p	TBC1D25	-0.557202	0.00535136	0.296464	1.02979	-0.337695	1.91491	0.185249	0.200229	1.22813	-1.26374
hsa-miR-629-3p	MFN1	-0.557189	0.00535241	-0.489471	2.74199	0.263141	8.22317	0.185249	0.2576	-1.40393	1.20009
hsa-miR-342-5p	SYCP2L	-0.556955	0.00537241	0.456459	3.62789	-0.449442	2.67346	0.185661	0.410303	1.37217	-1.36551
hsa-miR-7-5p	MIR744	-0.556927	0.00537484	-0.369972	0.806458	0.325742	2.92604	0.185661	0.241031	-1.29233	1.25331
hsa-miR-1260b	CDKN2C	-0.556734	0.00539134	0.396328	4.66994	-0.335949	3.96006	0.185845	0.266292	1.31615	-1.26221
hsa-miR-8084	SULT1A1	-0.556734	0.00539136	1.0298	3.55254	-0.382931	2.71851	0.185845	0.788686	2.04175	-1.30399
hsa-miR-6744-5p	RN5S208	-0.556669	0.00539698	-0.597205	1.91271	0.282593	1.40386	0.18591	0.337532	-1.51278	1.21638
hsa-miR-659-3p	CKMT1A	-0.556543	0.00540779	0.284383	1.30414	-0.277468	1.30565	0.186035	0.157814	1.21789	-1.21207
hsa-miR-3128	CTF1	-0.55654	0.00540808	1.91759	2.00039	-0.290108	4.12495	0.186035	1.11262	3.77792	-1.22273
hsa-miR-8060	NT5DC3	-0.556294	0.00542927	-0.452122	2.44649	0.286561	3.92147	0.186506	0.259121	-1.36805	1.21973
hsa-miR-4518	GPC5	-0.556198	0.00543757	-0.609614	2.07696	0.360776	3.71317	0.186662	0.439868	-1.52585	1.28412
hsa-miR-342-5p	IGLV1-44	-0.556141	0.00544244	0.456459	3.62789	-2.32073	2.92364	0.186701	2.11864	1.37217	-4.99587
hsa-miR-548x-3p	STK39	-0.556024	0.00545259	0.268624	0.911673	-0.264974	2.13945	0.186789	0.142356	1.20466	-1.20161
hsa-miR-181a-3p	RNU7-19P	-0.556014	0.00545344	-0.496817	1.55603	0.289594	1.49782	0.186789	0.287751	-1.4111	1.2223
hsa-miR-1208	TREX2	-0.555981	0.00545628	-0.273785	0.507883	0.521942	3.52338	0.186789	0.2858	-1.20898	1.43589
hsa-miR-4785	LINC01011	-0.555928	0.00546086	0.505717	2.08884	-0.303685	2.09767	0.186818	0.307157	1.41983	-1.23429
hsa-miR-3194-3p	NUAK1	-0.555623	0.00548737	-0.275356	0.56312	0.306286	1.97003	0.186989	0.168675	-1.21029	1.23652
hsa-miR-4445-3p	LOC253039	-0.555257	0.00551931	0.863741	1.19302	-0.470993	4.91042	0.187913	0.813632	1.81975	-1.38606
hsa-miR-1208	CD274	-0.5551	0.00553305	-0.273785	0.507883	0.410851	7.29385	0.188215	0.22497	-1.20898	1.32947
hsa-miR-181a-3p	MIR1205	-0.555048	0.00553765	-0.496817	1.55603	0.407661	4.22071	0.188215	0.405066	-1.4111	1.32653
hsa-miR-6867-5p	C8orf74	-0.554774	0.00556174	0.285852	0.734515	-0.299648	2.58044	0.188467	0.17131	1.21913	-1.23084
hsa-miR-6774-5p	KCNK12	-0.554691	0.00556905	-0.57265	2.01914	0.297777	4.1966	0.188467	0.341045	-1.48725	1.22925
hsa-miR-4423-3p	PRR5L	-0.554681	0.00556988	0.982777	2.02038	-0.293164	2.77598	0.188467	0.576229	1.97627	-1.22532
hsa-miR-8084	SLC22A5	-0.554419	0.00559302	1.0298	3.55254	-0.317772	3.42694	0.188467	0.654485	2.04175	-1.2464
hsa-miR-181a-3p	CDKL5	-0.554382	0.00559633	-0.496817	1.55603	0.559222	4.14128	0.188467	0.555663	-1.4111	1.47347
hsa-miR-330-5p	TBX22	-0.554342	0.00559985	0.3978	0.672812	-0.287915	2.14194	0.188467	0.229065	1.3175	-1.22087
hsa-miR-4467	ST3GAL1	-0.554321	0.00560172	0.359804	6.45023	-0.29291	3.83916	0.188467	0.210781	1.28325	-1.22511
hsa-miR-635	IGKV1D-33	-0.55428	0.00560529	0.301517	0.556752	-0.528454	6.8115	0.188467	0.318676	1.23244	-1.44238
hsa-miR-7-5p	LMO7	-0.554082	0.00562291	-0.369972	0.806458	0.368493	4.56953	0.188467	0.272664	-1.29233	1.291
hsa-miR-4750-5p	CCR6	-0.55398	0.00563196	0.436448	4.0756	-0.327236	5.35842	0.188467	0.285643	1.35327	-1.25461
hsa-miR-98-5p	ITGB7	-0.553786	0.00564918	0.794735	1.87398	-0.287062	6.31645	0.188467	0.456277	1.73476	-1.22015
hsa-miR-574-3p	PMCHL1	-0.553759	0.00565163	0.828144	3.4208	-0.326515	1.72405	0.188467	0.540803	1.7754	-1.25398
hsa-miR-342-5p	ZFP36L2	-0.553753	0.00565216	0.456459	3.62789	-0.284884	5.52223	0.188467	0.260076	1.37217	-1.21831
hsa-miR-659-3p	IGKV1D-33	-0.553687	0.00565802	0.284383	1.30414	-0.528454	6.8115	0.188467	0.300567	1.21789	-1.44238
hsa-miR-3201	ANK3	-0.55364	0.00566222	1.45992	3.24149	-0.266917	2.14189	0.188467	0.779353	2.75093	-1.20323
hsa-miR-548a-3p	MIR4266	-0.553623	0.00566371	0.422371	1.05582	-0.351072	1.94325	0.188467	0.296565	1.34013	-1.27551
hsa-miR-5189-3p	SERPINA9	-0.553565	0.00566896	-0.372787	7.90131	0.340235	2.04851	0.188467	0.25367	-1.29485	1.26596
hsa-miR-3689f	CYB5R2	-0.553469	0.00567753	-0.433546	2.21175	0.501512	3.71434	0.188467	0.434857	-1.35055	1.4157
hsa-miR-181a-3p	ZNF765	-0.553424	0.0056815	-0.496817	1.55603	0.317474	4.21246	0.188467	0.315453	-1.4111	1.24615
hsa-miR-7-5p	OSCAR	-0.553306	0.00569215	-0.369972	0.806458	0.28878	2.68991	0.188467	0.213681	-1.29233	1.22161
hsa-miR-4720-5p	MIR4535	-0.55318	0.00570342	0.334733	0.816328	-0.319282	1.60737	0.188467	0.213749	1.26114	-1.24771
hsa-miR-4750-5p	CLEC4D	-0.553156	0.00570557	0.436448	4.0756	-0.465909	2.58274	0.188467	0.40669	1.35327	-1.38119
hsa-miR-7-5p	JMY	-0.553144	0.00570664	-0.369972	0.806458	0.297838	5.80392	0.188467	0.220383	-1.29233	1.2293
hsa-miR-6738-5p	NUAK1	-0.553068	0.00571353	-0.455011	1.33539	0.306286	1.97003	0.188467	0.278727	-1.37079	1.23652
hsa-miR-3613-3p	PRAMEF22	-0.553059	0.00571429	1.19972	7.8441	-0.356795	4.14344	0.188467	0.856106	2.29695	-1.28058
hsa-miR-5088-5p	RNU6-66	-0.552997	0.00571986	-0.410988	1.23828	0.375797	1.80393	0.188467	0.308896	-1.3296	1.29756
hsa-miR-5088-5p	ELF3	-0.55273	0.00574395	-0.410988	1.23828	0.285565	3.46025	0.188467	0.234728	-1.3296	1.21889
hsa-miR-3128	PIK3CG	-0.552674	0.00574906	1.91759	2.00039	-0.352229	6.1996	0.188467	1.35086	3.77792	-1.27653
hsa-miR-4663	MIR877	-0.552631	0.0057529	-0.311646	0.845063	0.334297	4.24183	0.188467	0.208365	-1.24112	1.26076
hsa-miR-4635	PFN4	-0.552619	0.005754	-0.467543	4.53352	0.306297	3.18853	0.188467	0.286414	-1.38275	1.23653
hsa-miR-16-2-3p	HLA-DRB5	-0.552606	0.00575518	-0.463711	2.87523	2.55515	3.11865	0.188467	2.3697	-1.37908	5.87727
hsa-miR-629-3p	TRIM53AP	-0.552463	0.00576814	-0.489471	2.74199	0.281109	2.83081	0.188767	0.275189	-1.40393	1.21513
hsa-miR-4445-3p	FXN	-0.552343	0.00577905	0.863741	1.19302	-0.278409	5.44366	0.18895	0.480947	1.81975	-1.21286
hsa-let-7f-1-3p	IGKV2-29	-0.552318	0.00578132	0.284128	0.627579	-1.55432	3.91806	0.18895	0.883252	1.21767	-2.93695
hsa-miR-3605-3p	HLA-DRB5	-0.552178	0.00579402	-0.275236	0.56646	2.55515	3.11865	0.189214	1.40654	-1.21019	5.87727
hsa-miR-4423-3p	MIR521-2	-0.552004	0.00580987	0.982777	2.02038	-0.284296	2.73544	0.189283	0.5588	1.97627	-1.21782
hsa-miR-342-5p	CRTAP	-0.551906	0.0058188	0.456459	3.62789	-0.29318	7.68992	0.189294	0.267649	1.37217	-1.22534
hsa-miR-6507-3p	SLC44A5	-0.551749	0.00583312	-0.283475	0.769554	0.969912	3.17566	0.189495	0.549891	-1.21712	1.95872
hsa-miR-6893-5p	LOC643401	-0.551712	0.00583651	-0.708279	3.12281	0.757735	4.58438	0.189495	1.07338	-1.63385	1.69083
hsa-miR-6830-5p	SPRED2	-0.551652	0.00584204	0.444924	1.38028	-0.264432	3.56108	0.189495	0.235304	1.36124	-1.20116
hsa-miR-3613-3p	SULT1A1	-0.551634	0.00584369	1.19972	7.8441	-0.382931	2.71851	0.189495	0.918817	2.29695	-1.30399
hsa-miR-6774-5p	RORA	-0.551417	0.00586356	-0.57265	2.01914	0.483622	4.2843	0.189495	0.553892	-1.48725	1.39825
hsa-miR-6787-5p	LOC100132314	-0.55134	0.00587062	0.548837	3.97967	-0.313236	1.29707	0.189495	0.343831	1.46291	-1.24249
hsa-miR-4785	STK39	-0.55134	0.00587067	0.505717	2.08884	-0.264974	2.13945	0.189495	0.268003	1.41983	-1.20161
hsa-miR-664b-3p	MZT2B	-0.551326	0.00587194	0.293631	0.82009	-0.273991	4.39556	0.189495	0.160904	1.22572	-1.20915
hsa-miR-6746-5p	LY9	-0.551323	0.00587224	-0.357578	3.37679	0.293143	6.08744	0.189495	0.209643	-1.28127	1.22531
hsa-miR-3201	SLC22A5	-0.551287	0.00587554	1.45992	3.24149	-0.317772	3.42694	0.189495	0.927843	2.75093	-1.2464
hsa-miR-4668-5p	SPC25	-0.551285	0.00587572	0.784658	7.49147	-0.329071	4.58564	0.189495	0.516416	1.72268	-1.2562
hsa-miR-532-3p	UBE2QL1	-0.551261	0.00587795	-0.318138	3.21058	0.268949	4.70906	0.189495	0.171126	-1.24672	1.20493
hsa-miR-6774-5p	RNU6-82	-0.551189	0.00588458	-0.57265	2.01914	0.295117	4.17999	0.189559	0.337998	-1.48725	1.22698
hsa-miR-6813-5p	C8orf46	-0.551156	0.00588753	0.489827	3.98707	-0.291468	3.09256	0.189559	0.285537	1.40428	-1.22388
hsa-miR-5088-5p	BCAS1	-0.551099	0.00589281	-0.410988	1.23828	0.636511	5.31564	0.189606	0.523196	-1.3296	1.55456
hsa-miR-502-3p	SLC44A5	-0.550895	0.00591165	-0.313399	4.08168	0.969912	3.17566	0.189731	0.607939	-1.24263	1.95872
hsa-miR-4750-5p	PIK3CG	-0.550817	0.00591893	0.436448	4.0756	-0.352229	6.1996	0.189731	0.307459	1.35327	-1.27653
hsa-miR-5189-3p	GPC5	-0.550812	0.00591932	-0.372787	7.90131	0.360776	3.71317	0.189731	0.268985	-1.29485	1.28412
hsa-miR-502-3p	GAS7	-0.550775	0.00592277	-0.313399	4.08168	0.516645	5.68681	0.189731	0.323832	-1.24263	1.43062
hsa-miR-8084	LINC01011	-0.550763	0.00592385	1.0298	3.55254	-0.303685	2.09767	0.189731	0.62547	2.04175	-1.23429
hsa-miR-4663	IGKV5-2	-0.550727	0.00592718	-0.311646	0.845063	0.576334	4.16973	0.189731	0.359224	-1.24112	1.49106
hsa-miR-574-3p	LOC100505626	-0.550631	0.00593608	0.828144	3.4208	-0.276244	2.13169	0.189772	0.45754	1.7754	-1.21104
hsa-miR-6774-5p	NAALADL2-AS2	-0.550588	0.00594015	-0.57265	2.01914	1.18655	6.72543	0.18978	1.35896	-1.48725	2.27608
hsa-miR-4668-5p	FAM25A	-0.550511	0.00594723	0.784658	7.49147	-0.308653	2.72271	0.189884	0.484374	1.72268	-1.23855
hsa-miR-29c-3p	ELAVL3	-0.550414	0.0059563	0.557635	1.73478	-0.276493	2.64077	0.190003	0.308365	1.47185	-1.21125
hsa-miR-331-3p	LOC100506571	-0.550363	0.005961	0.559014	2.87027	-0.271767	3.7256	0.190003	0.303843	1.47326	-1.20729
hsa-miR-3605-3p	LOC730268	-0.550348	0.0059624	-0.275236	0.56646	0.358665	4.62767	0.190003	0.197435	-1.21019	1.28224
hsa-miR-3689f	EN2	-0.550233	0.00597315	-0.433546	2.21175	0.317964	2.59635	0.190224	0.275704	-1.35055	1.24657
hsa-miR-1468-3p	MIR4461	-0.550043	0.00599084	0.42221	1.05833	-0.386036	5.52758	0.190421	0.325977	1.33998	-1.3068
hsa-miR-4445-3p	SLC22A5	-0.549919	0.00600251	0.863741	1.19302	-0.317772	3.42694	0.19045	0.548945	1.81975	-1.2464
hsa-miR-5189-3p	ABHD4	-0.549911	0.00600322	-0.372787	7.90131	0.276764	5.67196	0.19045	0.206348	-1.29485	1.21147
hsa-miR-101-5p	EDC4	-0.549683	0.00602458	-0.43872	3.84233	0.399401	6.92783	0.190862	0.350451	-1.3554	1.31896
hsa-miR-3613-3p	TNFRSF21	-0.549646	0.00602808	1.19972	7.8441	-0.619135	4.74501	0.190862	1.48557	2.29695	-1.53595
hsa-miR-6837-5p	KRTAP9-1	-0.549609	0.00603155	0.44499	1.28144	-0.267607	1.6486	0.190862	0.238165	1.3613	-1.20381
hsa-miR-4668-5p	LCN12	-0.549514	0.00604046	0.784658	7.49147	-0.267386	3.27341	0.19092	0.419612	1.72268	-1.20362
hsa-miR-3201	CERS6	-0.549508	0.00604103	1.45992	3.24149	-0.378144	7.55367	0.19092	1.10412	2.75093	-1.29967
hsa-miR-4668-5p	CLEC6A	-0.549456	0.00604594	0.784658	7.49147	-0.84191	3.13756	0.190935	1.32122	1.72268	-1.79242
hsa-miR-4635	ZBTB20	-0.549421	0.00604919	-0.467543	4.53352	0.288385	4.8201	0.190935	0.269665	-1.38275	1.22127
hsa-miR-6774-5p	C1orf38	-0.549379	0.0060532	-0.57265	2.01914	0.268425	6.70028	0.19094	0.307427	-1.48725	1.20449
hsa-miR-196b-3p	LRRC8B	-0.549291	0.00606153	-0.357247	0.78227	0.300482	4.53832	0.191082	0.214693	-1.28098	1.23156
hsa-miR-6774-5p	DAPK1	-0.549003	0.00608872	-0.57265	2.01914	0.557286	6.65501	0.191818	0.63826	-1.48725	1.4715
hsa-miR-8060	LGALS3	-0.548833	0.00610484	-0.452122	2.44649	0.340029	4.15428	0.191929	0.307469	-1.36805	1.26578
hsa-miR-548x-3p	RN5S388	-0.548801	0.00610785	0.268624	0.911673	-0.310727	1.45506	0.191929	0.166937	1.20466	-1.24033
hsa-miR-181a-3p	MIR107	-0.548739	0.00611377	-0.496817	1.55603	0.392521	3.17165	0.191929	0.390023	-1.4111	1.31269
hsa-miR-4635	MIR3162	-0.548722	0.00611539	-0.467543	4.53352	0.319184	2.0816	0.191929	0.298465	-1.38275	1.24762
hsa-miR-6507-3p	ZC3H12C	-0.548636	0.00612358	-0.283475	0.769554	0.388967	7.85313	0.192065	0.220525	-1.21712	1.30946
hsa-miR-6787-5p	LOC642838	-0.548245	0.00616083	0.548837	3.97967	-0.729298	3.65126	0.19299	0.800532	1.46291	-1.65783
hsa-miR-4785	CLEC6A	-0.548153	0.00616965	0.505717	2.08884	-0.84191	3.13756	0.19305	0.851537	1.41983	-1.79242
hsa-miR-548x-3p	LCN12	-0.548138	0.00617103	0.268624	0.911673	-0.267386	3.27341	0.19305	0.143652	1.20466	-1.20362
hsa-miR-4668-5p	ZC2HC1B	-0.548027	0.00618173	0.784658	7.49147	-0.491123	3.32779	0.19305	0.770726	1.72268	-1.40554
hsa-miR-101-5p	EBF1	-0.548026	0.00618183	-0.43872	3.84233	0.272483	6.87405	0.19305	0.239087	-1.3554	1.20788
hsa-miR-3613-5p	LY9	-0.547982	0.00618601	-0.265961	0.631912	0.293143	6.08744	0.19305	0.155929	-1.20244	1.22531
hsa-miR-4270	AGPAT4	-0.547846	0.00619907	-0.309378	6.96133	0.275095	3.80492	0.193095	0.170217	-1.23917	1.21007
hsa-miR-6721-5p	FAM165A	-0.547795	0.00620395	0.329528	1.7059	-0.326526	2.45886	0.193126	0.215198	1.2566	-1.25399
hsa-miR-421	FXN	-0.547613	0.00622149	0.489095	1.63383	-0.278409	5.44366	0.193439	0.272337	1.40356	-1.21286
hsa-miR-181a-3p	EDC4	-0.54761	0.00622178	-0.496817	1.55603	0.399401	6.92783	0.193439	0.396859	-1.4111	1.31896
hsa-miR-4446-3p	ZFP36L2	-0.54741	0.00624111	0.37217	1.49102	-0.284884	5.52223	0.193527	0.212051	1.2943	-1.21831
hsa-miR-4663	NT5DC3	-0.547406	0.00624146	-0.311646	0.845063	0.286561	3.92147	0.193527	0.178611	-1.24112	1.21973
hsa-miR-4417	SULT1A1	-0.547348	0.00624712	0.477885	2.45323	-0.382931	2.71851	0.193527	0.365994	1.3927	-1.30399
hsa-miR-4750-5p	ASNA1	-0.547296	0.00625209	0.436448	4.0756	-0.298213	5.84159	0.193527	0.260309	1.35327	-1.22962
hsa-miR-4445-3p	RN5S431	-0.547278	0.00625385	0.863741	1.19302	-0.271086	1.29984	0.193527	0.468296	1.81975	-1.20672
hsa-miR-3128	LOC253039	-0.547249	0.0062566	1.91759	2.00039	-0.470993	4.91042	0.193527	1.80634	3.77792	-1.38606
hsa-miR-532-3p	LOC441956	-0.547218	0.00625961	-0.318138	3.21058	0.282419	2.67861	0.193527	0.179696	-1.24672	1.21623
hsa-miR-3613-3p	ST3GAL1	-0.547073	0.00627373	1.19972	7.8441	-0.29291	3.83916	0.193723	0.702818	2.29695	-1.22511
hsa-miR-98-5p	LOC100506571	-0.546811	0.00629916	0.794735	1.87398	-0.271767	3.7256	0.194213	0.431965	1.73476	-1.20729
hsa-miR-1208	C1orf38	-0.546798	0.00630047	-0.273785	0.507883	0.268425	6.70028	0.194213	0.146981	-1.20898	1.20449
hsa-miR-4668-5p	LOC100132781	-0.546789	0.0063013	0.784658	7.49147	-0.311096	2.08927	0.194213	0.488208	1.72268	-1.24065
hsa-miR-181a-3p	ABCA5	-0.54674	0.00630609	-0.496817	1.55603	0.286092	6.66614	0.19424	0.284271	-1.4111	1.21933
hsa-miR-635	ZFP36L2	-0.546601	0.00631963	0.301517	0.556752	-0.284884	5.52223	0.194446	0.171795	1.23244	-1.21831
hsa-miR-34a-5p	FAM27L	-0.546524	0.00632713	0.333251	5.60769	-0.337147	3.34232	0.194446	0.224709	1.25985	-1.26326
hsa-miR-7-5p	ABHD4	-0.546466	0.00633279	-0.369972	0.806458	0.276764	5.67196	0.194446	0.204789	-1.29233	1.21147
hsa-miR-5088-5p	NIPSNAP3B	-0.546431	0.00633625	-0.410988	1.23828	0.574152	3.61386	0.194446	0.471939	-1.3296	1.4888
hsa-miR-4439	FAM165A	-0.546295	0.00634953	0.288456	0.741897	-0.326526	2.45886	0.194446	0.188376	1.22133	-1.25399
hsa-miR-6744-5p	MIR579	-0.546251	0.0063539	-0.597205	1.91271	0.336869	3.07184	0.194446	0.402359	-1.51278	1.26301
hsa-miR-342-5p	NYAP1	-0.546174	0.00636138	0.456459	3.62789	-0.283842	3.30525	0.194446	0.259124	1.37217	-1.21743
hsa-miR-6507-3p	GRAMD1B	-0.546147	0.00636404	-0.283475	0.769554	0.337819	3.55753	0.194446	0.191526	-1.21712	1.26384
hsa-miR-8060	CLIC6	-0.546143	0.00636445	-0.452122	2.44649	0.554506	5.13668	0.194446	0.501408	-1.36805	1.46867
hsa-miR-3613-5p	DAPK1	-0.546112	0.00636745	-0.265961	0.631912	0.557286	6.65501	0.194446	0.296433	-1.20244	1.4715
hsa-miR-6893-5p	NAALADL2-AS2	-0.546024	0.00637609	-0.708279	3.12281	1.18655	6.72543	0.194477	1.68082	-1.63385	2.27608
hsa-miR-152-3p	RNF125	-0.545983	0.00638022	0.623393	3.2898	-0.645432	4.1199	0.194477	0.804716	1.54049	-1.56421
hsa-miR-4785	ASNA1	-0.545872	0.00639107	0.505717	2.08884	-0.298213	5.84159	0.194522	0.301623	1.41983	-1.22962
hsa-miR-4668-5p	LOC100132314	-0.545784	0.00639978	0.784658	7.49147	-0.313236	1.29707	0.194522	0.491566	1.72268	-1.24249
hsa-miR-7-5p	PFN4	-0.545526	0.00642521	-0.369972	0.806458	0.306297	3.18853	0.194894	0.226642	-1.29233	1.23653
hsa-miR-6893-5p	CR2	-0.545471	0.00643071	-0.708279	3.12281	0.764056	6.15006	0.194942	1.08233	-1.63385	1.69826
hsa-miR-6893-5p	KLF3	-0.545371	0.00644061	-0.708279	3.12281	0.647933	4.18779	0.194978	0.917836	-1.63385	1.56692
hsa-miR-4448	LCN12	-0.545312	0.00644647	0.571852	1.99133	-0.267386	3.27341	0.194978	0.30581	1.48643	-1.20362
hsa-miR-6774-5p	NRXN3	-0.545206	0.00645697	-0.57265	2.01914	0.286813	2.99306	0.194978	0.328487	-1.48725	1.21994
hsa-miR-371b-5p	ELF3	-0.545087	0.00646874	-0.547545	3.32797	0.285565	3.46025	0.194978	0.312719	-1.4616	1.21889
hsa-miR-34a-5p	TBC1D25	-0.545084	0.00646907	0.333251	5.60769	-0.337695	1.91491	0.194978	0.225074	1.25985	-1.26374
hsa-miR-3605-3p	RNU6-82	-0.54498	0.00647944	-0.275236	0.56646	0.295117	4.17999	0.194978	0.162454	-1.21019	1.22698
hsa-miR-6867-5p	IGKV2-29	-0.544924	0.00648501	0.285852	0.734515	-1.55432	3.91806	0.194978	0.888611	1.21913	-2.93695
hsa-miR-6886-5p	KCNMA1	-0.544917	0.00648568	-0.52257	1.62051	0.490739	3.62568	0.194978	0.512891	-1.43651	1.40516
hsa-miR-4785	MRPL33	-0.544861	0.00649125	0.505717	2.08884	-0.264339	2.43333	0.194978	0.267361	1.41983	-1.20109
hsa-miR-371b-5p	IGKV5-2	-0.544858	0.00649153	-0.547545	3.32797	0.576334	4.16973	0.194978	0.631137	-1.4616	1.49106
hsa-miR-4720-5p	HIST1H2BC	-0.544853	0.00649205	0.334733	0.816328	-0.366756	3.44846	0.194978	0.245531	1.26114	-1.28945
hsa-miR-181a-3p	ALOX12P2	-0.54474	0.00650337	-0.496817	1.55603	0.599411	3.23331	0.194978	0.595595	-1.4111	1.5151
hsa-miR-629-3p	CYTH3	-0.544711	0.00650629	-0.489471	2.74199	0.406101	2.7574	0.194978	0.397549	-1.40393	1.3251
hsa-miR-532-3p	LOC100289637	-0.544701	0.00650728	-0.318138	3.21058	0.301785	3.71649	0.194978	0.192018	-1.24672	1.23267
hsa-miR-6746-5p	HLA-DRB1	-0.544671	0.00651022	-0.357578	3.37679	2.71785	4.0375	0.194978	1.94369	-1.28127	6.57893
hsa-miR-6886-5p	MAL	-0.544617	0.00651561	-0.52257	1.62051	0.91607	5.07703	0.195022	0.957422	-1.43651	1.88697
hsa-miR-502-3p	NRG4	-0.544554	0.00652194	-0.313399	4.08168	0.363466	2.68568	0.195094	0.227819	-1.24263	1.28651
hsa-miR-6738-5p	PPP1R32	-0.544369	0.00654046	-0.455011	1.33539	0.283172	3.94822	0.195161	0.257692	-1.37079	1.21687
hsa-miR-8060	ZG16B	-0.544242	0.00655322	-0.452122	2.44649	0.670979	4.30132	0.195161	0.606729	-1.36805	1.59215
hsa-miR-4720-5p	CRIM1	-0.544216	0.00655588	0.334733	0.816328	-0.664376	6.28808	0.195161	0.444778	1.26114	-1.58488
hsa-miR-635	IGLV1-44	-0.544182	0.00655927	0.301517	0.556752	-2.32073	2.92364	0.195161	1.39948	1.23244	-4.99587
hsa-miR-3605-3p	LOC100507139	-0.54418	0.00655948	-0.275236	0.56646	0.49924	3.78889	0.195161	0.274817	-1.21019	1.41347
hsa-miR-8063	LOC100653076	-0.543905	0.00658715	-0.642213	3.31625	0.291637	3.75035	0.195601	0.374586	-1.56072	1.22403
hsa-miR-7-5p	NR1D1	-0.543903	0.00658742	-0.369972	0.806458	0.304608	4.40481	0.195601	0.225392	-1.29233	1.23508
hsa-miR-4446-3p	RN5S128	-0.543858	0.00659197	0.37217	1.49102	-0.49551	2.05376	0.195601	0.368828	1.2943	-1.40982
hsa-miR-4720-5p	CRTAP	-0.543756	0.00660222	0.334733	0.816328	-0.29318	7.68992	0.195601	0.196275	1.26114	-1.22534
hsa-miR-6825-5p	TPI1P3	-0.543744	0.00660347	0.296464	1.02979	-0.27434	2.03048	0.195601	0.162664	1.22813	-1.20944
hsa-miR-1468-3p	ZNF487P	-0.543743	0.00660356	0.42221	1.05833	-0.291647	1.75836	0.195601	0.246273	1.33998	-1.22404
hsa-miR-296-5p	SLC12A8	-0.543722	0.00660569	-0.291332	1.04521	0.377231	5.05227	0.195601	0.219799	-1.22377	1.29885
hsa-miR-574-3p	LOC642838	-0.543617	0.00661629	0.828144	3.4208	-0.729298	3.65126	0.195771	1.20793	1.7754	-1.65783
hsa-miR-3201	ASNA1	-0.543587	0.00661932	1.45992	3.24149	-0.298213	5.84159	0.195771	0.870733	2.75093	-1.22962
hsa-miR-98-5p	TPSAB1	-0.543358	0.00664255	0.794735	1.87398	-0.306066	3.29241	0.196225	0.486483	1.73476	-1.23633
hsa-miR-8060	CAV1	-0.543235	0.00665503	-0.452122	2.44649	0.288488	4.57719	0.196318	0.260863	-1.36805	1.22136
hsa-miR-502-3p	PFN4	-0.543211	0.00665752	-0.313399	4.08168	0.306297	3.18853	0.196318	0.191986	-1.24263	1.23653
hsa-miR-8084	MIR4299	-0.54305	0.00667389	1.0298	3.55254	-0.278372	2.8458	0.196568	0.573336	2.04175	-1.21283
hsa-miR-7-1-3p	KIAA1522	-0.542838	0.00669551	-0.515467	1.57216	0.288992	2.46891	0.197088	0.297932	-1.42946	1.22179
hsa-miR-4663	MIR3162	-0.542731	0.00670653	-0.311646	0.845063	0.319184	2.0816	0.197148	0.198945	-1.24112	1.24762
hsa-miR-579-5p	MIR4481	-0.542674	0.00671229	0.327158	0.821209	-0.474812	4.41895	0.197148	0.310677	1.25454	-1.38974
hsa-miR-4668-5p	RN5S128	-0.54263	0.00671682	0.784658	7.49147	-0.49551	2.05376	0.197148	0.777612	1.72268	-1.40982
hsa-miR-330-5p	RN5S388	-0.542625	0.00671736	0.3978	0.672812	-0.310727	1.45506	0.197148	0.247215	1.3175	-1.24033
hsa-miR-3605-3p	PRF1	-0.542522	0.00672798	-0.275236	0.56646	0.264138	2.7388	0.197227	0.145401	-1.21019	1.20092
hsa-miR-4446-3p	LINC00891	-0.542435	0.00673682	0.37217	1.49102	-0.269598	3.95703	0.197255	0.200672	1.2943	-1.20547
hsa-miR-5189-3p	CYB5R2	-0.542397	0.0067408	-0.372787	7.90131	0.501512	3.71434	0.197255	0.373914	-1.29485	1.4157
hsa-miR-4445-3p	ZNF416	-0.542174	0.00676369	0.863741	1.19302	-0.286656	3.21092	0.197287	0.495193	1.81975	-1.21981
hsa-miR-181a-3p	ZG16B	-0.542159	0.00676526	-0.496817	1.55603	0.670979	4.30132	0.197287	0.666708	-1.4111	1.59215
hsa-miR-4423-3p	RASGEF1A	-0.542149	0.00676629	0.982777	2.02038	-0.423554	3.70964	0.197287	0.832518	1.97627	-1.34123
hsa-miR-4446-3p	MIR4461	-0.542137	0.0067675	0.37217	1.49102	-0.386036	5.52758	0.197287	0.287342	1.2943	-1.3068
hsa-miR-1260b	LOC100505626	-0.542078	0.00677365	0.396328	4.66994	-0.276244	2.13169	0.197287	0.218967	1.31615	-1.21104
hsa-miR-4635	KIAA1522	-0.542068	0.00677469	-0.467543	4.53352	0.288992	2.46891	0.197287	0.270233	-1.38275	1.22179
hsa-miR-629-3p	IL12RB2	-0.54189	0.00679302	-0.489471	2.74199	0.941322	3.35261	0.19739	0.921499	-1.40393	1.92029
hsa-let-7f-1-3p	MIR548B	-0.541569	0.00682633	0.284128	0.627579	-0.281447	2.00333	0.19797	0.159934	1.21767	-1.21541
hsa-miR-6830-5p	CHAC2	-0.541505	0.00683295	0.444924	1.38028	-0.298718	4.2058	0.19797	0.265814	1.36124	-1.23005
hsa-miR-5189-3p	FAM174B	-0.541376	0.00684637	-0.372787	7.90131	0.340982	5.00798	0.19797	0.254227	-1.29485	1.26662
hsa-miR-421	ASNA1	-0.541343	0.00684987	0.489095	1.63383	-0.298213	5.84159	0.19797	0.291709	1.40356	-1.22962
hsa-miR-6886-5p	F5	-0.541062	0.0068791	-0.52257	1.62051	0.469722	2.44429	0.19797	0.490926	-1.43651	1.38484
hsa-miR-196b-3p	MIR1205	-0.541022	0.00688332	-0.357247	0.78227	0.407661	4.22071	0.19797	0.291272	-1.28098	1.32653
hsa-miR-6507-3p	MIR193B	-0.540829	0.00690354	-0.283475	0.769554	0.322165	4.39182	0.19797	0.182651	-1.21712	1.25021
hsa-miR-7-5p	MIR107	-0.540721	0.00691485	-0.369972	0.806458	0.392521	3.17165	0.19797	0.290444	-1.29233	1.31269
hsa-miR-335-5p	MIR4299	-0.540672	0.00692001	0.591286	1.17162	-0.278372	2.8458	0.19797	0.329194	1.50659	-1.21283
hsa-miR-4668-5p	SPRED2	-0.540667	0.00692056	0.784658	7.49147	-0.264432	3.56108	0.19797	0.414977	1.72268	-1.20116
hsa-miR-548x-3p	MRPL33	-0.540602	0.0069274	0.268624	0.911673	-0.264339	2.43333	0.19797	0.142015	1.20466	-1.20109
hsa-miR-579-5p	LOC100130298	-0.540601	0.00692748	0.327158	0.821209	-0.32562	4.04193	0.19797	0.213058	1.25454	-1.2532
hsa-miR-27a-3p	FAM25A	-0.540596	0.006928	0.297002	5.94406	-0.308653	2.72271	0.19797	0.183341	1.22859	-1.23855
hsa-miR-7-5p	MIR1205	-0.540592	0.00692845	-0.369972	0.806458	0.407661	4.22071	0.19797	0.301646	-1.29233	1.32653
hsa-miR-181a-3p	GPR137B	-0.540548	0.00693305	-0.496817	1.55603	0.283719	6.6292	0.19797	0.281913	-1.4111	1.21733
hsa-miR-7-1-3p	ULK2	-0.540506	0.00693742	-0.515467	1.57216	0.361345	3.95418	0.19797	0.372523	-1.42946	1.28462
hsa-miR-195-3p	OR2L3	-0.540455	0.00694278	-0.460729	1.40742	0.322762	2.66044	0.19797	0.297412	-1.37624	1.25072
hsa-miR-659-3p	RN5S128	-0.540361	0.00695268	0.284383	1.30414	-0.49551	2.05376	0.19797	0.281829	1.21789	-1.40982
hsa-miR-4462	NUAK1	-0.540353	0.00695353	-0.505865	2.405	0.306286	1.97003	0.19797	0.309879	-1.41997	1.23652
hsa-miR-664b-3p	C8orf47	-0.540353	0.00695355	0.293631	0.82009	-0.324173	4.40669	0.19797	0.190375	1.22572	-1.25195
hsa-miR-550a-3-5p	CTTNBP2	-0.540338	0.00695509	0.278036	0.981866	-0.275342	2.74675	0.19797	0.15311	1.21254	-1.21028
hsa-miR-574-3p	CTTNBP2	-0.540328	0.00695621	0.828144	3.4208	-0.275342	2.74675	0.19797	0.456046	1.7754	-1.21028
hsa-miR-5088-5p	MIR877	-0.540169	0.00697296	-0.410988	1.23828	0.334297	4.24183	0.19797	0.274784	-1.3296	1.26076
hsa-miR-6893-5p	ELF3	-0.54004	0.00698664	-0.708279	3.12281	0.285565	3.46025	0.19797	0.40452	-1.63385	1.21889
hsa-miR-98-5p	GBA	-0.539967	0.00699437	0.794735	1.87398	-0.277916	2.98178	0.19797	0.441739	1.73476	-1.21244
hsa-miR-3613-3p	MIR4461	-0.53984	0.00700779	1.19972	7.8441	-0.386036	5.52758	0.19797	0.926268	2.29695	-1.3068
hsa-miR-342-5p	MIR4429	-0.539796	0.00701242	0.456459	3.62789	-0.341518	2.4472	0.19797	0.311777	1.37217	-1.26709
hsa-miR-296-5p	SNORD37	-0.539715	0.00702104	-0.291332	1.04521	0.389724	4.0906	0.19797	0.227078	-1.22377	1.31014
hsa-miR-6893-5p	AUTS2	-0.53969	0.00702376	-0.708279	3.12281	0.598092	4.38987	0.19797	0.847233	-1.63385	1.51371
hsa-miR-548ac	RNF125	-0.539462	0.00704797	0.320789	0.929399	-0.645432	4.1199	0.19834	0.414095	1.24901	-1.56421
hsa-miR-635	TBX22	-0.539426	0.00705184	0.301517	0.556752	-0.287915	2.14194	0.19834	0.173622	1.23244	-1.22087
hsa-miR-4445-3p	KRT16P3	-0.539417	0.00705283	0.863741	1.19302	-0.269735	2.20362	0.19834	0.465962	1.81975	-1.20559
hsa-miR-6507-3p	LOC100131289	-0.539012	0.00709608	-0.283475	0.769554	0.330822	4.64071	0.198854	0.18756	-1.21712	1.25773
hsa-miR-6774-5p	CATSPER2P1	-0.53898	0.00709954	-0.57265	2.01914	0.265866	4.86687	0.198854	0.304496	-1.48725	1.20236
hsa-miR-6744-5p	MIR1205	-0.538872	0.00711108	-0.597205	1.91271	0.407661	4.22071	0.198854	0.486915	-1.51278	1.32653
hsa-miR-181a-3p	SNORD37	-0.538817	0.00711696	-0.496817	1.55603	0.389724	4.0906	0.198854	0.387243	-1.4111	1.31014
hsa-miR-8060	SNORD37	-0.538808	0.00711796	-0.452122	2.44649	0.389724	4.0906	0.198854	0.352405	-1.36805	1.31014
hsa-let-7f-1-3p	TBX22	-0.538767	0.00712234	0.284128	0.627579	-0.287915	2.14194	0.198854	0.163609	1.21767	-1.22087
hsa-miR-3613-5p	C1orf173	-0.538738	0.00712546	-0.265961	0.631912	0.278496	2.31717	0.198854	0.148138	-1.20244	1.21293
hsa-miR-27a-3p	CRTAP	-0.538725	0.00712683	0.297002	5.94406	-0.29318	7.68992	0.198854	0.17415	1.22859	-1.22534
hsa-miR-3689f	CAV1	-0.538724	0.00712702	-0.433546	2.21175	0.288488	4.57719	0.198854	0.250146	-1.35055	1.22136
hsa-miR-4635	RN5S177	-0.538645	0.00713544	-0.467543	4.53352	0.362323	1.91304	0.198865	0.338804	-1.38275	1.28549
hsa-miR-665	C8orf46	-0.538526	0.0071483	0.265196	2.44207	-0.291468	3.09256	0.199001	0.154592	1.2018	-1.22388
hsa-miR-7-5p	PLEKHF2	-0.538391	0.00716285	-0.369972	0.806458	0.289547	5.56165	0.199295	0.214249	-1.29233	1.22226
hsa-miR-4423-3p	ASNA1	-0.538219	0.00718141	0.982777	2.02038	-0.298213	5.84159	0.19954	0.586154	1.97627	-1.22962
hsa-miR-664b-3p	TBC1D25	-0.538176	0.00718611	0.293631	0.82009	-0.337695	1.91491	0.19954	0.198316	1.22572	-1.26374
hsa-miR-664b-3p	PRKCI	-0.538161	0.0071877	0.293631	0.82009	-0.323126	5.35204	0.19954	0.18976	1.22572	-1.25104
hsa-miR-3194-3p	SLC7A7	-0.537957	0.00720984	-0.275356	0.56312	0.355699	3.12658	0.199546	0.195888	-1.21029	1.27961
hsa-miR-548x-3p	TPSAB1	-0.53795	0.00721058	0.268624	0.911673	-0.306066	3.29241	0.199546	0.164433	1.20466	-1.23633
hsa-miR-6774-5p	HLA-C	-0.537889	0.00721725	-0.57265	2.01914	0.336418	7.63528	0.199546	0.3853	-1.48725	1.26262
hsa-miR-3613-5p	RN5S325	-0.537856	0.00722076	-0.265961	0.631912	0.600463	2.01804	0.199546	0.319399	-1.20244	1.5162
hsa-miR-629-3p	TCFL5	-0.537844	0.00722214	-0.489471	2.74199	0.407231	5.52269	0.199546	0.398655	-1.40393	1.32614
hsa-miR-7-5p	MIR4509-1	-0.537794	0.00722755	-0.369972	0.806458	0.32149	1.4991	0.199546	0.237885	-1.29233	1.24962
hsa-miR-5088-5p	GRAMD1B	-0.537752	0.00723212	-0.410988	1.23828	0.337819	3.55753	0.199546	0.277679	-1.3296	1.26384
hsa-miR-8063	LGALS3	-0.537739	0.00723357	-0.642213	3.31625	0.340029	4.15428	0.199546	0.436742	-1.56072	1.26578
hsa-miR-885-3p	LOC100132781	-0.53771	0.00723665	0.576046	2.86235	-0.311096	2.08927	0.199546	0.358411	1.49076	-1.24065
hsa-miR-5100	ISPD	-0.537679	0.00724005	0.277357	6.32545	-0.282177	1.90732	0.199546	0.156528	1.21197	-1.21603
hsa-miR-629-3p	MAL	-0.537594	0.00724929	-0.489471	2.74199	0.91607	5.07703	0.19958	0.896779	-1.40393	1.88697
hsa-miR-4635	SNORD37	-0.537472	0.00726259	-0.467543	4.53352	0.389724	4.0906	0.199801	0.364425	-1.38275	1.31014
hsa-miR-6787-5p	LOC100132781	-0.537392	0.00727138	0.548837	3.97967	-0.311096	2.08927	0.199801	0.341482	1.46291	-1.24065
hsa-miR-4270	C12orf63	-0.537222	0.00728994	-0.309378	6.96133	0.619902	3.36381	0.19983	0.383569	-1.23917	1.53677
hsa-miR-342-5p	SULT1A1	-0.537217	0.0072905	0.456459	3.62789	-0.382931	2.71851	0.19983	0.349584	1.37217	-1.30399
hsa-miR-4785	C8orf74	-0.537116	0.0073016	0.505717	2.08884	-0.299648	2.58044	0.199926	0.303074	1.41983	-1.23084
hsa-miR-3605-3p	RN5S208	-0.537027	0.00731132	-0.275236	0.56646	0.282593	1.40386	0.199926	0.15556	-1.21019	1.21638
hsa-miR-3175	RN5S388	-0.537023	0.00731178	0.353003	4.75397	-0.310727	1.45506	0.199926	0.219376	1.27722	-1.24033
hsa-miR-3613-5p	TRIM2	-0.536949	0.00731991	-0.265961	0.631912	0.404233	3.10717	0.199926	0.21502	-1.20244	1.32339
hsa-miR-4785	CHL1-AS1	-0.536915	0.00732359	0.505717	2.08884	-0.350233	2.11503	0.199926	0.354238	1.41983	-1.27477
hsa-miR-4518	INO80C	-0.53689	0.00732643	-0.609614	2.07696	0.282744	4.28446	0.199926	0.34473	-1.52585	1.21651
hsa-miR-342-5p	ELAVL3	-0.536856	0.00733014	0.456459	3.62789	-0.276493	2.64077	0.199926	0.252416	1.37217	-1.21125
hsa-miR-4750-5p	ALDH7A1	-0.536677	0.00734988	0.436448	4.0756	-0.363227	3.46538	0.200135	0.31706	1.35327	-1.2863
hsa-miR-659-3p	LOC100132314	-0.536635	0.00735443	0.284383	1.30414	-0.313236	1.29707	0.200137	0.178158	1.21789	-1.24249
hsa-miR-5189-3p	RN5S448	-0.536587	0.00735975	-0.372787	7.90131	0.294952	3.76504	0.200137	0.219908	-1.29485	1.22684
hsa-miR-296-5p	LINC01181	-0.536566	0.00736201	-0.291332	1.04521	0.362615	1.95905	0.200137	0.211282	-1.22377	1.28575
hsa-miR-181a-3p	PPM1A	-0.536093	0.00741443	-0.496817	1.55603	0.327146	5.85729	0.200618	0.325064	-1.4111	1.25453
hsa-miR-6774-5p	GAS7	-0.536085	0.00741535	-0.57265	2.01914	0.516645	5.68681	0.200618	0.591714	-1.48725	1.43062
hsa-miR-3609	FOXP1	-0.53606	0.00741804	0.407391	4.73395	-0.576602	4.99197	0.200618	0.469805	1.32629	-1.49133
hsa-miR-342-5p	ESYT1	-0.535804	0.00744659	0.456459	3.62789	-0.27409	5.90022	0.200618	0.250222	1.37217	-1.20923
hsa-miR-4448	PRAMEF22	-0.53576	0.00745147	0.571852	1.99133	-0.356795	4.14344	0.200618	0.408068	1.48643	-1.28058
hsa-miR-6746-5p	FAM174B	-0.535743	0.00745333	-0.357578	3.37679	0.340982	5.00798	0.200618	0.243855	-1.28127	1.26662
hsa-miR-6772-5p	MIR1205	-0.535732	0.0074546	-0.522862	2.93997	0.407661	4.22071	0.200618	0.426301	-1.4368	1.32653
hsa-miR-6746-5p	EN2	-0.535681	0.00746027	-0.357578	3.37679	0.317964	2.59635	0.200618	0.227394	-1.28127	1.24657
hsa-miR-6787-5p	LOC643723	-0.535669	0.00746158	0.548837	3.97967	-0.297005	3.09311	0.200618	0.326014	1.46291	-1.22859
hsa-miR-4750-5p	MIR4535	-0.535664	0.00746217	0.436448	4.0756	-0.319282	1.60737	0.200618	0.2787	1.35327	-1.24771
hsa-miR-98-5p	SAMD12-AS1	-0.535659	0.00746272	0.794735	1.87398	-0.575452	1.78422	0.200618	0.914664	1.73476	-1.49014
hsa-miR-3689f	TBC1D4	-0.535585	0.00747093	-0.433546	2.21175	0.650519	5.19816	0.200618	0.564061	-1.35055	1.56973
hsa-miR-6507-3p	BARX2	-0.535572	0.00747246	-0.283475	0.769554	0.291117	2.3514	0.200618	0.165049	-1.21712	1.22359
hsa-miR-6744-5p	LOC100509247	-0.535462	0.00748469	-0.597205	1.91271	0.310247	2.25033	0.200618	0.370562	-1.51278	1.23992
hsa-miR-3613-5p	KCNMA1	-0.535376	0.0074943	-0.265961	0.631912	0.490739	3.62568	0.200618	0.261034	-1.20244	1.40516
hsa-miR-98-5p	FXN	-0.535374	0.00749456	0.794735	1.87398	-0.278409	5.44366	0.200618	0.442523	1.73476	-1.21286
hsa-miR-3605-3p	ARHGEF11	-0.535343	0.0074981	-0.275236	0.56646	0.278341	3.10199	0.200618	0.153219	-1.21019	1.2128
hsa-miR-1208	CAV1	-0.535317	0.00750093	-0.273785	0.507883	0.288488	4.57719	0.200618	0.157967	-1.20898	1.22136
hsa-miR-195-3p	KLF3	-0.535303	0.00750249	-0.460729	1.40742	0.647933	4.18779	0.200618	0.597043	-1.37624	1.56692
hsa-miR-6746-5p	PPAPDC1B	-0.535258	0.00750761	-0.357578	3.37679	0.328796	5.58164	0.200618	0.235141	-1.28127	1.25596
hsa-miR-574-3p	MIR4461	-0.53521	0.00751292	0.828144	3.4208	-0.386036	5.52758	0.200618	0.639387	1.7754	-1.3068
hsa-miR-181a-3p	LGALS3	-0.535184	0.00751584	-0.496817	1.55603	0.340029	4.15428	0.200618	0.337865	-1.4111	1.26578
hsa-miR-4720-5p	RNU1-13P	-0.535125	0.00752254	0.334733	0.816328	-0.39041	3.71175	0.200618	0.261367	1.26114	-1.31077
hsa-miR-6774-5p	GRAMD1C	-0.535104	0.00752481	-0.57265	2.01914	0.289796	2.43394	0.200618	0.331903	-1.48725	1.22247
hsa-miR-548ac	LOC100132314	-0.535039	0.00753221	0.320789	0.929399	-0.313236	1.29707	0.200696	0.200965	1.24901	-1.24249
hsa-miR-3689f	C1orf38	-0.535007	0.00753577	-0.433546	2.21175	0.268425	6.70028	0.200696	0.232749	-1.35055	1.20449
hsa-miR-629-3p	SYNPO	-0.534937	0.00754364	-0.489471	2.74199	0.289365	5.06731	0.200798	0.283272	-1.40393	1.2221
hsa-miR-579-5p	ZNF492	-0.534852	0.00755323	0.327158	0.821209	-0.311632	2.71822	0.200799	0.203906	1.25454	-1.24111
hsa-miR-635	ELAVL3	-0.534829	0.00755579	0.301517	0.556752	-0.276493	2.64077	0.200799	0.166735	1.23244	-1.21125
hsa-miR-6886-5p	LOC100129534	-0.534786	0.00756065	-0.52257	1.62051	0.277872	3.35638	0.200821	0.290415	-1.43651	1.21241
hsa-miR-4518	ZBTB20	-0.534727	0.00756731	-0.609614	2.07696	0.288385	4.8201	0.200891	0.351607	-1.52585	1.22127
hsa-miR-371b-5p	ZG16B	-0.534601	0.00758151	-0.547545	3.32797	0.670979	4.30132	0.20106	0.734783	-1.4616	1.59215
hsa-miR-4270	ST6GALNAC2	-0.534562	0.0075859	-0.309378	6.96133	0.423704	3.88777	0.201063	0.26217	-1.23917	1.34137
hsa-miR-6738-5p	LGALS3	-0.534465	0.00759691	-0.455011	1.33539	0.340029	4.15428	0.201216	0.309434	-1.37079	1.26578
hsa-miR-5088-5p	MIR550A1	-0.534359	0.00760896	-0.410988	1.23828	0.310005	1.98584	0.201216	0.254817	-1.3296	1.23971
hsa-miR-550a-3-5p	CLEC4D	-0.534324	0.00761283	0.278036	0.981866	-0.465909	2.58274	0.201216	0.259079	1.21254	-1.38119
hsa-miR-6774-5p	LUC7L	-0.534324	0.00761287	-0.57265	2.01914	0.288255	5.83214	0.201216	0.330139	-1.48725	1.22116
hsa-miR-7-5p	FAM114A1	-0.5343	0.0076156	-0.369972	0.806458	0.411487	4.45194	0.201216	0.304477	-1.29233	1.33006
hsa-miR-4668-5p	SAMD12	-0.534267	0.00761933	0.784658	7.49147	-0.785966	4.26731	0.201216	1.23343	1.72268	-1.72425
hsa-miR-3605-3p	RPL23AP32	-0.534261	0.00761999	-0.275236	0.56646	0.746546	2.89425	0.201216	0.410952	-1.21019	1.67777
hsa-miR-4270	TREX2	-0.534131	0.00763478	-0.309378	6.96133	0.521942	3.52338	0.201325	0.322955	-1.23917	1.43589
hsa-miR-6825-5p	FAM25A	-0.534083	0.00764029	0.296464	1.02979	-0.308653	2.72271	0.201325	0.183009	1.22813	-1.23855
hsa-miR-8084	KRT16P3	-0.533984	0.00765151	1.0298	3.55254	-0.269735	2.20362	0.201514	0.555548	2.04175	-1.20559
hsa-miR-181a-3p	C16orf90	-0.533806	0.00767177	-0.496817	1.55603	0.319517	3.12946	0.201757	0.317483	-1.4111	1.24791
hsa-miR-1208	MIR550A1	-0.533748	0.0076784	-0.273785	0.507883	0.310005	1.98584	0.201757	0.16975	-1.20898	1.23971
hsa-miR-4635	GPR150	-0.533745	0.00767876	-0.467543	4.53352	0.348899	2.85082	0.201757	0.326251	-1.38275	1.27359
hsa-miR-7-5p	LRRC8B	-0.53358	0.00769764	-0.369972	0.806458	0.300482	4.53832	0.201757	0.22234	-1.29233	1.23156
hsa-miR-629-3p	AQP7	-0.533537	0.00770252	-0.489471	2.74199	0.344196	2.40392	0.201757	0.336948	-1.40393	1.26944
hsa-miR-4467	DPYSL2	-0.533478	0.00770933	0.359804	6.45023	-0.274471	5.75556	0.201757	0.197512	1.28325	-1.20955
hsa-miR-6787-5p	GAPT	-0.53346	0.00771133	0.548837	3.97967	-0.624456	3.4769	0.201757	0.685449	1.46291	-1.54163
hsa-miR-4423-3p	CHAC2	-0.533437	0.00771399	0.982777	2.02038	-0.298718	4.2058	0.201757	0.587147	1.97627	-1.23005
hsa-miR-548ac	LOC100130298	-0.533413	0.0077167	0.320789	0.929399	-0.32562	4.04193	0.201757	0.208911	1.24901	-1.2532
hsa-miR-4270	ABHD4	-0.533406	0.00771747	-0.309378	6.96133	0.276764	5.67196	0.201757	0.171249	-1.23917	1.21147
hsa-miR-3613-3p	RN5S388	-0.5333	0.0077297	1.19972	7.8441	-0.310727	1.45506	0.201868	0.74557	2.29695	-1.24033
hsa-miR-629-3p	CR2	-0.533299	0.00772985	-0.489471	2.74199	0.764056	6.15006	0.201868	0.747965	-1.40393	1.69826
hsa-miR-421	MIR4266	-0.533211	0.00773987	0.489095	1.63383	-0.351072	1.94325	0.202024	0.343415	1.40356	-1.27551
hsa-miR-7-5p	XXYLT1-AS1	-0.53274	0.00779417	-0.369972	0.806458	0.410896	2.9183	0.203149	0.30404	-1.29233	1.32951
hsa-miR-664b-3p	SPC25	-0.532731	0.00779522	0.293631	0.82009	-0.329071	4.58564	0.203149	0.193251	1.22572	-1.2562
hsa-miR-7-5p	ZNF165	-0.532656	0.00780391	-0.369972	0.806458	0.329097	2.72652	0.203207	0.243513	-1.29233	1.25623
hsa-miR-3605-3p	GPR137B	-0.532606	0.00780971	-0.275236	0.56646	0.283719	6.6292	0.203207	0.156179	-1.21019	1.21733
hsa-miR-4270	TRIM2	-0.532393	0.00783433	-0.309378	6.96133	0.404233	3.10717	0.203472	0.250122	-1.23917	1.32339
hsa-miR-371b-5p	LRRC8B	-0.532301	0.00784504	-0.547545	3.32797	0.300482	4.53832	0.203472	0.329055	-1.4616	1.23156
hsa-miR-629-3p	LACTB	-0.532275	0.00784801	-0.489471	2.74199	0.295025	6.08456	0.203472	0.288812	-1.40393	1.22691
hsa-miR-152-3p	NFIC	-0.532224	0.00785394	0.623393	3.2898	-0.290794	6.56641	0.203472	0.362558	1.54049	-1.22331
hsa-miR-338-5p	LOC100509457	-0.532198	0.00785701	-0.586504	2.4646	0.315199	5.13809	0.203472	0.369731	-1.5016	1.24418
hsa-miR-7-1-3p	MIR1229	-0.532068	0.00787217	-0.515467	1.57216	0.296261	3.91434	0.203472	0.305425	-1.42946	1.22796
hsa-miR-4518	ST3GAL6	-0.531999	0.00788014	-0.609614	2.07696	0.397157	3.62094	0.203472	0.484225	-1.52585	1.31691
hsa-miR-6830-5p	SPC25	-0.531992	0.00788099	0.444924	1.38028	-0.329071	4.58564	0.203472	0.292823	1.36124	-1.2562
hsa-miR-4446-3p	HIST1H1D	-0.531957	0.00788508	0.37217	1.49102	-0.309014	1.99917	0.203472	0.230012	1.2943	-1.23886
hsa-miR-5088-5p	ENPP4	-0.531938	0.00788725	-0.410988	1.23828	0.35609	6.23617	0.203472	0.292698	-1.3296	1.27995
hsa-miR-4445-3p	ALDH7A1	-0.531879	0.00789411	0.863741	1.19302	-0.363227	3.46538	0.203472	0.627469	1.81975	-1.2863
hsa-miR-1260b	HIST3H2A	-0.531754	0.00790882	0.396328	4.66994	-0.381572	1.66318	0.203472	0.302455	1.31615	-1.30276
hsa-miR-3201	HIST1H1B	-0.53162	0.00792438	1.45992	3.24149	-0.293545	8.87909	0.203472	0.857105	2.75093	-1.22565
hsa-miR-181a-3p	UBE2QL1	-0.531614	0.00792512	-0.496817	1.55603	0.268949	4.70906	0.203472	0.267238	-1.4111	1.20493
hsa-miR-4720-5p	SPRED2	-0.531571	0.00793023	0.334733	0.816328	-0.264432	3.56108	0.203472	0.177028	1.26114	-1.20116
hsa-miR-6738-5p	LOC730268	-0.531524	0.00793566	-0.455011	1.33539	0.358665	4.62767	0.203472	0.326393	-1.37079	1.28224
hsa-miR-5189-3p	TRIM2	-0.531499	0.0079386	-0.372787	7.90131	0.404233	3.10717	0.203472	0.301386	-1.29485	1.32339
hsa-miR-4462	MIR107	-0.531488	0.00793997	-0.505865	2.405	0.392521	3.17165	0.203472	0.397126	-1.41997	1.31269
hsa-miR-296-5p	CXCR5	-0.531419	0.00794798	-0.291332	1.04521	0.361597	2.68427	0.203472	0.210689	-1.22377	1.28485
hsa-miR-4720-5p	LOC100505626	-0.531372	0.00795353	0.334733	0.816328	-0.276244	2.13169	0.203472	0.184936	1.26114	-1.21104
hsa-miR-3148	LOC100132314	-0.531357	0.00795529	0.712293	2.01987	-0.313236	1.29707	0.203472	0.446232	1.63841	-1.24249
hsa-miR-4785	CHAC2	-0.531201	0.00797358	0.505717	2.08884	-0.298718	4.2058	0.203472	0.302134	1.41983	-1.23005
hsa-miR-421	PIK3CG	-0.531145	0.00798027	0.489095	1.63383	-0.352229	6.1996	0.203472	0.344547	1.40356	-1.27653
hsa-miR-4439	FAM27L	-0.531142	0.00798058	0.288456	0.741897	-0.337147	3.34232	0.203472	0.194504	1.22133	-1.26326
hsa-miR-885-3p	ASNA1	-0.53111	0.00798432	0.576046	2.86235	-0.298213	5.84159	0.203472	0.343569	1.49076	-1.22962
hsa-miR-574-5p	CD55	-0.531104	0.00798507	-0.457347	2.68484	0.312668	6.827	0.203472	0.285995	-1.37301	1.242
hsa-miR-6785-5p	CERS6	-0.53109	0.00798665	0.386246	3.09812	-0.378144	7.55367	0.203472	0.292113	1.30699	-1.29967
hsa-miR-5189-3p	ST6GALNAC2	-0.531057	0.00799054	-0.372787	7.90131	0.423704	3.88777	0.203472	0.315902	-1.29485	1.34137
hsa-miR-296-5p	ZNF165	-0.531021	0.00799478	-0.291332	1.04521	0.329097	2.72652	0.203472	0.191753	-1.22377	1.25623
hsa-miR-1208	DTX1	-0.530943	0.00800401	-0.273785	0.507883	0.421719	3.90332	0.203472	0.230921	-1.20898	1.33952
hsa-miR-8084	STK39	-0.530919	0.00800692	1.0298	3.55254	-0.264974	2.13945	0.203472	0.545741	2.04175	-1.20161
hsa-miR-574-5p	DPCR1	-0.530911	0.00800778	-0.457347	2.68484	0.308806	1.90043	0.203472	0.282463	-1.37301	1.23868
hsa-miR-3201	HIST1H1D	-0.530873	0.00801226	1.45992	3.24149	-0.309014	1.99917	0.203472	0.902272	2.75093	-1.23886
hsa-miR-204-3p	FAM27L	-0.530859	0.00801394	0.545872	2.00436	-0.337147	3.34232	0.203472	0.368078	1.4599	-1.26326
hsa-miR-6746-5p	FAM114A1	-0.530813	0.0080194	-0.357578	3.37679	0.411487	4.45194	0.203472	0.294277	-1.28127	1.33006
hsa-miR-330-5p	MNX1	-0.530772	0.00802429	0.3978	0.672812	-0.263134	3.72645	0.203472	0.20935	1.3175	-1.20008
hsa-miR-5088-5p	NSMCE1-DT	-0.530769	0.00802459	-0.410988	1.23828	0.265698	2.73777	0.203472	0.218398	-1.3296	1.20222
hsa-miR-6886-5p	C16orf90	-0.53073	0.00802919	-0.52257	1.62051	0.319517	3.12946	0.203472	0.33394	-1.43651	1.24791
hsa-miR-5088-5p	MIR4742	-0.530715	0.008031	-0.410988	1.23828	0.815436	5.38117	0.203472	0.670269	-1.3296	1.75983
hsa-miR-6893-5p	EDC4	-0.53064	0.0080399	-0.708279	3.12281	0.399401	6.92783	0.203472	0.565776	-1.63385	1.31896
hsa-miR-4270	PPAPDC1B	-0.530628	0.00804124	-0.309378	6.96133	0.328796	5.58164	0.203472	0.203445	-1.23917	1.25596
hsa-miR-3613-3p	MNX1	-0.530615	0.00804278	1.19972	7.8441	-0.263134	3.72645	0.203472	0.631373	2.29695	-1.20008
hsa-miR-34a-5p	FXN	-0.530537	0.00805205	0.333251	5.60769	-0.278409	5.44366	0.203472	0.18556	1.25985	-1.21286
hsa-miR-3128	SLC22A5	-0.530524	0.00805359	1.91759	2.00039	-0.317772	3.42694	0.203472	1.21871	3.77792	-1.2464
hsa-miR-6825-5p	CTF1	-0.530508	0.00805552	0.296464	1.02979	-0.290108	4.12495	0.203472	0.172013	1.22813	-1.22273
hsa-miR-6837-5p	STK39	-0.530494	0.00805712	0.44499	1.28144	-0.264974	2.13945	0.203472	0.235821	1.3613	-1.20161
hsa-miR-6744-5p	MIR193B	-0.530477	0.00805913	-0.597205	1.91271	0.322165	4.39182	0.203472	0.384797	-1.51278	1.25021
hsa-miR-3609	TRBV4-2	-0.530409	0.00806721	0.407391	4.73395	-0.332265	2.30883	0.203472	0.270724	1.32629	-1.25899
hsa-miR-335-5p	CERS6	-0.5304	0.00806831	0.591286	1.17162	-0.378144	7.55367	0.203472	0.447182	1.50659	-1.29967
hsa-miR-181a-3p	NSMCE1-DT	-0.530273	0.00808344	-0.496817	1.55603	0.265698	2.73777	0.203472	0.264007	-1.4111	1.20222
hsa-miR-548x-3p	FOXP1	-0.530196	0.00809263	0.268624	0.911673	-0.576602	4.99197	0.203472	0.309778	1.20466	-1.49133
hsa-miR-550a-3-5p	ELAVL3	-0.530176	0.00809497	0.278036	0.981866	-0.276493	2.64077	0.203472	0.15375	1.21254	-1.21125
hsa-miR-371b-5p	LGALS3	-0.530163	0.00809656	-0.547545	3.32797	0.340029	4.15428	0.203472	0.372363	-1.4616	1.26578
hsa-miR-7-5p	PPP1R32	-0.530098	0.00810426	-0.369972	0.806458	0.283172	3.94822	0.203472	0.209531	-1.29233	1.21687
hsa-miR-8063	TRAJ52	-0.530066	0.00810805	-0.642213	3.31625	0.922091	2.9508	0.203472	1.18436	-1.56072	1.89486
hsa-miR-1208	RAB27A	-0.53005	0.00811004	-0.273785	0.507883	0.328795	6.09971	0.203472	0.180038	-1.20898	1.25596
hsa-miR-342-5p	GPR171	-0.530015	0.00811412	0.456459	3.62789	-0.625692	3.477	0.203472	0.571205	1.37217	-1.54295
hsa-miR-3605-3p	MS4A14	-0.529974	0.00811906	-0.275236	0.56646	0.387556	4.30503	0.203472	0.213338	-1.21019	1.30818
hsa-miR-4439	MIR500A	-0.529946	0.00812235	0.288456	0.741897	-0.27829	3.01501	0.203472	0.160549	1.22133	-1.21276
hsa-miR-6785-5p	IGKV1D-33	-0.529728	0.00814849	0.386246	3.09812	-0.528454	6.8115	0.203716	0.408227	1.30699	-1.44238
hsa-miR-885-3p	PYCARD	-0.529652	0.00815755	0.576046	2.86235	-0.290759	5.09117	0.203834	0.334981	1.49076	-1.22328
hsa-miR-4462	TRBV21OR9-2	-0.529617	0.00816174	-0.505865	2.405	0.269023	1.39653	0.203834	0.272179	-1.41997	1.20499
hsa-miR-1468-3p	IMPA2	-0.529492	0.00817679	0.42221	1.05833	-0.464061	4.74831	0.203834	0.391863	1.33998	-1.37942
hsa-miR-6787-5p	ZNF487P	-0.529483	0.00817782	0.548837	3.97967	-0.291647	1.75836	0.203834	0.320134	1.46291	-1.22404
hsa-miR-1468-3p	ESYT1	-0.529455	0.00818124	0.42221	1.05833	-0.27409	5.90022	0.203834	0.231447	1.33998	-1.20923
hsa-miR-6837-5p	MIR516B2	-0.529329	0.0081963	0.44499	1.28144	-0.26324	1.71167	0.203834	0.234278	1.3613	-1.20017
hsa-miR-8084	LOC100132781	-0.529282	0.00820205	1.0298	3.55254	-0.311096	2.08927	0.203834	0.640735	2.04175	-1.24065
hsa-miR-6867-5p	LOC253039	-0.529245	0.00820651	0.285852	0.734515	-0.470993	4.91042	0.203834	0.269269	1.21913	-1.38606
hsa-miR-195-3p	CXCR5	-0.529242	0.00820677	-0.460729	1.40742	0.361597	2.68427	0.203834	0.333197	-1.37624	1.28485
hsa-miR-4518	LOC401321	-0.529234	0.00820774	-0.609614	2.07696	0.338875	1.87909	0.203834	0.413166	-1.52585	1.26477
hsa-miR-195-3p	GPR141	-0.529221	0.0082093	-0.460729	1.40742	0.413076	2.66855	0.203834	0.380632	-1.37624	1.33152
hsa-miR-3613-5p	GPR137B	-0.529211	0.00821053	-0.265961	0.631912	0.283719	6.6292	0.203834	0.150916	-1.20244	1.21733
hsa-miR-548ac	MIR516B2	-0.528989	0.00823728	0.320789	0.929399	-0.26324	1.71167	0.204073	0.168889	1.24901	-1.20017
hsa-miR-3194-3p	C16orf90	-0.528962	0.00824065	-0.275356	0.56312	0.319517	3.12946	0.204073	0.175962	-1.21029	1.24791
hsa-miR-6787-5p	MIR4530	-0.52883	0.00825657	0.548837	3.97967	-0.478504	3.88932	0.204357	0.525241	1.46291	-1.3933
hsa-miR-181a-3p	LOC100216479	-0.528612	0.008283	-0.496817	1.55603	0.483325	1.73757	0.204625	0.480249	-1.4111	1.39796
hsa-miR-195-3p	HHAT	-0.528603	0.00828404	-0.460729	1.40742	0.346776	4.51117	0.204625	0.31954	-1.37624	1.27172
hsa-miR-34a-5p	HIST1H1B	-0.528596	0.00828494	0.333251	5.60769	-0.293545	8.87909	0.204625	0.195649	1.25985	-1.22565
hsa-miR-330-5p	RN5S128	-0.528574	0.00828761	0.3978	0.672812	-0.49551	2.05376	0.204625	0.394228	1.3175	-1.40982
hsa-miR-152-3p	TBC1D25	-0.528539	0.00829184	0.623393	3.2898	-0.337695	1.91491	0.204628	0.421033	1.54049	-1.26374
hsa-miR-6787-5p	C9orf43	-0.5284	0.00830876	0.548837	3.97967	-0.275696	2.59745	0.204673	0.302624	1.46291	-1.21058
hsa-miR-7-1-3p	FEZ1	-0.528343	0.00831567	-0.515467	1.57216	0.590635	4.85546	0.204673	0.608906	-1.42946	1.50591
hsa-miR-4635	XXYLT1-AS1	-0.52833	0.00831722	-0.467543	4.53352	0.410896	2.9183	0.204673	0.384224	-1.38275	1.32951
hsa-miR-371b-5p	LOC100506157	-0.528303	0.00832051	-0.547545	3.32797	0.267601	3.251	0.204673	0.293047	-1.4616	1.2038
hsa-miR-548a-3p	MIR4299	-0.528231	0.00832929	0.422371	1.05582	-0.278372	2.8458	0.204673	0.235152	1.34013	-1.21283
hsa-miR-152-3p	TLR9	-0.528209	0.00833202	0.623393	3.2898	-0.27452	4.60532	0.204673	0.342268	1.54049	-1.20959
hsa-miR-548ac	ANK3	-0.528198	0.00833336	0.320789	0.929399	-0.266917	2.14189	0.204673	0.171248	1.24901	-1.20323
hsa-miR-4270	SERPINB10	-0.528042	0.00835241	-0.309378	6.96133	1.2064	6.50183	0.204883	0.746471	-1.23917	2.30762
hsa-miR-195-3p	C1orf38	-0.528027	0.0083542	-0.460729	1.40742	0.268425	6.70028	0.204883	0.247342	-1.37624	1.20449
hsa-miR-548ac	TRBV4-2	-0.527981	0.00835979	0.320789	0.929399	-0.332265	2.30883	0.204883	0.213174	1.24901	-1.25899
hsa-miR-4720-5p	IMPA2	-0.527774	0.00838513	0.334733	0.816328	-0.464061	4.74831	0.20531	0.310674	1.26114	-1.37942
hsa-miR-6774-5p	CR2	-0.527771	0.00838548	-0.57265	2.01914	0.764056	6.15006	0.20531	0.875073	-1.48725	1.69826
hsa-miR-101-5p	LOC100131289	-0.527687	0.00839585	-0.43872	3.84233	0.330822	4.64071	0.205346	0.290277	-1.3554	1.25773
hsa-miR-181a-3p	CYTH3	-0.527573	0.00840979	-0.496817	1.55603	0.406101	2.7574	0.205346	0.403516	-1.4111	1.3251
hsa-miR-4635	FAM174B	-0.52751	0.00841752	-0.467543	4.53352	0.340982	5.00798	0.205346	0.318848	-1.38275	1.26662
hsa-miR-1298-3p	MNX1	-0.527442	0.00842586	0.359396	0.921878	-0.263134	3.72645	0.205346	0.189139	1.28289	-1.20008
hsa-miR-6787-5p	PIK3CG	-0.527282	0.0084456	0.548837	3.97967	-0.352229	6.1996	0.205346	0.386633	1.46291	-1.27653
hsa-miR-6746-5p	RNU7-19P	-0.527265	0.0084477	-0.357578	3.37679	0.289594	1.49782	0.205346	0.207105	-1.28127	1.2223
hsa-miR-629-3p	ENPP4	-0.527247	0.00844993	-0.489471	2.74199	0.35609	6.23617	0.205346	0.348591	-1.40393	1.27995
hsa-miR-4270	LGALS3	-0.527245	0.00845011	-0.309378	6.96133	0.340029	4.15428	0.205346	0.210395	-1.23917	1.26578
hsa-miR-659-3p	IGLV1-44	-0.526926	0.00848961	0.284383	1.30414	-2.32073	2.92364	0.205346	1.31996	1.21789	-4.99587
hsa-miR-8063	ELF3	-0.526923	0.00848993	-0.642213	3.31625	0.285565	3.46025	0.205346	0.366787	-1.56072	1.21889
hsa-miR-3201	SULT1A1	-0.526905	0.00849217	1.45992	3.24149	-0.382931	2.71851	0.205346	1.1181	2.75093	-1.30399
hsa-miR-4668-5p	MIR4461	-0.526893	0.00849365	0.784658	7.49147	-0.386036	5.52758	0.205346	0.605813	1.72268	-1.3068
hsa-miR-502-3p	RAB11FIP1	-0.526861	0.00849757	-0.313399	4.08168	0.278005	5.15102	0.205346	0.174253	-1.24263	1.21252
hsa-miR-8063	RNU6-66	-0.52684	0.00850021	-0.642213	3.31625	0.375797	1.80393	0.205346	0.482683	-1.56072	1.29756
hsa-miR-421	CLEC4D	-0.526756	0.0085106	0.489095	1.63383	-0.465909	2.58274	0.205346	0.455748	1.40356	-1.38119
hsa-miR-6893-5p	NRXN3	-0.526755	0.00851071	-0.708279	3.12281	0.286813	2.99306	0.205346	0.406288	-1.63385	1.21994
hsa-miR-6746-5p	NAALADL2-AS2	-0.526722	0.0085148	-0.357578	3.37679	1.18655	6.72543	0.205346	0.848571	-1.28127	2.27608
hsa-miR-664b-3p	ZNF439	-0.526708	0.00851656	0.293631	0.82009	-0.292432	3.08465	0.205346	0.171734	1.22572	-1.2247
hsa-miR-4448	SPRYD4	-0.526705	0.00851694	0.571852	1.99133	-0.26616	4.38891	0.205346	0.304408	1.48643	-1.2026
hsa-miR-4635	LOC100131289	-0.52669	0.00851873	-0.467543	4.53352	0.330822	4.64071	0.205346	0.309348	-1.38275	1.25773
hsa-miR-885-3p	ZC2HC1B	-0.526631	0.00852616	0.576046	2.86235	-0.491123	3.32779	0.205346	0.565818	1.49076	-1.40554
hsa-miR-659-3p	MIR4660	-0.526618	0.00852768	0.284383	1.30414	-0.267736	3.88416	0.205346	0.152279	1.21789	-1.20392
hsa-miR-5189-3p	RNU6-66	-0.526615	0.0085281	-0.372787	7.90131	0.375797	1.80393	0.205346	0.280184	-1.29485	1.29756
hsa-miR-5088-5p	GTF2H2C	-0.526605	0.00852937	-0.410988	1.23828	0.284755	4.1824	0.205346	0.234062	-1.3296	1.2182
hsa-miR-98-5p	ZNF487P	-0.526536	0.00853787	0.794735	1.87398	-0.291647	1.75836	0.205346	0.463565	1.73476	-1.22404
hsa-miR-3689f	PLEKHF2	-0.526437	0.00855017	-0.433546	2.21175	0.289547	5.56165	0.205346	0.251064	-1.35055	1.22226
hsa-miR-3613-5p	TRAJ52	-0.526432	0.00855091	-0.265961	0.631912	0.922091	2.9508	0.205346	0.49048	-1.20244	1.89486
hsa-miR-4635	BARX2	-0.526306	0.0085666	-0.467543	4.53352	0.291117	2.3514	0.205346	0.27222	-1.38275	1.22359
hsa-miR-4635	MIR877	-0.526237	0.00857513	-0.467543	4.53352	0.334297	4.24183	0.205346	0.312597	-1.38275	1.26076
hsa-miR-195-3p	RN5S325	-0.526183	0.00858191	-0.460729	1.40742	0.600463	2.01804	0.205346	0.553301	-1.37624	1.5162
hsa-miR-7-1-3p	LOC441956	-0.526178	0.00858253	-0.515467	1.57216	0.282419	2.67861	0.205346	0.291155	-1.42946	1.21623
hsa-miR-6746-5p	TRAJ24	-0.526144	0.00858682	-0.357578	3.37679	0.404677	5.76458	0.205346	0.289407	-1.28127	1.32379
hsa-miR-4423-3p	TPSAB1	-0.52612	0.00858981	0.982777	2.02038	-0.306066	3.29241	0.205346	0.60159	1.97627	-1.23633
hsa-miR-8060	FAM213A	-0.525964	0.00860922	-0.452122	2.44649	0.273439	5.07613	0.205346	0.247256	-1.36805	1.20869
hsa-miR-6825-5p	LOC642838	-0.525918	0.00861503	0.296464	1.02979	-0.729298	3.65126	0.205346	0.432421	1.22813	-1.65783
hsa-miR-195-3p	TUBA8	-0.525827	0.00862637	-0.460729	1.40742	0.395296	3.18189	0.205346	0.364249	-1.37624	1.31521
hsa-miR-4668-5p	CKMT1A	-0.525752	0.00863586	0.784658	7.49147	-0.277468	1.30565	0.205346	0.435435	1.72268	-1.21207
hsa-miR-6886-5p	LOC441956	-0.525699	0.00864247	-0.52257	1.62051	0.282419	2.67861	0.205346	0.295167	-1.43651	1.21623
hsa-miR-5088-5p	MIR107	-0.525682	0.00864466	-0.410988	1.23828	0.392521	3.17165	0.205346	0.322643	-1.3296	1.31269
hsa-miR-6721-5p	MIR516B2	-0.525638	0.0086501	0.329528	1.7059	-0.26324	1.71167	0.205346	0.17349	1.2566	-1.20017
hsa-miR-3201	LINC00891	-0.525581	0.00865723	1.45992	3.24149	-0.269598	3.95703	0.205346	0.787182	2.75093	-1.20547
hsa-miR-6507-3p	SERPINB10	-0.525542	0.00866215	-0.283475	0.769554	1.2064	6.50183	0.205346	0.68397	-1.21712	2.30762
hsa-miR-6886-5p	MIR1205	-0.525484	0.00866954	-0.52257	1.62051	0.407661	4.22071	0.205346	0.426063	-1.43651	1.32653
hsa-miR-3201	UBE2Q2P1	-0.525354	0.00868581	1.45992	3.24149	-0.31336	1.47141	0.205346	0.914959	2.75093	-1.2426
hsa-miR-6744-5p	C1orf38	-0.525337	0.00868796	-0.597205	1.91271	0.268425	6.70028	0.205346	0.320609	-1.51278	1.20449
hsa-miR-4635	SERPINA1	-0.525294	0.00869347	-0.467543	4.53352	0.274846	2.51486	0.205346	0.257005	-1.38275	1.20986
hsa-miR-101-5p	LOC441956	-0.525267	0.00869676	-0.43872	3.84233	0.282419	2.67861	0.205346	0.247806	-1.3554	1.21623
hsa-miR-5189-3p	RHOV	-0.525214	0.00870353	-0.372787	7.90131	0.379558	4.75334	0.205346	0.282988	-1.29485	1.30094
hsa-miR-6746-5p	SNORD37	-0.525133	0.00871377	-0.357578	3.37679	0.389724	4.0906	0.205346	0.278713	-1.28127	1.31014
hsa-miR-8060	PFN4	-0.525106	0.00871721	-0.452122	2.44649	0.306297	3.18853	0.205346	0.276967	-1.36805	1.23653
hsa-miR-342-5p	GBA	-0.525076	0.00872097	0.456459	3.62789	-0.277916	2.98178	0.205346	0.253714	1.37217	-1.21244
hsa-miR-5088-5p	LOC100131289	-0.525039	0.00872562	-0.410988	1.23828	0.330822	4.64071	0.205346	0.271928	-1.3296	1.25773
hsa-miR-664b-3p	GPR171	-0.525021	0.00872793	0.293631	0.82009	-0.625692	3.477	0.205346	0.367446	1.22572	-1.54295
hsa-miR-3605-3p	GOLGA6L5	-0.525001	0.00873037	-0.275236	0.56646	0.387994	3.7465	0.205346	0.21358	-1.21019	1.30857
hsa-miR-1208	LOC100131289	-0.524967	0.00873474	-0.273785	0.507883	0.330822	4.64071	0.205346	0.181149	-1.20898	1.25773
hsa-miR-5088-5p	EBI3	-0.524945	0.00873758	-0.410988	1.23828	0.389615	7.92183	0.205346	0.320254	-1.3296	1.31004
hsa-miR-4423-3p	CLEC6A	-0.524905	0.00874257	0.982777	2.02038	-0.84191	3.13756	0.205366	1.65482	1.97627	-1.79242
hsa-miR-3605-3p	CYB5R2	-0.524858	0.00874859	-0.275236	0.56646	0.501512	3.71434	0.20541	0.276068	-1.21019	1.4157
hsa-miR-6787-5p	ZC2HC1B	-0.524731	0.00876471	0.548837	3.97967	-0.491123	3.32779	0.205519	0.539093	1.46291	-1.40554
hsa-miR-181a-3p	HECW2	-0.524715	0.00876663	-0.496817	1.55603	1.02147	4.89234	0.205519	1.01496	-1.4111	2.02998
hsa-miR-338-5p	MIR4509-1	-0.524626	0.00877793	-0.586504	2.4646	0.32149	1.4991	0.205519	0.377111	-1.5016	1.24962
hsa-miR-4445-3p	MIR521-2	-0.524524	0.00879095	0.863741	1.19302	-0.284296	2.73544	0.205519	0.491117	1.81975	-1.21782
hsa-miR-296-5p	RNU7-19P	-0.524495	0.0087946	-0.291332	1.04521	0.289594	1.49782	0.205519	0.168736	-1.22377	1.2223
hsa-miR-6830-5p	MIR4461	-0.52438	0.00880928	0.444924	1.38028	-0.386036	5.52758	0.205543	0.343514	1.36124	-1.3068
hsa-miR-6738-5p	ARHGEF11	-0.524358	0.00881208	-0.455011	1.33539	0.278341	3.10199	0.205543	0.253297	-1.37079	1.2128
hsa-miR-1208	NAALADL2-AS2	-0.524334	0.00881511	-0.273785	0.507883	1.18655	6.72543	0.205543	0.649721	-1.20898	2.27608
hsa-miR-330-5p	GMPR	-0.524326	0.00881619	0.3978	0.672812	-0.598986	4.43054	0.205543	0.476554	1.3175	-1.51465
hsa-miR-3613-3p	HIST1H2BC	-0.524286	0.00882126	1.19972	7.8441	-0.366756	3.44846	0.205553	0.880007	2.29695	-1.28945
hsa-miR-6825-5p	RNF125	-0.524245	0.00882646	0.296464	1.02979	-0.645432	4.1199	0.205553	0.382695	1.22813	-1.56421
hsa-miR-502-3p	HLA-C	-0.524138	0.00884013	-0.313399	4.08168	0.336418	7.63528	0.205716	0.210866	-1.24263	1.26262
hsa-miR-635	FAM27L	-0.524038	0.00885295	0.301517	0.556752	-0.337147	3.34232	0.205822	0.203311	1.23244	-1.26326
hsa-miR-7-1-3p	RNU7-35P	-0.524018	0.00885552	-0.515467	1.57216	0.276485	4.16871	0.205822	0.285038	-1.42946	1.21124
hsa-miR-1298-3p	KRTAP9-1	-0.523999	0.00885802	0.359396	0.921878	-0.267607	1.6486	0.205822	0.192354	1.28289	-1.20381
hsa-miR-574-5p	TNFRSF14	-0.523974	0.00886122	-0.457347	2.68484	0.328444	5.99887	0.205822	0.300426	-1.37301	1.25566
hsa-miR-3605-3p	ELF3	-0.523744	0.00889071	-0.275236	0.56646	0.285565	3.46025	0.20641	0.157195	-1.21019	1.21889
hsa-miR-181a-3p	JMY	-0.523578	0.00891202	-0.496817	1.55603	0.297838	5.80392	0.206661	0.295942	-1.4111	1.2293
hsa-miR-4668-5p	KIAA1210	-0.523483	0.00892425	0.784658	7.49147	-0.265364	1.75472	0.206661	0.416439	1.72268	-1.20194
hsa-miR-5088-5p	RN5S208	-0.523379	0.00893765	-0.410988	1.23828	0.282593	1.40386	0.206661	0.232285	-1.3296	1.21638
hsa-miR-98-5p	ANK3	-0.523341	0.00894252	0.794735	1.87398	-0.266917	2.14189	0.206661	0.424256	1.73476	-1.20323
hsa-miR-3689f	RNU7-24P	-0.523276	0.00895096	-0.433546	2.21175	0.434546	1.4318	0.206661	0.376792	-1.35055	1.35149
hsa-miR-4785	PEG10	-0.523271	0.00895152	0.505717	2.08884	-0.436458	5.58932	0.206661	0.441448	1.41983	-1.35328
hsa-miR-3148	KRT16P3	-0.523243	0.00895511	0.712293	2.01987	-0.269735	2.20362	0.206661	0.384261	1.63841	-1.20559
hsa-miR-3148	ANK3	-0.523186	0.00896255	0.712293	2.01987	-0.266917	2.14189	0.206661	0.380246	1.63841	-1.20323
hsa-miR-4663	SNORA33	-0.523133	0.00896935	-0.311646	0.845063	0.303439	7.2154	0.206661	0.189131	-1.24112	1.23408
hsa-miR-4668-5p	TNFRSF21	-0.523113	0.00897198	0.784658	7.49147	-0.619135	4.74501	0.206661	0.971618	1.72268	-1.53595
hsa-miR-659-3p	GBP3	-0.523066	0.008978	0.284383	1.30414	-0.342984	4.9414	0.206661	0.195078	1.21789	-1.26838
hsa-miR-27a-3p	GMPR	-0.523013	0.00898495	0.297002	5.94406	-0.598986	4.43054	0.206661	0.3558	1.22859	-1.51465
hsa-miR-3194-3p	HHAT	-0.522983	0.0089888	-0.275356	0.56312	0.346776	4.51117	0.206661	0.190974	-1.21029	1.27172
hsa-miR-16-2-3p	HAL	-0.522899	0.00899969	-0.463711	2.87523	0.279227	2.10018	0.206661	0.258961	-1.37908	1.21354
hsa-miR-4423-3p	FOXP1	-0.522775	0.00901573	0.982777	2.02038	-0.576602	4.99197	0.206661	1.13334	1.97627	-1.49133
hsa-miR-6867-5p	SULT1A1	-0.522748	0.00901922	0.285852	0.734515	-0.382931	2.71851	0.206661	0.218923	1.21913	-1.30399
hsa-miR-4417	ASNA1	-0.522732	0.00902136	0.477885	2.45323	-0.298213	5.84159	0.206661	0.285023	1.3927	-1.22962
hsa-miR-574-3p	ITGB7	-0.522708	0.00902446	0.828144	3.4208	-0.287062	6.31645	0.206661	0.475457	1.7754	-1.22015
hsa-miR-5088-5p	NLRP1	-0.52267	0.00902943	-0.410988	1.23828	0.320453	4.63104	0.206661	0.263405	-1.3296	1.24872
hsa-miR-4417	NYAP1	-0.522627	0.00903502	0.477885	2.45323	-0.283842	3.30525	0.206669	0.271288	1.3927	-1.21743
hsa-miR-574-3p	HIST1H1B	-0.522586	0.00904033	0.828144	3.4208	-0.293545	8.87909	0.206669	0.486196	1.7754	-1.22565
hsa-miR-4417	LOC642838	-0.522564	0.0090432	0.477885	2.45323	-0.729298	3.65126	0.206669	0.697042	1.3927	-1.65783
hsa-miR-338-5p	LRRC8B	-0.522534	0.00904715	-0.586504	2.4646	0.300482	4.53832	0.206669	0.352468	-1.5016	1.23156
hsa-miR-3605-3p	RN5S387	-0.522499	0.00905166	-0.275236	0.56646	0.425215	2.58575	0.206677	0.234069	-1.21019	1.34277
hsa-miR-1208	CD55	-0.52238	0.00906711	-0.273785	0.507883	0.312668	6.827	0.206715	0.171208	-1.20898	1.242
hsa-miR-6744-5p	LGALS3	-0.522316	0.00907558	-0.597205	1.91271	0.340029	4.15428	0.206715	0.406134	-1.51278	1.26578
hsa-miR-195-3p	MIR3162	-0.522221	0.0090879	-0.460729	1.40742	0.319184	2.0816	0.206715	0.294114	-1.37624	1.24762
hsa-miR-3613-3p	CCR6	-0.522205	0.00908998	1.19972	7.8441	-0.327236	5.35842	0.206715	0.78518	2.29695	-1.25461
hsa-miR-101-5p	SNORA33	-0.5222	0.00909065	-0.43872	3.84233	0.303439	7.2154	0.206715	0.26625	-1.3554	1.23408
hsa-miR-3605-3p	ZBTB20	-0.522187	0.00909234	-0.275236	0.56646	0.288385	4.8201	0.206715	0.158747	-1.21019	1.22127
hsa-miR-342-5p	TNFRSF21	-0.522104	0.00910323	0.456459	3.62789	-0.619135	4.74501	0.206715	0.565219	1.37217	-1.53595
hsa-miR-6774-5p	EDC4	-0.522048	0.00911054	-0.57265	2.01914	0.399401	6.92783	0.206715	0.457435	-1.48725	1.31896
hsa-miR-27a-3p	TPI1P3	-0.522029	0.00911306	0.297002	5.94406	-0.27434	2.03048	0.206715	0.162959	1.22859	-1.20944
hsa-miR-8060	LOC100127910	-0.521968	0.00912108	-0.452122	2.44649	0.266219	2.30052	0.206715	0.240727	-1.36805	1.20265
hsa-miR-6746-5p	ETV3L	-0.521946	0.00912391	-0.357578	3.37679	0.277529	2.24049	0.206715	0.198477	-1.28127	1.21212
hsa-miR-195-3p	CD69	-0.521795	0.00914366	-0.460729	1.40742	0.286902	7.09465	0.206846	0.264368	-1.37624	1.22002
hsa-miR-3609	RNU7-2P	-0.521712	0.00915464	0.407391	4.73395	-0.527049	1.52259	0.206846	0.42943	1.32629	-1.44098
hsa-miR-6785-5p	IGLV1-44	-0.52166	0.00916148	0.386246	3.09812	-2.32073	2.92364	0.206906	1.79275	1.30699	-4.99587
hsa-miR-548ac	FXN	-0.521562	0.00917435	0.320789	0.929399	-0.278409	5.44366	0.207103	0.178621	1.24901	-1.21286
hsa-miR-371b-5p	RN5S177	-0.521439	0.00919056	-0.547545	3.32797	0.362323	1.91304	0.207255	0.396776	-1.4616	1.28549
hsa-miR-331-3p	IGKV2D-29	-0.521396	0.00919617	0.559014	2.87027	-1.70164	2.35801	0.207255	1.90248	1.47326	-3.2527
hsa-miR-7-5p	NIPSNAP3B	-0.521302	0.00920866	-0.369972	0.806458	0.574152	3.61386	0.207255	0.42484	-1.29233	1.4888
hsa-miR-6738-5p	F5	-0.521285	0.00921091	-0.455011	1.33539	0.469722	2.44429	0.207255	0.427457	-1.37079	1.38484
hsa-miR-421	HIST1H1B	-0.521259	0.00921437	0.489095	1.63383	-0.293545	8.87909	0.207255	0.287143	1.40356	-1.22565
hsa-miR-331-3p	SNRPN	-0.521222	0.00921922	0.559014	2.87027	-0.340264	3.78346	0.207255	0.380425	1.47326	-1.26599
hsa-miR-3613-5p	IL12RB2	-0.521195	0.00922273	-0.265961	0.631912	0.941322	3.35261	0.207255	0.500709	-1.20244	1.92029
hsa-miR-6825-5p	NFIC	-0.521108	0.00923433	0.296464	1.02979	-0.290794	6.56641	0.207281	0.17242	1.22813	-1.22331
hsa-miR-3194-3p	RN5S448	-0.521102	0.00923511	-0.275356	0.56312	0.294952	3.76504	0.207281	0.162434	-1.21029	1.22684
hsa-miR-885-3p	HIST1H3G	-0.521016	0.00924651	0.576046	2.86235	-0.301229	7.84964	0.207325	0.347044	1.49076	-1.23219
hsa-miR-152-3p	ASNA1	-0.520955	0.00925451	0.623393	3.2898	-0.298213	5.84159	0.207325	0.371808	1.54049	-1.22962
hsa-miR-296-5p	INO80C	-0.520954	0.00925463	-0.291332	1.04521	0.282744	4.28446	0.207325	0.164745	-1.22377	1.21651
hsa-miR-3605-3p	EN2	-0.520952	0.00925499	-0.275236	0.56646	0.317964	2.59635	0.207325	0.17503	-1.21019	1.24657
hsa-miR-181a-3p	ZNF382	-0.520835	0.00927044	-0.496817	1.55603	0.296898	3.90373	0.207578	0.295008	-1.4111	1.2285
hsa-miR-4423-3p	RN5S358	-0.520604	0.00930123	0.982777	2.02038	-0.326408	1.82379	0.208174	0.641572	1.97627	-1.25389
hsa-miR-665	MIR4660	-0.52048	0.00931766	0.265196	2.44207	-0.267736	3.88416	0.208357	0.142005	1.2018	-1.20392
hsa-miR-6507-3p	C16orf90	-0.520419	0.00932584	-0.283475	0.769554	0.319517	3.12946	0.208357	0.18115	-1.21712	1.24791
hsa-miR-5088-5p	HLA-DRB1	-0.520372	0.00933207	-0.410988	1.23828	2.71785	4.0375	0.208357	2.23401	-1.3296	6.57893
hsa-miR-5189-3p	PPAPDC1B	-0.520332	0.00933749	-0.372787	7.90131	0.328796	5.58164	0.208357	0.245141	-1.29485	1.25596
hsa-miR-29c-3p	KRTAP9-1	-0.520309	0.00934048	0.557635	1.73478	-0.267607	1.6486	0.208357	0.298455	1.47185	-1.20381
hsa-miR-6774-5p	BCAS1	-0.520236	0.00935025	-0.57265	2.01914	0.636511	5.31564	0.208357	0.728996	-1.48725	1.55456
hsa-miR-3605-3p	ST6GALNAC2	-0.520236	0.00935028	-0.275236	0.56646	0.423704	3.88777	0.208357	0.233237	-1.21019	1.34137
hsa-miR-4720-5p	MIR521-2	-0.519962	0.00938689	0.334733	0.816328	-0.284296	2.73544	0.208615	0.190327	1.26114	-1.21782
hsa-miR-195-3p	GAS7	-0.519961	0.00938712	-0.460729	1.40742	0.516645	5.68681	0.208615	0.476066	-1.37624	1.43062
hsa-miR-6893-5p	RN5S208	-0.519948	0.00938887	-0.708279	3.12281	0.282593	1.40386	0.208615	0.40031	-1.63385	1.21638
hsa-miR-152-3p	C8orf47	-0.519923	0.00939222	0.623393	3.2898	-0.324173	4.40669	0.208615	0.404175	1.54049	-1.25195
hsa-miR-4706	NYAP1	-0.519871	0.00939915	0.286829	3.73695	-0.283842	3.30525	0.208676	0.162828	1.21996	-1.21743
hsa-miR-16-2-3p	IGKV5-2	-0.519681	0.00942463	-0.463711	2.87523	0.576334	4.16973	0.208822	0.534504	-1.37908	1.49106
hsa-miR-574-5p	GPC5	-0.519613	0.00943378	-0.457347	2.68484	0.360776	3.71317	0.208822	0.329999	-1.37301	1.28412
hsa-miR-4467	IMPA2	-0.51956	0.00944097	0.359804	6.45023	-0.464061	4.74831	0.208822	0.333943	1.28325	-1.37942
hsa-miR-6830-5p	KIAA1210	-0.519437	0.00945755	0.444924	1.38028	-0.265364	1.75472	0.208841	0.236134	1.36124	-1.20194
hsa-miR-4706	CRTAP	-0.519411	0.00946112	0.286829	3.73695	-0.29318	7.68992	0.208841	0.168186	1.21996	-1.22534
hsa-miR-4635	MIR107	-0.519326	0.00947251	-0.467543	4.53352	0.392521	3.17165	0.20898	0.367042	-1.38275	1.31269
hsa-miR-4785	PRAMEF22	-0.519302	0.00947582	0.505717	2.08884	-0.356795	4.14344	0.20898	0.360875	1.41983	-1.28058
hsa-miR-574-3p	SPRYD4	-0.519252	0.00948248	0.828144	3.4208	-0.26616	4.38891	0.208982	0.440837	1.7754	-1.2026
hsa-miR-6787-5p	CKMT1A	-0.519239	0.00948431	0.548837	3.97967	-0.277468	1.30565	0.208982	0.304569	1.46291	-1.21207
hsa-miR-3201	HIST1H3G	-0.519179	0.0094924	1.45992	3.24149	-0.301229	7.84964	0.208998	0.879541	2.75093	-1.23219
hsa-miR-532-3p	CCHCR1	-0.519164	0.00949445	-0.318138	3.21058	0.314285	3.16596	0.208998	0.199972	-1.24672	1.2434
hsa-miR-4635	ELF3	-0.51914	0.00949763	-0.467543	4.53352	0.285565	3.46025	0.208998	0.267028	-1.38275	1.21889
hsa-let-7g-3p	FAM27L	-0.519088	0.00950466	0.268954	0.604375	-0.337147	3.34232	0.20906	0.181354	1.20493	-1.26326
hsa-miR-6774-5p	GSTA4	-0.518972	0.0095204	-0.57265	2.01914	0.673086	3.58859	0.209222	0.770886	-1.48725	1.59448
hsa-miR-4785	IGLV2-14	-0.518723	0.00955428	0.505717	2.08884	-0.603476	9.39152	0.209436	0.610377	1.41983	-1.51937
hsa-miR-421	KRT6C	-0.518696	0.0095579	0.489095	1.63383	-0.266223	1.33827	0.209436	0.260417	1.40356	-1.20266
hsa-miR-6825-5p	IGKV1D-8	-0.518683	0.00955968	0.296464	1.02979	-0.57462	2.46971	0.209436	0.340708	1.22813	-1.48929
hsa-miR-574-5p	MIR744	-0.51864	0.00956559	-0.457347	2.68484	0.325742	2.92604	0.209436	0.297954	-1.37301	1.25331
hsa-miR-8063	TRIM2	-0.51863	0.00956688	-0.642213	3.31625	0.404233	3.10717	0.209436	0.519208	-1.56072	1.32339
hsa-miR-3175	NYAP1	-0.518616	0.00956875	0.353003	4.75397	-0.283842	3.30525	0.209436	0.200394	1.27722	-1.21743
hsa-miR-6785-5p	UBE2Q2P1	-0.518605	0.00957029	0.386246	3.09812	-0.31336	1.47141	0.209436	0.242068	1.30699	-1.2426
hsa-miR-4446-3p	CRIM1	-0.51857	0.00957509	0.37217	1.49102	-0.664376	6.28808	0.209436	0.494521	1.2943	-1.58488
hsa-miR-502-3p	CXCR2P1	-0.518554	0.00957728	-0.313399	4.08168	0.624869	2.8387	0.209436	0.391666	-1.24263	1.54207
hsa-miR-6774-5p	TRAJ24	-0.518529	0.00958064	-0.57265	2.01914	0.404677	5.76458	0.209436	0.463476	-1.48725	1.32379
hsa-miR-574-5p	ELF3	-0.518466	0.00958927	-0.457347	2.68484	0.285565	3.46025	0.209533	0.261205	-1.37301	1.21889
hsa-miR-1208	C1orf173	-0.518409	0.00959704	-0.273785	0.507883	0.278496	2.31717	0.209611	0.152496	-1.20898	1.21293
hsa-miR-6774-5p	RNU7-24P	-0.518276	0.00961522	-0.57265	2.01914	0.434546	1.4318	0.20963	0.497686	-1.48725	1.35149
hsa-miR-342-5p	HIST1H3G	-0.518251	0.00961858	0.456459	3.62789	-0.301229	7.84964	0.20963	0.274997	1.37217	-1.23219
hsa-miR-4462	PPP1R32	-0.518143	0.00963337	-0.505865	2.405	0.283172	3.94822	0.20963	0.286493	-1.41997	1.21687
hsa-miR-7-5p	ZG16B	-0.518135	0.00963444	-0.369972	0.806458	0.670979	4.30132	0.20963	0.496487	-1.29233	1.59215
hsa-miR-6886-5p	AUTS2	-0.518126	0.00963572	-0.52257	1.62051	0.598092	4.38987	0.20963	0.625091	-1.43651	1.51371
hsa-miR-5189-3p	HIGD2A	-0.518125	0.00963589	-0.372787	7.90131	0.291556	8.72422	0.20963	0.217376	-1.29485	1.22396
hsa-miR-152-3p	ZNF492	-0.518067	0.00964379	0.623393	3.2898	-0.311632	2.71822	0.20963	0.388538	1.54049	-1.24111
hsa-miR-3201	MIR4535	-0.518044	0.00964697	1.45992	3.24149	-0.319282	1.60737	0.20963	0.932252	2.75093	-1.24771
hsa-miR-6886-5p	AGPAT4	-0.51804	0.0096475	-0.52257	1.62051	0.275095	3.80492	0.20963	0.287513	-1.43651	1.21007
hsa-miR-7-5p	RNU7-24P	-0.518005	0.00965233	-0.369972	0.806458	0.434546	1.4318	0.20963	0.32154	-1.29233	1.35149
hsa-miR-4635	ZG16B	-0.517943	0.00966083	-0.467543	4.53352	0.670979	4.30132	0.20963	0.627424	-1.38275	1.59215
hsa-miR-548a-3p	GPR171	-0.517911	0.00966523	0.422371	1.05582	-0.625692	3.477	0.20963	0.528548	1.34013	-1.54295
hsa-miR-371b-5p	LOC100216479	-0.517884	0.00966887	-0.547545	3.32797	0.483325	1.73757	0.20963	0.529285	-1.4616	1.39796
hsa-miR-548a-3p	CKMT1A	-0.517882	0.00966915	0.422371	1.05582	-0.277468	1.30565	0.20963	0.234388	1.34013	-1.21207
hsa-miR-3605-3p	ZNF165	-0.517864	0.00967159	-0.275236	0.56646	0.329097	2.72652	0.20963	0.181158	-1.21019	1.25623
hsa-miR-6746-5p	G0S2	-0.517857	0.00967263	-0.357578	3.37679	0.395342	4.30567	0.20963	0.282731	-1.28127	1.31525
hsa-miR-34a-5p	IGKV2-29	-0.517791	0.00968166	0.333251	5.60769	-1.55432	3.91806	0.209706	1.03596	1.25985	-2.93695
hsa-miR-664b-3p	SPRYD4	-0.517762	0.00968568	0.293631	0.82009	-0.26616	4.38891	0.209706	0.156306	1.22572	-1.2026
hsa-miR-548x-3p	SULT1A1	-0.517707	0.0096932	0.268624	0.911673	-0.382931	2.71851	0.209778	0.205728	1.20466	-1.30399
hsa-miR-4720-5p	LOC100132781	-0.517667	0.0096987	0.334733	0.816328	-0.311096	2.08927	0.209779	0.208269	1.26114	-1.24065
hsa-miR-4462	SERPINB10	-0.517599	0.00970803	-0.505865	2.405	1.2064	6.50183	0.209779	1.22056	-1.41997	2.30762
hsa-miR-4423-3p	SULT1A1	-0.517584	0.00971013	0.982777	2.02038	-0.382931	2.71851	0.209779	0.752671	1.97627	-1.30399
hsa-miR-574-3p	TPSAB1	-0.51749	0.00972312	0.828144	3.4208	-0.306066	3.29241	0.20988	0.506934	1.7754	-1.23633
hsa-miR-4417	C8orf46	-0.517455	0.00972797	0.477885	2.45323	-0.291468	3.09256	0.20988	0.278576	1.3927	-1.22388
hsa-miR-34a-5p	RASGEF1A	-0.51745	0.0097286	0.333251	5.60769	-0.423554	3.70964	0.20988	0.2823	1.25985	-1.34123
hsa-miR-421	STK39	-0.517428	0.00973164	0.489095	1.63383	-0.264974	2.13945	0.20988	0.259195	1.40356	-1.20161
hsa-miR-4663	KCNMA1	-0.517292	0.00975047	-0.311646	0.845063	0.490739	3.62568	0.209974	0.305873	-1.24112	1.40516
hsa-miR-6772-5p	F5	-0.517247	0.00975673	-0.522862	2.93997	0.469722	2.44429	0.209974	0.4912	-1.4368	1.38484
hsa-miR-8060	KRTAP10-1	-0.517243	0.00975728	-0.452122	2.44649	0.555517	2.91973	0.209974	0.502323	-1.36805	1.4697
hsa-miR-579-5p	TPI1P3	-0.517222	0.00976017	0.327158	0.821209	-0.27434	2.03048	0.209974	0.179505	1.25454	-1.20944
hsa-miR-6867-5p	SCARNA1	-0.517213	0.00976133	0.285852	0.734515	-0.271783	2.45128	0.209974	0.15538	1.21913	-1.2073
hsa-miR-3148	AQP1	-0.517103	0.00977654	0.712293	2.01987	-0.278198	2.7403	0.209993	0.396317	1.63841	-1.21268
hsa-miR-629-3p	CLEC20A	-0.51703	0.0097867	-0.489471	2.74199	0.274278	2.9315	0.209993	0.268502	-1.40393	1.20939
hsa-miR-574-5p	LINC01181	-0.517029	0.00978684	-0.457347	2.68484	0.362615	1.95905	0.209993	0.331681	-1.37301	1.28575
hsa-miR-16-2-3p	HLA-DRB1	-0.517026	0.00978726	-0.463711	2.87523	2.71785	4.0375	0.209993	2.5206	-1.37908	6.57893
hsa-miR-3613-5p	AQP7	-0.516994	0.00979174	-0.265961	0.631912	0.344196	2.40392	0.209993	0.183085	-1.20244	1.26944
hsa-miR-342-5p	RASGEF1A	-0.516836	0.00981367	0.456459	3.62789	-0.423554	3.70964	0.21008	0.38667	1.37217	-1.34123
hsa-miR-296-5p	PLEKHF2	-0.516799	0.00981884	-0.291332	1.04521	0.289547	5.56165	0.21008	0.168708	-1.22377	1.22226
hsa-miR-4635	INO80C	-0.516798	0.00981887	-0.467543	4.53352	0.282744	4.28446	0.21008	0.26439	-1.38275	1.21651
hsa-miR-3148	ELAVL3	-0.51672	0.00982971	0.712293	2.01987	-0.276493	2.64077	0.21008	0.393889	1.63841	-1.21125
hsa-miR-3128	IMPA2	-0.516691	0.00983378	1.91759	2.00039	-0.464061	4.74831	0.21008	1.77976	3.77792	-1.37942
hsa-miR-659-3p	TRGV2	-0.516515	0.00985836	0.284383	1.30414	-0.320761	2.79285	0.210143	0.182438	1.21789	-1.24899
hsa-miR-4446-3p	RN5S187	-0.516489	0.00986192	0.37217	1.49102	-0.276264	3.50787	0.210143	0.205634	1.2943	-1.21105
hsa-miR-6787-5p	TBC1D25	-0.516479	0.0098633	0.548837	3.97967	-0.337695	1.91491	0.210143	0.370679	1.46291	-1.26374
hsa-miR-3605-3p	LOC643401	-0.516375	0.00987785	-0.275236	0.56646	0.757735	4.58438	0.210143	0.417111	-1.21019	1.69083
hsa-miR-195-3p	SERPINB10	-0.516284	0.00989061	-0.460729	1.40742	1.2064	6.50183	0.210143	1.11165	-1.37624	2.30762
hsa-miR-635	MIR4266	-0.51627	0.00989255	0.301517	0.556752	-0.351072	1.94325	0.210143	0.211708	1.23244	-1.27551
hsa-miR-181a-3p	FEZ1	-0.516174	0.00990592	-0.496817	1.55603	0.590635	4.85546	0.210143	0.586875	-1.4111	1.50591
hsa-miR-4446-3p	LINC01011	-0.516174	0.009906	0.37217	1.49102	-0.303685	2.09767	0.210143	0.226044	1.2943	-1.23429
hsa-miR-3128	RN5S431	-0.51615	0.00990924	1.91759	2.00039	-0.271086	1.29984	0.210143	1.03966	3.77792	-1.20672
hsa-miR-3148	LOC253039	-0.516102	0.009916	0.712293	2.01987	-0.470993	4.91042	0.210143	0.67097	1.63841	-1.38606
hsa-miR-4270	HIGD2A	-0.516056	0.00992253	-0.309378	6.96133	0.291556	8.72422	0.210143	0.180402	-1.23917	1.22396
hsa-miR-3194-3p	TREX2	-0.515967	0.00993488	-0.275356	0.56312	0.521942	3.52338	0.210143	0.28744	-1.21029	1.43589
hsa-miR-550a-3-5p	MIR4299	-0.515961	0.00993572	0.278036	0.981866	-0.278372	2.8458	0.210143	0.154795	1.21254	-1.21283
hsa-miR-3128	CCR6	-0.515955	0.00993666	1.91759	2.00039	-0.327236	5.35842	0.210143	1.25501	3.77792	-1.25461
hsa-miR-885-3p	FAM27L	-0.515929	0.00994022	0.576046	2.86235	-0.337147	3.34232	0.210143	0.388424	1.49076	-1.26326
hsa-miR-296-5p	SERPINA9	-0.515916	0.00994208	-0.291332	1.04521	0.340235	2.04851	0.210143	0.198242	-1.22377	1.26596
hsa-miR-4750-5p	SAMD12-AS1	-0.515887	0.00994619	0.436448	4.0756	-0.575452	1.78422	0.210143	0.50231	1.35327	-1.49014
hsa-miR-27a-3p	MALL	-0.515828	0.00995444	0.297002	5.94406	-0.304056	3.608	0.210143	0.180611	1.22859	-1.23461
hsa-miR-4518	MIR877	-0.515827	0.00995454	-0.609614	2.07696	0.334297	4.24183	0.210143	0.407585	-1.52585	1.26076
hsa-miR-6825-5p	HIST1H1B	-0.515813	0.0099566	0.296464	1.02979	-0.293545	8.87909	0.210143	0.174051	1.22813	-1.22565
hsa-miR-371b-5p	HDGFRP3	-0.51577	0.00996255	-0.547545	3.32797	0.597964	6.21244	0.210143	0.654824	-1.4616	1.51358
hsa-miR-629-3p	C1orf38	-0.515721	0.00996955	-0.489471	2.74199	0.268425	6.70028	0.210143	0.262772	-1.40393	1.20449
hsa-miR-16-2-3p	RAB11FIP1	-0.515673	0.00997622	-0.463711	2.87523	0.278005	5.15102	0.210143	0.257827	-1.37908	1.21252
hsa-miR-8060	LINC01181	-0.515621	0.00998352	-0.452122	2.44649	0.362615	1.95905	0.210143	0.327892	-1.36805	1.28575
hsa-miR-101-5p	LOC401321	-0.515566	0.00999135	-0.43872	3.84233	0.338875	1.87909	0.210143	0.297342	-1.3554	1.26477
hsa-miR-6774-5p	FEZ1	-0.515409	0.0100135	-0.57265	2.01914	0.590635	4.85546	0.210143	0.676454	-1.48725	1.50591
hsa-miR-4518	GPR150	-0.515392	0.0100159	-0.609614	2.07696	0.348899	2.85082	0.210143	0.425388	-1.52585	1.27359
hsa-miR-3194-3p	LOC100509457	-0.515351	0.0100216	-0.275356	0.56312	0.315199	5.13809	0.210143	0.173584	-1.21029	1.24418
hsa-miR-3201	CHL1-AS1	-0.515349	0.010022	1.45992	3.24149	-0.350233	2.11503	0.210143	1.02262	2.75093	-1.27477
hsa-miR-3194-3p	CXCR2P1	-0.515331	0.0100245	-0.275356	0.56312	0.624869	2.8387	0.210143	0.344123	-1.21029	1.54207
hsa-miR-7-5p	ZNF765	-0.515319	0.0100263	-0.369972	0.806458	0.317474	4.21246	0.210143	0.234913	-1.29233	1.24615
hsa-miR-335-5p	HIST1H1D	-0.515304	0.0100284	0.591286	1.17162	-0.309014	1.99917	0.210143	0.365431	1.50659	-1.23886
hsa-miR-3194-3p	GOLGA6L5	-0.515259	0.0100346	-0.275356	0.56312	0.387994	3.7465	0.210143	0.213673	-1.21029	1.30857
hsa-miR-7-5p	IGSF3	-0.515196	0.0100436	-0.369972	0.806458	0.410574	3.85402	0.210143	0.303802	-1.29233	1.32921
hsa-miR-1260b	MZT2B	-0.515184	0.0100453	0.396328	4.66994	-0.273991	4.39556	0.210143	0.21718	1.31615	-1.20915
hsa-miR-3148	CKMT1A	-0.515182	0.0100455	0.712293	2.01987	-0.277468	1.30565	0.210143	0.395277	1.63841	-1.21207
hsa-miR-3609	GBA	-0.515182	0.0100456	0.407391	4.73395	-0.277916	2.98178	0.210143	0.226441	1.32629	-1.21244
hsa-miR-3194-3p	KLF3	-0.515169	0.0100474	-0.275356	0.56312	0.647933	4.18779	0.210143	0.356825	-1.21029	1.56692
hsa-miR-6830-5p	STK39	-0.515142	0.0100513	0.444924	1.38028	-0.264974	2.13945	0.210143	0.235786	1.36124	-1.20161
hsa-miR-335-5p	RN5S431	-0.515136	0.010052	0.591286	1.17162	-0.271086	1.29984	0.210143	0.320578	1.50659	-1.20672
hsa-miR-3613-5p	LOC730268	-0.515042	0.0100653	-0.265961	0.631912	0.358665	4.62767	0.210162	0.190782	-1.20244	1.28224
hsa-miR-548ac	PIK3CG	-0.51504	0.0100656	0.320789	0.929399	-0.352229	6.1996	0.210162	0.225982	1.24901	-1.27653
hsa-miR-5189-3p	HMSD	-0.514893	0.0100865	-0.372787	7.90131	0.410775	6.16553	0.210259	0.306262	-1.29485	1.3294
hsa-miR-195-3p	TRIM2	-0.514892	0.0100867	-0.460729	1.40742	0.404233	3.10717	0.210259	0.372484	-1.37624	1.32339
hsa-miR-3194-3p	FEZ1	-0.514883	0.010088	-0.275356	0.56312	0.590635	4.85546	0.210259	0.32527	-1.21029	1.50591
hsa-miR-371b-5p	CLIC6	-0.514871	0.0100897	-0.547545	3.32797	0.554506	5.13668	0.210259	0.607233	-1.4616	1.46867
hsa-miR-6772-5p	LRRC8B	-0.514859	0.0100914	-0.522862	2.93997	0.300482	4.53832	0.210259	0.314221	-1.4368	1.23156
hsa-miR-6886-5p	CDKL5	-0.514766	0.0101046	-0.52257	1.62051	0.559222	4.14128	0.210319	0.584466	-1.43651	1.47347
hsa-miR-152-3p	MIR4660	-0.514724	0.0101106	0.623393	3.2898	-0.267736	3.88416	0.210319	0.333809	1.54049	-1.20392
hsa-miR-3201	TLR9	-0.514556	0.0101345	1.45992	3.24149	-0.27452	4.60532	0.21046	0.801553	2.75093	-1.20959
hsa-miR-6507-3p	RNU7-19P	-0.514553	0.0101349	-0.283475	0.769554	0.289594	1.49782	0.21046	0.164185	-1.21712	1.2223
hsa-miR-152-3p	CRIM1	-0.514485	0.0101446	0.623393	3.2898	-0.664376	6.28808	0.210547	0.828335	1.54049	-1.58488
hsa-miR-4668-5p	RNU1-13P	-0.514405	0.010156	0.784658	7.49147	-0.39041	3.71175	0.210547	0.612677	1.72268	-1.31077
hsa-miR-629-3p	FYN	-0.514276	0.0101745	-0.489471	2.74199	0.623115	3.43916	0.210755	0.609993	-1.40393	1.5402
hsa-miR-3605-3p	NIPSNAP3B	-0.514174	0.010189	-0.275236	0.56646	0.574152	3.61386	0.210792	0.316054	-1.21019	1.4888
hsa-miR-3194-3p	LOC100131395	-0.514136	0.0101945	-0.275356	0.56312	0.268374	2.60485	0.210818	0.147797	-1.21029	1.20445
hsa-let-7f-1-3p	LOC644704	-0.514051	0.0102067	0.284128	0.627579	-1.11512	4.47035	0.210858	0.633673	1.21767	-2.16613
hsa-miR-4445-3p	MIR4535	-0.51398	0.0102168	0.863741	1.19302	-0.319282	1.60737	0.210858	0.551554	1.81975	-1.24771
hsa-miR-3613-5p	FARP1	-0.513798	0.010243	-0.265961	0.631912	0.62169	3.6753	0.210858	0.33069	-1.20244	1.53868
hsa-miR-98-5p	ZC2HC1B	-0.513787	0.0102446	0.794735	1.87398	-0.491123	3.32779	0.210858	0.780625	1.73476	-1.40554
hsa-miR-8060	RN5S208	-0.513739	0.0102514	-0.452122	2.44649	0.282593	1.40386	0.210858	0.255533	-1.36805	1.21638
hsa-miR-4446-3p	TFAP2B	-0.513689	0.0102586	0.37217	1.49102	-0.323606	3.1067	0.210858	0.240873	1.2943	-1.25145
hsa-miR-6774-5p	LOC100216479	-0.513593	0.0102724	-0.57265	2.01914	0.483325	1.73757	0.210858	0.553553	-1.48725	1.39796
hsa-miR-6886-5p	ALOX12P2	-0.513565	0.0102765	-0.52257	1.62051	0.599411	3.23331	0.210858	0.626469	-1.43651	1.5151
hsa-miR-6744-5p	RN5S325	-0.51356	0.0102772	-0.597205	1.91271	0.600463	2.01804	0.210858	0.717198	-1.51278	1.5162
hsa-miR-4635	JMY	-0.513497	0.0102863	-0.467543	4.53352	0.297838	5.80392	0.210858	0.278505	-1.38275	1.2293
hsa-miR-6774-5p	LOC100289637	-0.513492	0.0102871	-0.57265	2.01914	0.301785	3.71649	0.210858	0.345634	-1.48725	1.23267
hsa-miR-1260b	SAMD12	-0.513481	0.0102886	0.396328	4.66994	-0.785966	4.26731	0.210858	0.623001	1.31615	-1.72425
hsa-miR-101-5p	FARP1	-0.513471	0.01029	-0.43872	3.84233	0.62169	3.6753	0.210858	0.545496	-1.3554	1.53868
hsa-miR-4270	LOC100653076	-0.513405	0.0102997	-0.309378	6.96133	0.291637	3.75035	0.210858	0.180452	-1.23917	1.22403
hsa-miR-6837-5p	MIR4461	-0.513378	0.0103035	0.44499	1.28144	-0.386036	5.52758	0.210858	0.343564	1.3613	-1.3068
hsa-miR-6886-5p	GPC5	-0.51335	0.0103075	-0.52257	1.62051	0.360776	3.71317	0.210858	0.377062	-1.43651	1.28412
hsa-miR-3201	LAMB1	-0.513293	0.0103158	1.45992	3.24149	-0.390607	2.44062	0.210858	1.14051	2.75093	-1.31094
hsa-miR-371b-5p	SERPINA9	-0.513292	0.010316	-0.547545	3.32797	0.340235	2.04851	0.210858	0.372588	-1.4616	1.26596
hsa-miR-6893-5p	GPR141	-0.513215	0.010327	-0.708279	3.12281	0.413076	2.66855	0.210858	0.585146	-1.63385	1.33152
hsa-miR-885-3p	PMCHL1	-0.513203	0.0103288	0.576046	2.86235	-0.326515	1.72405	0.210858	0.376175	1.49076	-1.25398
hsa-miR-8060	PPAPDC1B	-0.5131	0.0103437	-0.452122	2.44649	0.328796	5.58164	0.210858	0.297312	-1.36805	1.25596
hsa-miR-4445-3p	HIST3H2A	-0.513048	0.0103513	0.863741	1.19302	-0.381572	1.66318	0.210858	0.659158	1.81975	-1.30276
hsa-miR-3605-3p	RN5S158	-0.513047	0.0103514	-0.275236	0.56646	0.399418	4.35865	0.210858	0.219868	-1.21019	1.31898
hsa-miR-4663	CES3	-0.512957	0.0103644	-0.311646	0.845063	0.360683	3.03156	0.210858	0.22481	-1.24112	1.28403
hsa-miR-1260b	LOC253039	-0.512951	0.0103653	0.396328	4.66994	-0.470993	4.91042	0.210858	0.373335	1.31615	-1.38606
hsa-miR-6813-5p	MIR4530	-0.512905	0.010372	0.489827	3.98707	-0.478504	3.88932	0.210858	0.468768	1.40428	-1.3933
hsa-miR-4518	HAL	-0.512852	0.0103797	-0.609614	2.07696	0.279227	2.10018	0.210858	0.340441	-1.52585	1.21354
hsa-miR-8063	LRRC8B	-0.512627	0.0104124	-0.642213	3.31625	0.300482	4.53832	0.210858	0.385947	-1.56072	1.23156
hsa-miR-3148	RNU1-13P	-0.512625	0.0104127	0.712293	2.01987	-0.39041	3.71175	0.210858	0.556173	1.63841	-1.31077
hsa-miR-6746-5p	NR1D1	-0.512554	0.0104231	-0.357578	3.37679	0.304608	4.40481	0.210858	0.217842	-1.28127	1.23508
hsa-miR-4467	ELAVL3	-0.512554	0.0104231	0.359804	6.45023	-0.276493	2.64077	0.210858	0.198967	1.28325	-1.21125
hsa-miR-3605-3p	LOC100289637	-0.512542	0.0104247	-0.275236	0.56646	0.301785	3.71649	0.210858	0.166124	-1.21019	1.23267
hsa-miR-629-3p	INO80C	-0.51254	0.0104251	-0.489471	2.74199	0.282744	4.28446	0.210858	0.27679	-1.40393	1.21651
hsa-miR-1208	CCDC122	-0.512441	0.0104395	-0.273785	0.507883	0.522164	3.10174	0.211027	0.285922	-1.20898	1.43611
hsa-miR-3605-3p	RNU7-35P	-0.512424	0.010442	-0.275236	0.56646	0.276485	4.16871	0.211027	0.152197	-1.21019	1.21124
hsa-miR-152-3p	SAMD12	-0.512253	0.010467	0.623393	3.2898	-0.785966	4.26731	0.211222	0.979932	1.54049	-1.72425
hsa-miR-4720-5p	STK39	-0.512242	0.0104686	0.334733	0.816328	-0.264974	2.13945	0.211222	0.177391	1.26114	-1.20161
hsa-miR-3128	LOC100506571	-0.512219	0.010472	1.91759	2.00039	-0.271767	3.7256	0.211222	1.04228	3.77792	-1.20729
hsa-miR-629-3p	RNU6-71	-0.512191	0.0104761	-0.489471	2.74199	0.282436	1.50525	0.211222	0.276488	-1.40393	1.21625
hsa-miR-1260b	PRR5L	-0.512172	0.0104788	0.396328	4.66994	-0.293164	2.77598	0.211222	0.232378	1.31615	-1.22532
hsa-miR-5189-3p	ZC3H12C	-0.512033	0.0104992	-0.372787	7.90131	0.388967	7.85313	0.211327	0.290003	-1.29485	1.30946
hsa-miR-6813-5p	IMPA2	-0.511876	0.0105223	0.489827	3.98707	-0.464061	4.74831	0.211534	0.45462	1.40428	-1.37942
hsa-miR-4706	TNFRSF21	-0.511775	0.0105371	0.286829	3.73695	-0.619135	4.74501	0.211666	0.355172	1.21996	-1.53595
hsa-miR-4668-5p	LOC643723	-0.511758	0.0105395	0.784658	7.49147	-0.297005	3.09311	0.211666	0.466094	1.72268	-1.22859
hsa-miR-6787-5p	HIST3H2A	-0.511707	0.0105471	0.548837	3.97967	-0.381572	1.66318	0.211666	0.418841	1.46291	-1.30276
hsa-miR-3128	RN5S128	-0.511675	0.0105518	1.91759	2.00039	-0.49551	2.05376	0.211666	1.90037	3.77792	-1.40982
hsa-miR-7-1-3p	GPR150	-0.511657	0.0105544	-0.515467	1.57216	0.348899	2.85082	0.211666	0.359692	-1.42946	1.27359
hsa-miR-6774-5p	NRN1	-0.511498	0.0105778	-0.57265	2.01914	0.930515	4.30457	0.211962	1.06572	-1.48725	1.90596
hsa-miR-629-3p	KLF3	-0.511449	0.0105851	-0.489471	2.74199	0.647933	4.18779	0.211962	0.634289	-1.40393	1.56692
hsa-miR-3194-3p	SLC35G5	-0.511434	0.0105874	-0.275356	0.56312	0.352147	2.24517	0.211962	0.193932	-1.21029	1.27646
hsa-miR-342-5p	PIK3CG	-0.511413	0.0105905	0.456459	3.62789	-0.352229	6.1996	0.211962	0.321556	1.37217	-1.27653
hsa-miR-3689f	TAS2R19	-0.511305	0.0106064	-0.433546	2.21175	0.423118	3.60166	0.21211	0.366882	-1.35055	1.34082
hsa-miR-7-5p	ZBTB32	-0.511239	0.0106161	-0.369972	0.806458	0.315141	4.5837	0.212219	0.233186	-1.29233	1.24413
hsa-miR-342-5p	ISPD	-0.511139	0.0106309	0.456459	3.62789	-0.282177	1.90732	0.212431	0.257605	1.37217	-1.21603
hsa-miR-4518	NT5DC3	-0.511103	0.0106362	-0.609614	2.07696	0.286561	3.92147	0.212451	0.349384	-1.52585	1.21973
hsa-miR-635	IMPA2	-0.510981	0.0106544	0.301517	0.556752	-0.464061	4.74831	0.212473	0.279845	1.23244	-1.37942
hsa-miR-7-5p	PPM1A	-0.510949	0.0106591	-0.369972	0.806458	0.327146	5.85729	0.212482	0.24207	-1.29233	1.25453
hsa-miR-6893-5p	CD69	-0.510775	0.0106849	-0.708279	3.12281	0.286902	7.09465	0.21291	0.406413	-1.63385	1.22002
hsa-miR-27a-3p	ST3GAL1	-0.510725	0.0106924	0.297002	5.94406	-0.29291	3.83916	0.212935	0.17399	1.22859	-1.22511
hsa-miR-4423-3p	LOC253039	-0.51071	0.0106946	0.982777	2.02038	-0.470993	4.91042	0.212935	0.925762	1.97627	-1.38606
hsa-miR-342-5p	LINC01011	-0.510532	0.010721	0.456459	3.62789	-0.303685	2.09767	0.213036	0.277239	1.37217	-1.23429
hsa-miR-3201	CDKN2C	-0.510466	0.0107309	1.45992	3.24149	-0.335949	3.96006	0.213036	0.980918	2.75093	-1.26221
hsa-miR-342-5p	CCR6	-0.510422	0.0107375	0.456459	3.62789	-0.327236	5.35842	0.213036	0.298739	1.37217	-1.25461
hsa-miR-629-3p	CYP1B1	-0.510377	0.0107442	-0.489471	2.74199	0.535311	4.57456	0.213036	0.524038	-1.40393	1.44925
hsa-miR-296-5p	SERPINB10	-0.510375	0.0107445	-0.291332	1.04521	1.2064	6.50183	0.213036	0.702927	-1.22377	2.30762
hsa-miR-3689f	GOLGA6L5	-0.510372	0.010745	-0.433546	2.21175	0.387994	3.7465	0.213036	0.336427	-1.35055	1.30857
hsa-miR-635	IGLV2-14	-0.510336	0.0107503	0.301517	0.556752	-0.603476	9.39152	0.213036	0.363917	1.23244	-1.51937
hsa-miR-101-5p	TNFRSF14	-0.510333	0.0107508	-0.43872	3.84233	0.328444	5.99887	0.213036	0.28819	-1.3554	1.25566
hsa-miR-296-5p	LUC7L	-0.510331	0.0107511	-0.291332	1.04521	0.288255	5.83214	0.213036	0.167956	-1.22377	1.22116
hsa-miR-574-3p	FAM27L	-0.510286	0.0107579	0.828144	3.4208	-0.337147	3.34232	0.213069	0.558412	1.7754	-1.26326
hsa-miR-3148	SLC22A5	-0.510179	0.0107738	0.712293	2.01987	-0.317772	3.42694	0.213069	0.452694	1.63841	-1.2464
hsa-miR-1260b	RAB42	-0.510172	0.0107748	0.396328	4.66994	-0.474944	3.2269	0.213069	0.376467	1.31615	-1.38986
hsa-miR-330-5p	RAB42	-0.510145	0.0107789	0.3978	0.672812	-0.474944	3.2269	0.213069	0.377866	1.3175	-1.38986
hsa-miR-4668-5p	MIR4660	-0.510144	0.010779	0.784658	7.49147	-0.267736	3.88416	0.213069	0.420162	1.72268	-1.20392
hsa-miR-502-3p	LOC100131395	-0.510137	0.01078	-0.313399	4.08168	0.268374	2.60485	0.213069	0.168216	-1.24263	1.20445
hsa-miR-98-5p	ELAVL3	-0.51009	0.0107872	0.794735	1.87398	-0.276493	2.64077	0.213069	0.439478	1.73476	-1.21125
hsa-miR-4423-3p	FXN	-0.510045	0.0107939	0.982777	2.02038	-0.278409	5.44366	0.213069	0.547228	1.97627	-1.21286
hsa-miR-4462	CXCR5	-0.510043	0.0107942	-0.505865	2.405	0.361597	2.68427	0.213069	0.365839	-1.41997	1.28485
hsa-miR-4635	ABHD4	-0.510031	0.010796	-0.467543	4.53352	0.276764	5.67196	0.213069	0.258798	-1.38275	1.21147
hsa-miR-6867-5p	HIST3H2A	-0.510005	0.0107999	0.285852	0.734515	-0.381572	1.66318	0.213069	0.218146	1.21913	-1.30276
hsa-miR-8063	TRAJ38	-0.509942	0.0108093	-0.642213	3.31625	0.575687	5.87641	0.213172	0.739428	-1.56072	1.49039
hsa-miR-181a-3p	GSTA4	-0.509898	0.010816	-0.496817	1.55603	0.673086	3.58859	0.21318	0.668802	-1.4111	1.59448
hsa-miR-635	CGB8	-0.509882	0.0108183	0.301517	0.556752	-0.405348	3.62593	0.21318	0.244439	1.23244	-1.32441
hsa-miR-330-5p	C8orf74	-0.509805	0.0108299	0.3978	0.672812	-0.299648	2.58044	0.213323	0.2384	1.3175	-1.23084
hsa-miR-6886-5p	NUAK1	-0.509733	0.0108407	-0.52257	1.62051	0.306286	1.97003	0.213442	0.320112	-1.43651	1.23652
hsa-miR-6813-5p	HIST1H3G	-0.509708	0.0108445	0.489827	3.98707	-0.301229	7.84964	0.213442	0.295101	1.40428	-1.23219
hsa-miR-8084	ESYT1	-0.509581	0.0108635	1.0298	3.55254	-0.27409	5.90022	0.213479	0.564518	2.04175	-1.20923
hsa-miR-6813-5p	HIST1H1B	-0.50953	0.0108713	0.489827	3.98707	-0.293545	8.87909	0.213497	0.287573	1.40428	-1.22565
hsa-miR-4446-3p	PRR5L	-0.50949	0.0108773	0.37217	1.49102	-0.293164	2.77598	0.213497	0.218213	1.2943	-1.22532
hsa-miR-7-1-3p	ZNF165	-0.509459	0.0108819	-0.515467	1.57216	0.329097	2.72652	0.213497	0.339277	-1.42946	1.25623
hsa-miR-4663	MIR744	-0.509431	0.0108862	-0.311646	0.845063	0.325742	2.92604	0.213497	0.203032	-1.24112	1.25331
hsa-miR-4417	CHAC2	-0.509423	0.0108874	0.477885	2.45323	-0.298718	4.2058	0.213497	0.285506	1.3927	-1.23005
hsa-miR-532-3p	GRAMD1C	-0.509391	0.0108922	-0.318138	3.21058	0.289796	2.43394	0.213497	0.18439	-1.24672	1.22247
hsa-miR-579-5p	NYAP1	-0.509331	0.0109013	0.327158	0.821209	-0.283842	3.30525	0.213497	0.185722	1.25454	-1.21743
hsa-miR-4668-5p	TRBV23-1	-0.509326	0.0109021	0.784658	7.49147	-0.269398	4.92625	0.213497	0.42277	1.72268	-1.2053
hsa-miR-1468-3p	RN5S124	-0.509291	0.0109073	0.42221	1.05833	-0.322059	2.04996	0.213497	0.271953	1.33998	-1.25011
hsa-miR-4423-3p	HIST1H3G	-0.509107	0.0109352	0.982777	2.02038	-0.301229	7.84964	0.213817	0.592082	1.97627	-1.23219
hsa-miR-6738-5p	NR1D1	-0.508996	0.0109519	-0.455011	1.33539	0.304608	4.40481	0.213965	0.2772	-1.37079	1.23508
hsa-miR-5088-5p	C16orf90	-0.508991	0.0109527	-0.410988	1.23828	0.319517	3.12946	0.213965	0.262635	-1.3296	1.24791
hsa-miR-16-2-3p	AQP7	-0.508933	0.0109615	-0.463711	2.87523	0.344196	2.40392	0.214007	0.319215	-1.37908	1.26944
hsa-miR-4446-3p	MNX1	-0.508854	0.0109736	0.37217	1.49102	-0.263134	3.72645	0.214007	0.195861	1.2943	-1.20008
hsa-miR-6867-5p	NYAP1	-0.508828	0.0109775	0.285852	0.734515	-0.283842	3.30525	0.214007	0.162274	1.21913	-1.21743
hsa-miR-1208	LOC100130476	-0.508782	0.0109844	-0.273785	0.507883	0.29978	2.06447	0.214007	0.16415	-1.20898	1.23096
hsa-miR-579-5p	LOC100506571	-0.508685	0.0109992	0.327158	0.821209	-0.271767	3.7256	0.214084	0.177821	1.25454	-1.20729
hsa-miR-502-3p	ZNF765	-0.508668	0.0110018	-0.313399	4.08168	0.317474	4.21246	0.214084	0.198992	-1.24263	1.24615
hsa-miR-3609	KRTAP9-1	-0.508574	0.0110161	0.407391	4.73395	-0.267607	1.6486	0.214194	0.218042	1.32629	-1.20381
hsa-miR-1208	FAM213A	-0.508425	0.0110388	-0.273785	0.507883	0.273439	5.07613	0.214552	0.149727	-1.20898	1.20869
hsa-miR-6746-5p	ARHGEF11	-0.508276	0.0110616	-0.357578	3.37679	0.278341	3.10199	0.214826	0.199058	-1.28127	1.2128
hsa-miR-296-5p	NSMCE1-DT	-0.508146	0.0110815	-0.291332	1.04521	0.265698	2.73777	0.214973	0.154813	-1.22377	1.20222
hsa-miR-29c-3p	NFATC2IP	-0.508121	0.0110852	0.557635	1.73478	-0.283	3.32016	0.214973	0.315622	1.47185	-1.21672
hsa-miR-27a-3p	SPRED2	-0.508114	0.0110864	0.297002	5.94406	-0.264432	3.56108	0.214973	0.157073	1.22859	-1.20116
hsa-miR-4462	HIGD2A	-0.508081	0.0110913	-0.505865	2.405	0.291556	8.72422	0.214985	0.294976	-1.41997	1.22396
hsa-miR-101-5p	HIGD2A	-0.508034	0.0110986	-0.43872	3.84233	0.291556	8.72422	0.215034	0.255823	-1.3554	1.22396
hsa-miR-6830-5p	MIR4530	-0.507987	0.0111057	0.444924	1.38028	-0.478504	3.88932	0.215034	0.425796	1.36124	-1.3933
hsa-miR-338-5p	GPC5	-0.50798	0.0111068	-0.586504	2.4646	0.360776	3.71317	0.215034	0.423193	-1.5016	1.28412
hsa-miR-34a-5p	ZNF439	-0.507846	0.0111274	0.333251	5.60769	-0.292432	3.08465	0.215266	0.194906	1.25985	-1.2247
hsa-miR-629-3p	HHAT	-0.507751	0.011142	-0.489471	2.74199	0.346776	4.51117	0.215438	0.339473	-1.40393	1.27172
hsa-miR-3613-5p	ARHGEF11	-0.507732	0.011145	-0.265961	0.631912	0.278341	3.10199	0.215438	0.148056	-1.20244	1.2128
hsa-miR-629-3p	TREX2	-0.507634	0.0111601	-0.489471	2.74199	0.521942	3.52338	0.215632	0.51095	-1.40393	1.43589
hsa-miR-659-3p	MIR4530	-0.50761	0.0111637	0.284383	1.30414	-0.478504	3.88932	0.215632	0.272157	1.21789	-1.3933
hsa-miR-4720-5p	KRTAP9-1	-0.50749	0.0111823	0.334733	0.816328	-0.267607	1.6486	0.215907	0.179154	1.26114	-1.20381
hsa-miR-1298-3p	KRT16P3	-0.507429	0.0111916	0.359396	0.921878	-0.269735	2.20362	0.215923	0.193883	1.28289	-1.20559
hsa-miR-7-5p	MFN1	-0.507382	0.0111988	-0.369972	0.806458	0.263141	8.22317	0.215923	0.19471	-1.29233	1.20009
hsa-miR-502-3p	EBI3	-0.507352	0.0112035	-0.313399	4.08168	0.389615	7.92183	0.215923	0.24421	-1.24263	1.31004
hsa-miR-4448	FAM25A	-0.507343	0.0112049	0.571852	1.99133	-0.308653	2.72271	0.215923	0.353008	1.48643	-1.23855
hsa-miR-6746-5p	LOC643401	-0.507324	0.0112078	-0.357578	3.37679	0.757735	4.58438	0.215923	0.541899	-1.28127	1.69083
hsa-miR-885-3p	ITGB7	-0.507281	0.0112145	0.576046	2.86235	-0.287062	6.31645	0.215923	0.330722	1.49076	-1.22015
hsa-miR-152-3p	SULT1A1	-0.507213	0.011225	0.623393	3.2898	-0.382931	2.71851	0.215979	0.477433	1.54049	-1.30399
hsa-miR-6785-5p	FAM25A	-0.507141	0.0112361	0.386246	3.09812	-0.308653	2.72271	0.216003	0.238432	1.30699	-1.23855
hsa-miR-421	IGKV1-5	-0.50712	0.0112393	0.489095	1.63383	-2.36971	5.99903	0.216003	2.31803	1.40356	-5.16839
hsa-miR-6837-5p	KIAA1210	-0.507045	0.0112509	0.44499	1.28144	-0.265364	1.75472	0.216069	0.236168	1.3613	-1.20194
hsa-miR-548a-3p	MNX1	-0.506961	0.0112639	0.422371	1.05582	-0.263134	3.72645	0.216069	0.22228	1.34013	-1.20008
hsa-miR-6886-5p	SPG20	-0.50694	0.0112672	-0.52257	1.62051	0.505559	3.56049	0.216069	0.52838	-1.43651	1.41967
hsa-miR-3201	CLEC6A	-0.506935	0.011268	1.45992	3.24149	-0.84191	3.13756	0.216069	2.45824	2.75093	-1.79242
hsa-miR-4423-3p	MZT2B	-0.506913	0.0112715	0.982777	2.02038	-0.273991	4.39556	0.216069	0.538543	1.97627	-1.20915
hsa-miR-6507-3p	GTF2H2C	-0.506886	0.0112756	-0.283475	0.769554	0.284755	4.1824	0.216069	0.161442	-1.21712	1.2182
hsa-miR-574-3p	UBE2Q2P1	-0.506885	0.0112758	0.828144	3.4208	-0.31336	1.47141	0.216069	0.519014	1.7754	-1.2426
hsa-miR-885-3p	RNF125	-0.506874	0.0112775	0.576046	2.86235	-0.645432	4.1199	0.216069	0.743597	1.49076	-1.56421
hsa-miR-342-5p	CLEC4D	-0.506836	0.0112833	0.456459	3.62789	-0.465909	2.58274	0.216084	0.425336	1.37217	-1.38119
hsa-miR-101-5p	MIR193B	-0.506807	0.0112879	-0.43872	3.84233	0.322165	4.39182	0.216084	0.282681	-1.3554	1.25021
hsa-miR-6774-5p	RNU6-71	-0.506704	0.0113038	-0.57265	2.01914	0.282436	1.50525	0.216084	0.323474	-1.48725	1.21625
hsa-miR-7-5p	TMOD1	-0.50656	0.0113263	-0.369972	0.806458	0.425084	7.40275	0.216084	0.314538	-1.29233	1.34265
hsa-miR-5189-3p	CD274	-0.506528	0.0113313	-0.372787	7.90131	0.410851	7.29385	0.216084	0.30632	-1.29485	1.32947
hsa-miR-181a-3p	KRTAP10-1	-0.506526	0.0113316	-0.496817	1.55603	0.555517	2.91973	0.216084	0.551981	-1.4111	1.4697
hsa-miR-27a-3p	ELAVL3	-0.506367	0.0113563	0.297002	5.94406	-0.276493	2.64077	0.216084	0.164238	1.22859	-1.21125
hsa-miR-6785-5p	HIST1H1D	-0.506364	0.0113568	0.386246	3.09812	-0.309014	1.99917	0.216084	0.238711	1.30699	-1.23886
hsa-miR-4668-5p	CCR6	-0.506261	0.0113729	0.784658	7.49147	-0.327236	5.35842	0.216084	0.513536	1.72268	-1.25461
hsa-miR-6893-5p	MAL	-0.506208	0.0113812	-0.708279	3.12281	0.91607	5.07703	0.216084	1.29767	-1.63385	1.88697
hsa-miR-8084	ZNF487P	-0.506201	0.0113823	1.0298	3.55254	-0.291647	1.75836	0.216084	0.600679	2.04175	-1.22404
hsa-miR-98-5p	SPC25	-0.506164	0.0113881	0.794735	1.87398	-0.329071	4.58564	0.216084	0.523049	1.73476	-1.2562
hsa-miR-5088-5p	C1orf38	-0.506096	0.0113986	-0.410988	1.23828	0.268425	6.70028	0.216084	0.220639	-1.3296	1.20449
hsa-miR-296-5p	SNORA38B	-0.506069	0.0114029	-0.291332	1.04521	0.667832	6.75126	0.216084	0.389121	-1.22377	1.58868
hsa-miR-421	LOC100132781	-0.505979	0.011417	0.489095	1.63383	-0.311096	2.08927	0.216084	0.304311	1.40356	-1.24065
hsa-miR-4423-3p	CHL1-AS1	-0.505795	0.0114459	0.982777	2.02038	-0.350233	2.11503	0.216084	0.688402	1.97627	-1.27477
hsa-miR-27a-3p	MZT2B	-0.505766	0.0114504	0.297002	5.94406	-0.273991	4.39556	0.216084	0.162751	1.22859	-1.20915
hsa-miR-579-5p	SNRPN	-0.505708	0.0114596	0.327158	0.821209	-0.340264	3.78346	0.216084	0.22264	1.25454	-1.26599
hsa-miR-101-5p	SNORD37	-0.505683	0.0114635	-0.43872	3.84233	0.389724	4.0906	0.216084	0.341959	-1.3554	1.31014
hsa-miR-101-5p	TRAJ56	-0.505637	0.0114707	-0.43872	3.84233	0.621027	4.7554	0.216084	0.544914	-1.3554	1.53797
hsa-miR-3148	CTF1	-0.505502	0.011492	0.712293	2.01987	-0.290108	4.12495	0.216084	0.413284	1.63841	-1.22273
hsa-miR-6825-5p	FXN	-0.50547	0.011497	0.296464	1.02979	-0.278409	5.44366	0.216084	0.165077	1.22813	-1.21286
hsa-miR-1208	ANKRD18A	-0.505463	0.0114982	-0.273785	0.507883	0.280375	4.01216	0.216084	0.153525	-1.20898	1.21451
hsa-miR-4518	RNU6-66	-0.505448	0.0115005	-0.609614	2.07696	0.375797	1.80393	0.216084	0.458182	-1.52585	1.29756
hsa-miR-3613-3p	MZT2B	-0.505406	0.0115071	1.19972	7.8441	-0.273991	4.39556	0.216084	0.657422	2.29695	-1.20915
hsa-miR-550a-3-5p	IGLV1-44	-0.505345	0.0115167	0.278036	0.981866	-2.32073	2.92364	0.216084	1.2905	1.21254	-4.99587
hsa-miR-629-3p	LOC100129534	-0.505328	0.0115193	-0.489471	2.74199	0.277872	3.35638	0.216084	0.27202	-1.40393	1.21241
hsa-miR-6772-5p	LOC100509247	-0.505186	0.0115417	-0.522862	2.93997	0.310247	2.25033	0.216084	0.324432	-1.4368	1.23992
hsa-miR-5189-3p	MIR877	-0.505152	0.0115471	-0.372787	7.90131	0.334297	4.24183	0.216084	0.249243	-1.29485	1.26076
hsa-miR-1298-3p	FXN	-0.505137	0.0115496	0.359396	0.921878	-0.278409	5.44366	0.216084	0.200118	1.28289	-1.21286
hsa-miR-4462	SNORA33	-0.505121	0.011552	-0.505865	2.405	0.303439	7.2154	0.216084	0.306998	-1.41997	1.23408
hsa-miR-342-5p	RN5S431	-0.505093	0.0115565	0.456459	3.62789	-0.271086	1.29984	0.216084	0.247479	1.37217	-1.20672
hsa-miR-7-5p	LACTB	-0.505078	0.0115589	-0.369972	0.806458	0.295025	6.08456	0.216084	0.218302	-1.29233	1.22691
hsa-miR-371b-5p	NLRP1	-0.50498	0.0115744	-0.547545	3.32797	0.320453	4.63104	0.216084	0.350925	-1.4616	1.24872
hsa-miR-152-3p	TPI1P3	-0.504976	0.011575	0.623393	3.2898	-0.27434	2.03048	0.216084	0.342043	1.54049	-1.20944
hsa-miR-3194-3p	RNU7-35P	-0.504916	0.0115846	-0.275356	0.56312	0.276485	4.16871	0.216084	0.152264	-1.21029	1.21124
hsa-miR-665	MALL	-0.504907	0.011586	0.265196	2.44207	-0.304056	3.608	0.216084	0.161269	1.2018	-1.23461
hsa-miR-1468-3p	DPYSL2	-0.504905	0.0115863	0.42221	1.05833	-0.274471	5.75556	0.216084	0.231769	1.33998	-1.20955
hsa-miR-3609	RN5S388	-0.50489	0.0115887	0.407391	4.73395	-0.310727	1.45506	0.216084	0.253175	1.32629	-1.24033
hsa-miR-6738-5p	TRAJ43	-0.504862	0.0115931	-0.455011	1.33539	0.394234	4.14375	0.216084	0.358761	-1.37079	1.31424
hsa-miR-6867-5p	MIR500A	-0.504852	0.0115947	0.285852	0.734515	-0.27829	3.01501	0.216084	0.1591	1.21913	-1.21276
hsa-miR-6744-5p	TRIM53AP	-0.504848	0.0115953	-0.597205	1.91271	0.281109	2.83081	0.216084	0.335759	-1.51278	1.21513
hsa-miR-502-3p	RNU7-24P	-0.504836	0.0115973	-0.313399	4.08168	0.434546	1.4318	0.216084	0.272372	-1.24263	1.35149
hsa-miR-6744-5p	ALOX12P2	-0.504807	0.0116018	-0.597205	1.91271	0.599411	3.23331	0.216084	0.715942	-1.51278	1.5151
hsa-miR-4270	CLEC2B	-0.504785	0.0116053	-0.309378	6.96133	0.572347	4.21649	0.216084	0.354144	-1.23917	1.48694
hsa-miR-574-3p	LOC100132314	-0.504767	0.0116082	0.828144	3.4208	-0.313236	1.29707	0.216084	0.518809	1.7754	-1.24249
hsa-miR-342-5p	HIST1H1B	-0.504731	0.0116139	0.456459	3.62789	-0.293545	8.87909	0.216088	0.267983	1.37217	-1.22565
hsa-miR-181a-3p	SYNPO	-0.504604	0.0116341	-0.496817	1.55603	0.289365	5.06731	0.216088	0.287523	-1.4111	1.2221
hsa-miR-4785	IGLV1-44	-0.504602	0.0116344	0.505717	2.08884	-2.32073	2.92364	0.216088	2.34727	1.41983	-4.99587
hsa-miR-6721-5p	CKMT1A	-0.504555	0.0116418	0.329528	1.7059	-0.277468	1.30565	0.216116	0.182867	1.2566	-1.21207
hsa-miR-6867-5p	ZNF416	-0.50451	0.011649	0.285852	0.734515	-0.286656	3.21092	0.216116	0.163883	1.21913	-1.21981
hsa-miR-101-5p	LUC7L	-0.504494	0.0116517	-0.43872	3.84233	0.288255	5.83214	0.216116	0.252927	-1.3554	1.22116
hsa-miR-3613-5p	EBF1	-0.504393	0.0116677	-0.265961	0.631912	0.272483	6.87405	0.216116	0.144939	-1.20244	1.20788
hsa-miR-4668-5p	SNORD114-31	-0.504336	0.0116768	0.784658	7.49147	-0.307545	1.37518	0.216116	0.482634	1.72268	-1.2376
hsa-miR-6507-3p	LOC441698	-0.504335	0.0116769	-0.283475	0.769554	0.288097	1.93795	0.216116	0.163336	-1.21712	1.22103
hsa-miR-6787-5p	SLC22A5	-0.504297	0.0116831	0.548837	3.97967	-0.317772	3.42694	0.216116	0.34881	1.46291	-1.2464
hsa-miR-6813-5p	TPI1P3	-0.504289	0.0116843	0.489827	3.98707	-0.27434	2.03048	0.216116	0.268758	1.40428	-1.20944
hsa-miR-6787-5p	RASGEF1A	-0.50425	0.0116905	0.548837	3.97967	-0.423554	3.70964	0.216116	0.464925	1.46291	-1.34123
hsa-miR-6721-5p	RN5S358	-0.504248	0.0116908	0.329528	1.7059	-0.326408	1.82379	0.216116	0.215121	1.2566	-1.25389
hsa-miR-4462	FAM18A	-0.50423	0.0116936	-0.505865	2.405	0.377966	3.3297	0.216116	0.3824	-1.41997	1.29951
hsa-miR-551b-5p	NRN1	-0.504209	0.011697	0.374657	1.80599	0.930515	4.30457	0.216116	-0.697248	1.29653	1.90596
hsa-miR-6746-5p	AGPAT4	-0.504193	0.0116996	-0.357578	3.37679	0.275095	3.80492	0.216116	0.196736	-1.28127	1.21007
hsa-miR-8063	HIGD2A	-0.504085	0.0117169	-0.642213	3.31625	0.291556	8.72422	0.216116	0.374482	-1.56072	1.22396
hsa-miR-6774-5p	CCDC122	-0.504075	0.0117185	-0.57265	2.01914	0.522164	3.10174	0.216116	0.598035	-1.48725	1.43611
hsa-miR-421	ZNF492	-0.50379	0.011764	0.489095	1.63383	-0.311632	2.71822	0.216575	0.304835	1.40356	-1.24111
hsa-miR-3201	LOC100505626	-0.50379	0.0117641	1.45992	3.24149	-0.276244	2.13169	0.216575	0.806588	2.75093	-1.21104
hsa-miR-6744-5p	DPCR1	-0.503725	0.0117745	-0.597205	1.91271	0.308806	1.90043	0.216575	0.368841	-1.51278	1.23868
hsa-miR-3128	ANK3	-0.503659	0.0117851	1.91759	2.00039	-0.266917	2.14189	0.216575	1.02368	3.77792	-1.20323
hsa-miR-3128	HIST1H3G	-0.5036	0.0117947	1.91759	2.00039	-0.301229	7.84964	0.216575	1.15527	3.77792	-1.23219
hsa-miR-664b-3p	TRBV23-1	-0.503543	0.0118037	0.293631	0.82009	-0.269398	4.92625	0.216575	0.158207	1.22572	-1.2053
hsa-miR-4445-3p	PRKCI	-0.503525	0.0118067	0.863741	1.19302	-0.323126	5.35204	0.216575	0.558194	1.81975	-1.25104
hsa-miR-664b-3p	GAPT	-0.503498	0.011811	0.293631	0.82009	-0.624456	3.4769	0.216575	0.36672	1.22572	-1.54163
hsa-miR-195-3p	AQP7	-0.503406	0.0118259	-0.460729	1.40742	0.344196	2.40392	0.216575	0.317162	-1.37624	1.26944
hsa-miR-635	RN5S187	-0.50331	0.0118414	0.301517	0.556752	-0.276264	3.50787	0.216575	0.166597	1.23244	-1.21105
hsa-miR-4635	LUC7L	-0.503144	0.0118682	-0.467543	4.53352	0.288255	5.83214	0.216575	0.269543	-1.38275	1.22116
hsa-miR-4720-5p	RAB42	-0.503125	0.0118712	0.334733	0.816328	-0.474944	3.2269	0.216575	0.31796	1.26114	-1.38986
hsa-miR-551b-5p	MIR516B2	-0.502998	0.0118917	0.374657	1.80599	-0.26324	1.71167	0.216575	0.19725	1.29653	-1.20017
hsa-miR-3613-3p	SNRPN	-0.50299	0.011893	1.19972	7.8441	-0.340264	3.78346	0.216575	0.816441	2.29695	-1.26599
hsa-miR-3201	CRTAP	-0.502951	0.0118993	1.45992	3.24149	-0.29318	7.68992	0.216575	0.856039	2.75093	-1.22534
hsa-miR-3194-3p	NAALADL2-AS2	-0.502915	0.0119052	-0.275356	0.56312	1.18655	6.72543	0.216575	0.653449	-1.21029	2.27608
hsa-miR-4706	CLEC6A	-0.502892	0.0119088	0.286829	3.73695	-0.84191	3.13756	0.216575	0.482969	1.21996	-1.79242
hsa-miR-4423-3p	HIST1H1B	-0.50286	0.0119141	0.982777	2.02038	-0.293545	8.87909	0.216575	0.576979	1.97627	-1.22565
hsa-miR-6886-5p	TUBB2B	-0.502817	0.0119211	-0.52257	1.62051	0.521729	4.02426	0.216575	0.54528	-1.43651	1.43567
hsa-miR-1298-3p	CERS6	-0.502769	0.0119288	0.359396	0.921878	-0.378144	7.55367	0.216575	0.271806	1.28289	-1.29967
hsa-miR-5088-5p	ABCA5	-0.502737	0.011934	-0.410988	1.23828	0.286092	6.66614	0.216575	0.235161	-1.3296	1.21933
hsa-miR-4270	HMSD	-0.502736	0.0119341	-0.309378	6.96133	0.410775	6.16553	0.216575	0.25417	-1.23917	1.3294
hsa-miR-4445-3p	UBE2Q2P1	-0.502661	0.0119463	0.863741	1.19302	-0.31336	1.47141	0.216575	0.541323	1.81975	-1.2426
hsa-miR-101-5p	CCDC122	-0.50263	0.0119514	-0.43872	3.84233	0.522164	3.10174	0.216575	0.458168	-1.3554	1.43611
hsa-miR-421	CTTNBP2	-0.502545	0.0119652	0.489095	1.63383	-0.275342	2.74675	0.216575	0.269337	1.40356	-1.21028
hsa-miR-6893-5p	C12orf63	-0.502511	0.0119707	-0.708279	3.12281	0.619902	3.36381	0.216575	0.878128	-1.63385	1.53677
hsa-miR-335-5p	GDF11	-0.502479	0.0119759	0.591286	1.17162	-0.33801	4.67435	0.216575	0.399721	1.50659	-1.26401
hsa-let-7f-1-3p	RN5S128	-0.502476	0.0119764	0.284128	0.627579	-0.49551	2.05376	0.216575	0.281577	1.21767	-1.40982
hsa-miR-204-3p	LCN12	-0.502448	0.0119811	0.545872	2.00436	-0.267386	3.27341	0.216575	0.291917	1.4599	-1.20362
hsa-miR-4750-5p	CHAC2	-0.502446	0.0119813	0.436448	4.0756	-0.298718	4.2058	0.216575	0.26075	1.35327	-1.23005
hsa-miR-548x-3p	C8orf47	-0.502446	0.0119813	0.268624	0.911673	-0.324173	4.40669	0.216575	0.174161	1.20466	-1.25195
hsa-miR-502-3p	BAZ2B	-0.502437	0.0119828	-0.313399	4.08168	0.428266	5.74773	0.216575	0.268436	-1.24263	1.34562
hsa-miR-574-3p	CCR6	-0.502378	0.0119924	0.828144	3.4208	-0.327236	5.35842	0.216575	0.541996	1.7754	-1.25461
hsa-miR-5189-3p	SLC44A5	-0.502367	0.0119941	-0.372787	7.90131	0.969912	3.17566	0.216575	0.723141	-1.29485	1.95872
hsa-miR-629-3p	ST6GALNAC2	-0.502366	0.0119943	-0.489471	2.74199	0.423704	3.88777	0.216575	0.414781	-1.40393	1.34137
hsa-miR-421	GMPR	-0.502352	0.0119967	0.489095	1.63383	-0.598986	4.43054	0.216575	0.585923	1.40356	-1.51465
hsa-miR-6774-5p	ARHGAP26-IT1	-0.502346	0.0119976	-0.57265	2.01914	0.46545	3.31426	0.216575	0.53308	-1.48725	1.38075
hsa-miR-3689f	NT5DC3	-0.502323	0.0120014	-0.433546	2.21175	0.286561	3.92147	0.216575	0.248475	-1.35055	1.21973
hsa-miR-4446-3p	LOC100132781	-0.502318	0.0120022	0.37217	1.49102	-0.311096	2.08927	0.216575	0.231561	1.2943	-1.24065
hsa-miR-1208	TAS2R19	-0.502305	0.0120043	-0.273785	0.507883	0.423118	3.60166	0.216575	0.231687	-1.20898	1.34082
hsa-miR-371b-5p	C1orf38	-0.502257	0.0120121	-0.547545	3.32797	0.268425	6.70028	0.216575	0.293949	-1.4616	1.20449
hsa-miR-3201	RN5S128	-0.502255	0.0120125	1.45992	3.24149	-0.49551	2.05376	0.216575	1.44681	2.75093	-1.40982
hsa-miR-296-5p	ABCA5	-0.502233	0.0120161	-0.291332	1.04521	0.286092	6.66614	0.216575	0.166695	-1.22377	1.21933
hsa-miR-4270	NLRP1	-0.50223	0.0120166	-0.309378	6.96133	0.320453	4.63104	0.216575	0.198283	-1.23917	1.24872
hsa-miR-6746-5p	TRAJ56	-0.502195	0.0120222	-0.357578	3.37679	0.621027	4.7554	0.216575	0.444132	-1.28127	1.53797
hsa-miR-6774-5p	EN2	-0.502139	0.0120314	-0.57265	2.01914	0.317964	2.59635	0.216575	0.364164	-1.48725	1.24657
hsa-miR-34a-5p	LCN12	-0.502125	0.0120336	0.333251	5.60769	-0.267386	3.27341	0.216575	0.178213	1.25985	-1.20362
hsa-miR-6787-5p	SULT1A1	-0.502082	0.0120407	0.548837	3.97967	-0.382931	2.71851	0.216575	0.420333	1.46291	-1.30399
hsa-miR-3201	LOC100506571	-0.502051	0.0120458	1.45992	3.24149	-0.271767	3.7256	0.216575	0.793515	2.75093	-1.20729
hsa-miR-3201	FAM165A	-0.502025	0.01205	1.45992	3.24149	-0.326526	2.45886	0.216575	0.953402	2.75093	-1.25399
hsa-miR-4720-5p	ELAVL3	-0.501951	0.0120621	0.334733	0.816328	-0.276493	2.64077	0.216575	0.185103	1.26114	-1.21125
hsa-miR-335-5p	ELAVL3	-0.501901	0.0120703	0.591286	1.17162	-0.276493	2.64077	0.216575	0.326973	1.50659	-1.21125
hsa-miR-574-5p	LUC7L	-0.501833	0.0120814	-0.457347	2.68484	0.288255	5.83214	0.216575	0.263665	-1.37301	1.22116
hsa-miR-3613-3p	MIR4266	-0.501788	0.0120887	1.19972	7.8441	-0.351072	1.94325	0.216575	0.842374	2.29695	-1.27551
hsa-miR-296-5p	MIR744	-0.501767	0.0120923	-0.291332	1.04521	0.325742	2.92604	0.216575	0.189798	-1.22377	1.25331
hsa-miR-551b-5p	RN5S124	-0.501746	0.0120957	0.374657	1.80599	-0.322059	2.04996	0.216575	0.241323	1.29653	-1.25011
hsa-miR-664b-3p	MNX1	-0.50173	0.0120984	0.293631	0.82009	-0.263134	3.72645	0.216575	0.154529	1.22572	-1.20008
hsa-miR-6507-3p	MIR107	-0.501725	0.0120991	-0.283475	0.769554	0.392521	3.17165	0.216575	0.22254	-1.21712	1.31269
hsa-miR-8063	TRAJ50	-0.501604	0.012119	-0.642213	3.31625	0.316135	2.72451	0.216575	0.406052	-1.56072	1.24499
hsa-miR-7-1-3p	GTF2H2C	-0.501563	0.0121258	-0.515467	1.57216	0.284755	4.1824	0.216575	0.293564	-1.42946	1.2182
hsa-miR-3201	SAMD12-AS1	-0.501544	0.0121289	1.45992	3.24149	-0.575452	1.78422	0.216575	1.68023	2.75093	-1.49014
hsa-miR-4417	SPC25	-0.501522	0.0121326	0.477885	2.45323	-0.329071	4.58564	0.216575	0.314517	1.3927	-1.2562
[truncated: 29 more rows]
